# Supplementary material for: Comprehensive genomic profiling of breast cancers characterizes germline-somatic mutation interactions mediating therapeutic vulnerabilities
Source: Cell Discov. 2023 Dec 19;9:125. doi: 10.1038/s41421-023-00614-3 (PMC10730692; doi:10.1038/s41421-023-00614-3)
Supplement: Supplementary file 2 — Supplemenatry tables [file 41421_2023_614_MOESM2_ESM.xlsx]

## Sheet: Info
Supplementary Tables
Table S1: Clinical information of breast cancer patients in our FUSCC-BC cohort.
Table S2: The comparison of clinicopathologic features between FUSCC and MSKCC/TCGA cohorts.
Table S3: Pathogenic and likely pathogenic variants identified in FUSCC-BC cohort.
Table S4: Clinicopathologic features of high-frequency germline mutation carriers.
Table S5: Description of the 62 genes corresponding to DNA damage repair pathways in the FUSCC-BC panel.
Table S6: Comparison of mutation carriers by cancer predisposition genes between breast cancer and controls.
Table S7: Breast Cancer risks of the cancer predisposition genes stratified by breast cancer subtype.
Table S8: Clinicopathological characteristics between mutation carriers and noncarriers.
Table S9: Clinical features related to the presence of pathogenic mutations in BCDG.
Table S10: Prospective sequencing gene lists for FUSCC.
Table S11: Description of 78 Heterditary Cancer-Susceptibility Genes Evaluated.
Table S12: The list of cancer driver genes used in this study.

## Sheet: Table S1
Supplementary Table S1 | Clinical information of breast cancer patients in our FUSCC-BC cohort.
Sample_ID	Sample_Group	Sample_Tissue_Origin	Sample_Site	Patient_Denovo_MBC	Patient_Dx_Age	Menopausal_Status	Histology	Sample_Nuclear_Grade	Patient_T_Stage	Patient_N_Stage	Patient_M_Stage	Patient_Stage	Sample_ER_Status	Sample_PR_Status	Sample_HER2_IHC	Sample_HER2_FISH	Adjuvant_chemotherapy	Neoadjuvant_chemotherapy	Salvage_chemotherapy	Radiotherapy	Endocrinotherapy	Followup_Months	OS_event	OS_Months	DFS_Event	DFS_Months
1800018	NAC	Breast	Primary	No	36	Pre	IDC	uk	4	2	0	3	1	0	2	0	Yes	Yes	No	Yes	Yes	32.1	0	32.1	0	32.1
1800021	NAC	Breast	Primary	No	37	Pre	IDC	uk	2	1	0	2	0	0	2	0	Yes	Yes	No	Yes	No	27.4	0	27.4	0	27.4
1800026	NAC	Breast	Primary	No	48	Post	IDC	III	3	3	0	3	1	1	2	0	Yes	Yes	No	Yes	Yes	25.9	0	25.9	0	25.9
1800027	NAC	Breast	Primary	No	28	Pre	IBC not specified	uk	4	2	0	3	0	0	2	0	Yes	Yes	No	Yes	No	27.1	0	27.1	0	27.1
1800028	Surgery	Breast	Primary	No	50	Post	IDC	II	1	1	0	2	1	1	0	0	Yes	No	No	uk	Yes	22.4	0	22.4	0	22.4
1800029	Surgery	Breast	Primary	No	52	Post	IDC	III	1	0	0	1	1	1	2	1	Yes	No	No	No	Yes	26	0	26	0	26
1800030	Surgery	Breast	Primary	No	65	Post	IDC	II	1	0	0	1	1	1	0	0	Yes	No	No	No	Yes	32.7	0	32.7	0	32.7
1800031	Surgery	Breast	Primary	No	27	Pre	IDC	II	2	0	0	2	0	0	3	uk	Yes	No	No	No	No	28.3	0	28.3	0	28.3
1800032	NAC	Breast	Primary	No	50	Post	IBC not specified	uk	1	2	0	3	1	1	3	1	Yes	Yes	No	uk	uk	uk	0	uk	uk	uk
1800033	NAC	Breast	Primary	No	48	Post	IBC not specified	uk	3	1	0	3	0	0	3	1	Yes	Yes	No	Yes	No	25.4	0	25.4	0	25.4
1800034	NAC	Breast	Primary	No	53	Post	IDC	uk	3	1	0	3	0	0	0	0	Yes	Yes	No	Yes	No	12.4	0	12.4	0	12.4
1800035	Surgery	Breast	Primary	No	66	Post	IDC	II	2	0	0	2	1	1	0	0	uk	No	No	uk	Yes	30.6	1	30.6	0	30.6
1800036	Surgery	Breast	Primary	No	54	Post	IDC	III	2	0	0	1	0	0	2	0	Yes	No	No	No	No	48.4	0	48.4	0	48.4
1800037	NAC	Breast	Primary	No	43	Pre	IDC	uk	2	2	0	3	1	0	3	1	Yes	Yes	No	Yes	Yes	35	0	35	0	35
1800038	NAC	Breast	Primary	No	48	Pre	IBC not specified	uk	2	1	0	2	1	1	3	1	Yes	Yes	No	uk	uk	uk	0	uk	uk	uk
1800039	NAC	Breast	Primary	No	76	Post	IBC not specified	uk	2	2	0	3	0	0	2	0	Yes	Yes	No	uk	uk	uk	0	uk	uk	uk
1800040	Surgery	Breast	Primary	No	40	Pre	IDC	III	1	0	0	1	1	1	3	uk	Yes	No	No	No	Yes	21.7	0	21.7	0	21.7
1800042	NAC	Breast	Primary	No	33	Pre	IDC	uk	3	2	0	3	1	1	2	1	Yes	Yes	No	Yes	Yes	28.5	0	28.5	0	28.5
1800043	NAC	Breast	Primary	No	59	Post	IDC	uk	2	0	0	2	1	1	2	1	Yes	Yes	No	uk	uk	uk	0	uk	uk	uk
1800045	Surgery	Breast	Primary	No	51	Pre	IDC	III	2	0	0	2	0	0	2	0	Yes	No	No	No	No	31.1	0	31.1	0	31.1
1800046	Surgery	Breast	Primary	No	53	Post	IDC	III	2	0	0	2	0	1	2	0	Yes	No	No	No	No	48.2	0	48.2	0	48.2
1800047	Surgery	Breast	Primary	No	77	Post	IDC	III	1	1	0	2	0	0	0	0	No	No	No	No	No	25.2	0	25.2	0	25.2
1800048	Surgery	Breast	Primary	No	67	Post	IDC	II	1	1	0	2	1	1	1	0	Yes	No	No	Yes	Yes	48.3	0	48.3	0	48.3
1800051	NAC	Breast	Primary	No	42	Pre	IDC	II	2	2	0	3	1	1	1	0	Yes	Yes	Yes	Yes	Yes	35.9	0	35.9	1	29.4
1800053	NAC	Breast	Primary	No	54	Post	IDC	uk	1	1	0	2	1	1	1	0	Yes	Yes	No	Yes	Yes	25.9	0	25.9	0	25.9
1800054	NAC	Breast	Primary	No	47	Post	IDC	uk	2	2	0	3	1	1	3	1	Yes	Yes	No	Yes	Yes	28.4	0	28.4	0	28.4
1800056	NAC	Breast	Primary	No	54	Post	IBC not specified	uk	4	2	0	3	1	1	1	0	Yes	Yes	No	uk	Yes	uk	0	uk	uk	uk
1800057	NAC	Breast	Primary	No	48	Pre	IBC not specified	uk	2	2	0	3	1	1	2	1	Yes	Yes	No	Yes	Yes	37.7	0	37.7	0	37.7
1800058	NAC	Breast	Primary	No	47	Post	IDC	uk	4	3	0	3	1	1	1	0	Yes	Yes	No	Yes	Yes	20.5	0	20.5	0	20.5
1800059	Advanced	Breast	Primary	Denovo	46	Pre	IBC not specified	uk	4	3	1	4	1	1	1	0	/	/	Yes	uk	Yes	23.4	0	23.4	/	/
1800063	Surgery	Breast	Primary	No	45	Pre	IDC	III	2	1	0	2	0	0	3	uk	Yes	No	Yes	Yes	No	17.3	0	17.3	1	15.4
1800066	Surgery	Breast	Primary	No	55	Post	IDC	II	1	1	0	2	1	0	3	uk	Yes	No	No	Yes	Yes	48	0	48	0	48
1800070	NAC	Breast	Primary	No	51	Post	IDC	uk	3	2	0	3	1	0	2	1	Yes	Yes	No	No	Yes	36.3	0	36.3	0	36.3
1800072	NAC	Breast	Primary	No	58	Post	IDC	uk	2	1	0	2	0	0	2	0	Yes	Yes	No	Yes	No	36.1	0	36.1	0	36.1
1800073	Surgery	Breast	Primary	No	42	Pre	IDC	II	2	0	0	2	0	0	1	0	Yes	No	No	No	Yes	23.8	0	23.8	0	23.8
1800075	NAC	Breast	Primary	No	55	Pre	Other	uk	3	2	0	3	1	1	1	0	Yes	Yes	No	Yes	Yes	26.3	0	26.3	0	26.3
1800077	Surgery	Breast	Primary	No	50	Post	IDC	II	1	1	0	2	0	0	3	uk	Yes	No	No	No	No	48	0	48	0	48
1800078	Surgery	Breast	Primary	No	63	Post	IDC	II	1	0	0	1	1	1	0	0	No	No	No	No	Yes	12.6	0	12.6	0	12.6
1800079	Surgery	Breast	Primary	No	54	Post	IDC	III	1	1	0	2	0	0	3	uk	Yes	No	No	Yes	No	35.4	0	35.4	0	35.4
1800084	NAC	Breast	Primary	No	39	Pre	IBC not specified	uk	2	2	0	3	1	0	2	0	Yes	Yes	No	Yes	Yes	34.6	0	34.6	0	34.6
1800085	NAC	Breast	Primary	No	39	Pre	IBC not specified	uk	2	1	0	2	0	0	1	0	Yes	Yes	No	Yes	No	28.8	0	28.8	0	28.8
1800086	NAC	Breast	Primary	No	63	Post	IBC not specified	uk	2	2	0	3	0	0	3	1	Yes	Yes	No	uk	uk	uk	0	uk	uk	uk
1800087	NAC	Breast	Primary	No	44	Pre	IDC	uk	2	2	0	3	1	1	2	1	Yes	Yes	No	Yes	Yes	16.1	0	16.1	0	16.1
1800092	NAC	Breast	Primary	No	68	Post	IDC	uk	2	3	0	3	1	0	0	0	Yes	Yes	No	Yes	No	7.5	0	7.5	0	7.5
1800093	NAC	Breast	Primary	No	55	Post	IDC	II	2	2	0	3	1	1	0	0	Yes	Yes	No	Yes	Yes	25.2	0	25.2	0	25.2
1800094	Surgery	Breast	Primary	No	55	Post	IDC	III	2	1	0	2	0	0	0	0	Yes	No	No	No	No	22.9	0	22.9	0	22.9
1800095	NAC	Breast	Primary	No	45	Pre	IDC	uk	2	2	0	3	1	1	1	0	Yes	Yes	No	Yes	Yes	36.2	0	36.2	0	36.2
1800096	NAC	Breast	Primary	No	42	Post	IDC	III	2	1	0	2	1	1	3	1	Yes	Yes	No	Yes	Yes	31.5	0	31.5	0	31.5
1800097	NAC	Breast	Primary	No	56	Post	Other	uk	3	2	0	3	1	1	1	0	Yes	Yes	Yes	Yes	Yes	29.4	0	29.4	1	22.8
1800098	Advanced	Breast	Primary	Denovo	46	Pre	IBC not specified	uk	2	1	1	4	1	1	2	0	/	/	Yes	uk	uk	4	0	4	/	/
1800099	Advanced	Breast	Primary	Denovo	65	Post	IDC	uk	4	3	1	4	0	0	3	1	/	/	Yes	uk	uk	1.9	0	1.9	/	/
1800100	NAC	Breast	Primary	No	55	Post	Other	uk	3	1	0	3	1	1	2	0	Yes	Yes	No	Yes	Yes	9.3	0	9.3	0	9.3
1800105	Surgery	Breast	Primary	No	59	Post	IDC	II	2	0	0	2	1	1	0	0	No	No	No	No	Yes	42.5	0	42.5	0	42.5
1800107	Surgery	Breast	Primary	No	43	Pre	IDC	III	2	1	0	2	1	1	2	0	Yes	No	No	Yes	Yes	10.7	0	10.7	0	10.7
1800108	NAC	Breast	Primary	No	55	Post	IBC not specified	uk	3	2	0	3	0	0	3	1	Yes	Yes	Yes	No	No	36.1	0	36.1	1	19.4
1800110	NAC	Breast	Primary	No	47	Post	IDC	uk	4	3	0	3	1	1	3	1	Yes	Yes	No	Yes	Yes	28	0	28	0	28
1800111	NAC	Breast	Primary	No	51	Post	IDC	III	3	2	0	3	0	0	2	1	Yes	Yes	No	uk	uk	uk	0	uk	uk	uk
1800112	NAC	Breast	Primary	No	66	Post	IBC not specified	uk	2	2	0	3	1	1	2	1	Yes	Yes	No	Yes	Yes	9.3	0	9.3	0	9.3
1800116	Surgery	Breast	Primary	No	62	Post	IDC	III	1	1	0	2	0	0	2	0	Yes	No	Yes	Yes	No	25.4	0	25.4	1	24.7
1800118	Surgery	Breast	Primary	No	24	Pre	IDC	II	1	0	0	1	1	1	0	0	Yes	No	No	uk	Yes	16.4	0	16.4	0	16.4
1800119	Surgery	Breast	Primary	No	47	Pre	IDC	II	1	0	0	1	1	1	0	0	Yes	No	No	Yes	Yes	47.9	0	47.9	0	47.9
1800120	Surgery	Breast	Primary	No	40	Pre	IDC	III	2	2	0	3	1	1	3	uk	Yes	No	No	Yes	Yes	41.6	0	41.6	0	41.6
1800121	NAC	Breast	Primary	No	32	Pre	IBC not specified	uk	3	2	0	3	1	1	1	0	Yes	Yes	No	Yes	Yes	12.3	0	12.3	0	12.3
1800122	NAC	Breast	Primary	No	48	Pre	IDC	uk	2	2	0	3	1	1	1	0	Yes	Yes	No	Yes	Yes	38.2	0	38.2	0	38.2
1800124	Surgery	Breast	Primary	No	57	Post	IDC	III	2	0	0	2	0	0	0	0	Yes	No	No	No	No	47.7	0	47.7	0	47.7
1800125	Surgery	Breast	Primary	No	46	Pre	IDC	III	2	0	0	2	1	1	1	0	Yes	No	No	No	Yes	13.7	0	13.7	0	13.7
1800127	Surgery	Breast	Primary	No	54	Pre	IDC	II	2	1	0	2	1	0	3	uk	Yes	No	No	Yes	Yes	47.7	0	47.7	0	47.7
1800128	NAC	Breast	Primary	No	63	Post	IBC not specified	uk	2	2	0	3	1	1	1	0	Yes	Yes	No	uk	uk	uk	0	uk	uk	uk
1800129	Surgery	Breast	Primary	No	48	Post	IDC	II	2	1	0	2	0	0	3	uk	Yes	No	No	Yes	No	47.7	0	47.7	0	47.7
1800132	Advanced	Breast	Primary	Denovo	55	Post	IBC not specified	uk	2	2	1	4	1	0	3	1	/	/	Yes	uk	uk	32.8	0	32.8	/	/
1800136	NAC	Breast	Primary	No	67	Post	IBC not specified	uk	2	3	0	3	0	0	3	1	Yes	Yes	No	uk	uk	uk	0	uk	uk	uk
1800138	Surgery	Breast	Primary	No	51	Post	IDC	III	3	2	0	3	0	0	3	1	Yes	No	No	Yes	No	30.5	0	30.5	0	30.5
1800139	NAC	Breast	Primary	No	65	Post	IBC not specified	uk	2	2	0	3	1	0	3	1	Yes	Yes	No	Yes	No	20.1	0	20.1	0	20.1
1800140	NAC	Breast	Primary	No	57	Post	IBC not specified	uk	1	0	0	1	1	1	3	1	Yes	Yes	No	Yes	Yes	28.3	0	28.3	0	28.3
1800142	NAC	Breast	Primary	No	65	Post	IDC	uk	1	2	0	3	1	1	1	0	Yes	Yes	No	Yes	Yes	27.9	0	27.9	0	27.9
1800143	NAC	Breast	Primary	No	67	Post	IDC	uk	2	2	0	3	1	0	0	0	Yes	Yes	No	Yes	Yes	12.9	0	12.9	0	12.9
1800144	NAC	Breast	Primary	No	74	Post	ILC	II	3	2	0	3	1	1	1	0	Yes	Yes	No	Yes	Yes	21.3	0	21.3	0	21.3
1800145	NAC	Breast	Primary	No	55	Post	IBC not specified	uk	2	2	0	3	0	0	2	1	Yes	Yes	No	uk	uk	uk	0	uk	uk	uk
1800146	NAC	Breast	Primary	No	71	Post	IDC	II	2	1	0	2	1	1	0	0	Yes	Yes	No	Yes	Yes	23.1	0	23.1	0	23.1
1800147	NAC	Breast	Primary	No	69	Post	IBC not specified	uk	2	3	0	3	0	0	2	0	Yes	Yes	No	Yes	No	25.2	0	25.2	0	25.2
1800148	NAC	Breast	Primary	No	53	Post	IDC	III	3	1	0	3	0	0	3	1	Yes	Yes	No	Yes	No	24.5	1	24.5	0	24.5
1800149	NAC	Breast	Primary	No	54	Post	IBC not specified	uk	3	1	0	3	1	0	2	0	Yes	Yes	No	Yes	No	18.2	0	18.2	0	18.2
1800150	NAC	Breast	Primary	No	48	Pre	IDC	uk	3	3	0	3	1	1	3	1	Yes	Yes	Yes	Yes	Yes	31.1	0	31.1	1	14.8
1800151	NAC	Breast	Primary	No	50	Pre	IBC not specified	uk	3	3	0	3	0	0	3	1	Yes	Yes	No	Yes	No	37.9	0	37.9	0	37.9
1800154	NAC	Breast	Primary	No	73	Post	IDC	III	2	2	0	3	0	0	1	0	Yes	Yes	No	Yes	No	25.3	0	25.3	0	25.3
1800156	Advanced	Breast	Primary	Denovo	50	Pre	IBC not specified	uk	2	2	1	4	1	1	0	0	/	/	Yes	uk	Yes	6.7	0	6.7	/	/
1800159	NAC	Breast	Primary	No	55	Post	IBC not specified	uk	2	2	0	3	0	0	3	1	Yes	Yes	Yes	Yes	No	32	0	32	1	24.1
1800160	NAC	Breast	Primary	No	38	Pre	IDC	II	3	2	0	3	1	0	0	0	Yes	Yes	No	Yes	Yes	37	0	37	0	37
1800161	Surgery	Breast	Primary	No	65	Post	IDC	II	1	0	0	1	1	1	0	0	Yes	No	No	No	Yes	36	0	36	0	36
1800163	NAC	Breast	Primary	No	48	Post	IDC	II	1	0	0	1	1	1	1	uk	Yes	Yes	Yes	Yes	Yes	31.9	0	31.9	1	29.8
1800168	NAC	Breast	Primary	No	49	Pre	IBC not specified	uk	2	0	0	2	0	0	3	uk	Yes	Yes	No	No	No	5.8	0	5.8	0	5.8
1800170	Surgery	Breast	Primary	No	61	Post	IDC	II	1	0	0	1	0	0	1	0	Yes	No	No	No	No	10.3	0	10.3	0	10.3
1800171	NAC	Breast	Primary	No	49	Post	IDC	uk	3	2	0	3	1	0	3	1	Yes	Yes	No	Yes	Yes	34.3	0	34.3	0	34.3
1800173	NAC	Breast	Primary	No	68	Post	IBC not specified	uk	3	2	0	3	1	1	1	0	Yes	Yes	No	uk	uk	uk	0	uk	uk	uk
1800174	NAC	Breast	Primary	No	52	Post	IDC	II	2	3	0	3	1	1	1	0	Yes	Yes	Yes	Yes	Yes	uk	0	uk	1	uk
1800175	Surgery	Breast	Primary	No	63	Post	IDC	II	1	0	0	1	1	1	0	0	No	No	No	No	Yes	41.7	0	41.7	0	41.7
1800176	NAC	Breast	Primary	No	26	Pre	IBC not specified	uk	2	1	0	2	0	0	1	0	Yes	Yes	Yes	Yes	No	30.1	0	30.1	1	1.6
1800178	Surgery	Breast	Primary	No	54	Post	IDC	II	1	0	0	1	1	1	1	0	Yes	No	No	Yes	Yes	20.1	0	20.1	0	20.1
1800179	NAC	Breast	Primary	No	34	Pre	uk	uk	1	1	0	2	0	0	3	1	Yes	Yes	No	No	No	38.3	0	38.3	0	38.3
1800181	Surgery	Breast	Primary	No	52	Post	IDC	II	2	0	0	2	0	0	3	uk	Yes	No	No	Yes	No	41	0	41	0	41
1800183	Surgery	Breast	Primary	No	46	Pre	IDC	II	1	0	0	1	1	1	0	0	No	No	Yes	Yes	Yes	20	0	20	0	20
1800184	Surgery	Breast	Primary	No	51	Post	IDC	III	2	0	0	1	0	0	3	uk	Yes	No	No	No	No	43.1	0	43.1	0	43.1
1800185	Surgery	Breast	Primary	No	35	Pre	IDC	III	3	0	0	2	1	1	3	uk	Yes	No	No	Yes	Yes	14.4	0	14.4	0	14.4
1800186	NAC	Breast	Primary	No	70	Post	IDC	III	2	1	0	2	0	0	1	0	Yes	Yes	No	uk	uk	uk	0	uk	uk	uk
1800187	Surgery	Breast	Primary	No	47	Pre	IDC	III	2	0	0	2	1	1	2	1	Yes	No	No	Yes	Yes	37.2	0	37.2	0	37.2
1800188	NAC	Breast	Primary	No	67	Post	IDC	II	4	1	0	3	1	1	2	0	Yes	Yes	No	Yes	Yes	27.5	0	27.5	0	27.5
1800190	NAC	Breast	Primary	No	55	Post	IBC not specified	uk	2	3	0	3	0	0	3	1	Yes	Yes	No	No	No	0.1	0	0.1	0	0.1
1800191	NAC	Breast	Primary	No	51	Post	IDC	uk	3	2	0	3	1	1	2	0	Yes	Yes	No	Yes	Yes	28.6	0	28.6	0	28.6
1800192	Surgery	Breast	Primary	No	44	Pre	IDC	III	2	0	0	1	1	1	1	0	Yes	No	No	uk	Yes	47.1	0	47.1	0	47.1
1800193	NAC	Breast	Primary	No	53	Post	IDC	uk	3	2	0	3	0	0	0	0	Yes	Yes	Yes	Yes	No	3.4	0	3.4	1	3.1
1800195	NAC	Breast	Primary	No	60	Post	IDC	uk	3	2	0	3	1	1	2	1	Yes	Yes	No	Yes	Yes	26.4	0	26.4	0	26.4
1800196	NAC	Breast	Primary	No	35	Pre	IDC	uk	2	1	0	2	1	1	1	0	Yes	Yes	No	Yes	Yes	16.3	0	16.3	0	16.3
1800198	Advanced	Breast	Primary	Denovo	37	Pre	IBC not specified	uk	2	2	1	4	1	1	0	0	/	/	Yes	uk	Yes	30.3	0	30.3	/	/
1800199	NAC	Breast	Primary	No	42	Pre	IBC not specified	uk	2	3	0	3	1	1	3	1	Yes	Yes	No	Yes	Yes	6.7	0	6.7	0	6.7
1800200	Surgery	Breast	Primary	No	52	Post	IDC	II	1	0	0	1	1	0	1	0	No	No	No	No	Yes	13	0	13	0	13
1800201	NAC	Breast	Primary	No	54	Post	IDC	III	4	2	0	3	1	0	3	1	Yes	Yes	No	Yes	Yes	34	0	34	0	34
1800203	Surgery	Breast	Primary	No	53	Post	IDC	III	2	1	0	2	0	0	0	0	Yes	No	No	No	No	13.6	0	13.6	0	13.6
1800204	Surgery	Breast	Primary	No	48	Pre	IDC	III	2	1	0	2	1	1	2	0	Yes	No	No	No	Yes	30.1	0	30.1	0	30.1
1800206	Surgery	Breast	Primary	No	50	Pre	IDC	II	2	0	0	1	1	1	0	0	Yes	No	No	No	Yes	47.4	0	47.4	0	47.4
1800208	Surgery	Breast	Primary	No	71	Post	IDC	II	2	1	0	2	1	1	0	0	No	No	Yes	No	Yes	11.6	0	11.6	1	11.5
1800209	Surgery	Breast	Primary	No	44	Pre	IDC	III	1	0	0	1	1	1	2	1	Yes	No	No	No	Yes	47.1	0	47.1	0	47.1
1800211	NAC	Breast	Primary	No	64	Post	IBC not specified	uk	2	2	0	3	0	0	3	0	Yes	Yes	No	Yes	No	31.7	0	31.7	0	31.7
1800212	NAC	Breast	Primary	No	83	Post	IBC not specified	uk	2	2	0	3	1	1	0	0	Yes	Yes	No	No	Yes	uk	0	uk	uk	uk
1800213	NAC	Breast	Primary	No	40	Pre	IDC	II	1	2	0	3	0	0	0	0	Yes	Yes	No	Yes	No	26.3	0	26.3	0	26.3
1800214	Advanced	Breast	Primary	Denovo	64	Post	IBC not specified	uk	4	2	1	4	0	0	0	0	/	/	Yes	uk	No	3.1	0	3.1	/	/
1800215	NAC	Breast	Primary	No	84	Post	IBC not specified	uk	3	1	0	3	1	1	1	0	Yes	Yes	No	uk	Yes	uk	0	uk	uk	uk
1800216	Surgery	Breast	Primary	No	51	Post	IDC	II	2	0	0	1	1	1	1	0	Yes	No	No	Yes	Yes	46.6	0	46.6	0	46.6
1800217	NAC	Breast	Primary	No	52	Post	IDC	III	4	3	0	3	0	0	0	uk	Yes	Yes	No	uk	uk	uk	0	uk	uk	uk
1800219	NAC	Breast	Primary	No	46	Pre	IDC	uk	3	2	0	3	1	1	1	0	Yes	Yes	No	Yes	Yes	28.2	0	28.2	0	28.2
1800220	Surgery	Breast	Primary	No	47	Pre	IDC	III	1	0	0	1	1	1	1	0	Yes	No	No	Yes	Yes	47.1	0	47.1	0	47.1
1800221	Surgery	Breast	Primary	No	49	Post	IDC	III	1	1	0	2	0	0	2	1	Yes	No	No	Yes	No	30.2	0	30.2	0	30.2
1800222	Surgery	Breast	Primary	No	58	Post	IDC	II	1	0	0	1	1	1	0	0	Yes	No	No	uk	Yes	47.1	0	47.1	0	47.1
1800223	Advanced	Breast	Primary	Denovo	40	Pre	IBC not specified	uk	4	2	1	4	1	1	0	0	/	/	Yes	uk	Yes	32.2	0	32.2	/	/
1800224	Surgery	Breast	Primary	No	65	Post	IDC	III	2	0	0	2	1	1	0	0	Yes	No	No	uk	Yes	33	0	33	0	33
1800225	Surgery	Breast	Primary	No	68	Post	ILC	uk	2	0	0	2	1	0	1	0	Yes	No	No	Yes	Yes	41.9	0	41.9	0	41.9
1800226	NAC	Breast	Primary	No	44	Pre	IDC	uk	3	2	0	3	1	1	2	0	Yes	Yes	Yes	Yes	Yes	27.5	0	27.5	1	13.2
1800227	NAC	Breast	Primary	No	38	Pre	IBC not specified	uk	3	2	0	3	1	1	2	1	Yes	Yes	No	Yes	Yes	25.5	0	25.5	0	25.5
1800228	Surgery	Breast	Primary	No	35	Post	IDC	III	1	0	0	1	1	1	3	uk	Yes	No	No	No	Yes	18.6	0	18.6	0	18.6
1800230	Surgery	Breast	Primary	No	35	Pre	IDC	III	1	0	0	1	1	1	1	0	Yes	No	No	No	Yes	4.1	0	4.1	0	4.1
1800232	Surgery	Breast	Primary	No	48	Post	IDC	III	1	1	0	2	1	1	2	0	Yes	No	No	Yes	Yes	29.6	0	29.6	0	29.6
1800233	Advanced	Breast	Primary	Denovo	54	Post	IBC not specified	uk	4	3	1	4	0	0	3	1	/	/	Yes	uk	uk	16.4	0	16.4	/	/
1800236	Surgery	Breast	Primary	No	51	Post	IDC	II	1	0	0	1	1	1	0	0	No	No	No	No	Yes	16.3	0	16.3	0	16.3
1800243	Surgery	Breast	Primary	No	55	Post	IDC	III	2	1	0	2	1	1	2	0	Yes	No	No	uk	Yes	47	0	47	0	47
1800244	NAC	Breast	Primary	No	72	Post	IDC	uk	3	2	0	3	1	1	1	0	Yes	Yes	No	Yes	Yes	35.1	0	35.1	0	35.1
1800246	Surgery	Breast	Primary	No	47	Pre	IDC	III	2	1	0	2	1	0	3	uk	Yes	No	No	Yes	Yes	25.9	0	25.9	0	25.9
1800247	NAC	Breast	Primary	No	75	Post	IBC not specified	uk	4	0	0	3	0	0	0	0	Yes	Yes	No	uk	No	uk	0	uk	uk	uk
1800248	Surgery	Breast	Primary	No	29	Pre	IDC	III	1	0	0	1	0	0	0	0	Yes	No	No	Yes	Yes	14.3	0	14.3	0	14.3
1800249	Surgery	Breast	Primary	No	54	Post	IDC	II	1	1	0	2	1	1	0	0	No	No	No	No	Yes	16.6	0	16.6	0	16.6
1800250	Advanced	Breast	Primary	Denovo	60	Post	IBC not specified	uk	4	2	1	4	0	0	3	1	/	/	Yes	uk	uk	16.4	0	16.4	/	/
1800251	NAC	Breast	Primary	No	56	Post	IBC not specified	uk	1	1	0	2	1	1	2	1	Yes	Yes	No	Yes	Yes	6.4	0	6.4	0	6.4
1800255	Surgery	Breast	Primary	No	32	Pre	IDC	III	2	1	0	2	0	0	3	uk	Yes	No	No	No	No	19.7	0	19.7	0	19.7
1800256	Surgery	Breast	Primary	No	61	Post	IDC	II	1	0	0	1	1	1	1	0	Yes	No	No	No	Yes	37.3	0	37.3	0	37.3
1800257	Surgery	Breast	Primary	No	43	Pre	Other	uk	1	0	0	1	1	1	1	0	No	No	No	No	Yes	46.9	0	46.9	0	46.9
1800260	Surgery	Breast	Primary	No	53	Post	IDC	uk	1	0	0	1	0	0	3	uk	Yes	No	No	No	No	30.1	0	30.1	0	30.1
1800261	Advanced	Breast	Metastasis	MBC	33	Pre	IDC	uk	uk	uk	0	uk	0	0	0	uk	uk	uk	Yes	uk	No	275	0	275	1	265
1800262	NAC	Breast	Primary	No	54	Post	IDC	III	1	3	0	3	0	0	3	1	Yes	Yes	No	uk	No	uk	0	uk	uk	uk
1800263	NAC	Breast	Primary	No	52	Pre	IDC	III	4	2	0	3	1	1	2	1	Yes	Yes	No	uk	uk	uk	0	uk	uk	uk
1800264	NAC	Breast	Primary	No	61	Post	IDC	III	4	2	0	3	0	0	2	0	Yes	Yes	No	Yes	No	21.7	0	21.7	0	21.7
1800265	Advanced	Breast	Primary	Denovo	48	Pre	IBC not specified	uk	3	3	1	4	1	1	1	0	/	/	Yes	uk	uk	34.6	0	34.6	/	/
1800267	NAC	Breast	Primary	No	43	Pre	IBC not specified	uk	3	3	0	3	0	0	0	0	Yes	Yes	No	Yes	No	uk	0	uk	uk	uk
1800268	NAC	Breast	Primary	No	43	Post	IDC	uk	3	0	0	2	0	0	3	1	Yes	Yes	No	Yes	No	36.2	0	36.2	0	36.2
1800270	NAC	Breast	Primary	No	54	Pre	IDC	III	3	2	0	3	0	0	0	0	Yes	Yes	No	Yes	No	35	0	35	0	35
1800271	Surgery	Breast	Primary	No	66	Post	IDC	III	2	1	0	2	0	0	0	0	Yes	No	No	Yes	No	34.3	0	34.3	0	34.3
1800272	Surgery	Breast	Primary	No	75	Post	IDC	III	2	0	0	2	0	0	1	0	Yes	No	No	No	No	29.3	0	29.3	0	29.3
1800273	NAC	Breast	Primary	No	42	Pre	IDC	uk	2	2	0	3	1	0	2	0	Yes	Yes	No	Yes	Yes	36.9	0	36.9	0	36.9
1800276	NAC	Breast	Primary	No	47	Pre	IBC not specified	uk	3	2	0	3	1	1	0	0	Yes	Yes	No	Yes	Yes	30.3	0	30.3	0	30.3
1800277	NAC	Breast	Primary	No	60	Post	IBC not specified	uk	2	2	0	3	1	0	3	1	Yes	Yes	No	Yes	Yes	30.6	0	30.6	0	30.6
1800279	Surgery	Breast	Primary	No	58	Post	IDC	II	1	0	0	1	1	1	0	0	Yes	No	No	No	Yes	25.2	0	25.2	0	25.2
1800280	Surgery	Breast	Primary	No	55	Post	IDC	II	2	1	0	2	1	1	2	0	Yes	No	No	Yes	Yes	46.8	0	46.8	0	46.8
1800281	Surgery	Breast	Primary	No	56	Post	IDC	III	2	0	0	2	1	1	1	0	Yes	No	No	No	Yes	32.8	0	32.8	0	32.8
1800284	NAC	Breast	Primary	No	39	Pre	IBC not specified	uk	2	0	0	2	0	0	3	1	Yes	Yes	No	Yes	No	22.1	0	22.1	0	22.1
1800285	NAC	Breast	Primary	No	49	Post	IDC	III	2	2	0	3	1	1	3	1	Yes	Yes	No	Yes	Yes	10.6	0	10.6	0	10.6
1800288	Surgery	Breast	Primary	No	41	Pre	IDC	II	1	0	0	1	1	1	0	0	No	No	No	No	Yes	46.8	0	46.8	0	46.8
1800289	NAC	Breast	Primary	No	47	Pre	IBC not specified	uk	2	3	0	3	0	0	0	0	Yes	Yes	No	Yes	No	25.5	0	25.5	0	25.5
1800290	Surgery	Breast	Primary	No	43	Pre	IDC	III	2	0	0	2	1	1	3	uk	Yes	No	No	Yes	Yes	36.4	0	36.4	0	36.4
1800291	Surgery	Breast	Primary	No	39	Pre	IDC	II	1	0	0	1	1	1	1	0	Yes	No	No	Yes	Yes	40.5	0	40.5	0	40.5
1800292	Surgery	Breast	Primary	No	63	Post	IDC	II	1	0	0	1	1	1	0	0	No	No	No	No	Yes	29.1	0	29.1	0	29.1
1800293	Surgery	Breast	Primary	No	46	Pre	IDC	II	2	0	0	1	1	1	1	0	Yes	No	No	No	Yes	30.5	0	30.5	0	30.5
1800294	Surgery	Breast	Primary	No	60	Post	IDC	II	1	0	0	1	1	1	0	0	No	No	No	No	Yes	9.6	0	9.6	0	9.6
1800295	Surgery	Breast	Primary	No	54	Post	IDC	III	1	0	0	1	1	1	2	1	Yes	No	No	No	Yes	46.6	0	46.6	0	46.6
1800296	NAC	Breast	Primary	No	43	Pre	IBC not specified	uk	2	0	0	2	1	1	0	0	Yes	Yes	No	No	Yes	31	0	31	0	31
1800298	Surgery	Breast	Primary	No	55	Pre	IDC	II	1	0	0	1	1	1	1	0	No	No	No	No	Yes	13.1	0	13.1	0	13.1
1800300	NAC	Breast	Primary	No	56	Post	IBC not specified	III	3	2	0	3	1	1	3	1	Yes	Yes	Yes	Yes	No	36.9	0	36.9	1	9.7
1800301	NAC	Breast	Primary	No	46	Pre	ILC	uk	2	0	0	2	1	1	1	0	Yes	Yes	No	No	Yes	23.8	0	23.8	0	23.8
1800303	Surgery	Breast	Primary	No	72	Post	Other	uk	1	uk	0	uk	1	1	1	0	No	No	No	No	Yes	16.3	0	16.3	0	16.3
1800304	NAC	Breast	Primary	No	55	Post	IDC	uk	4	3	0	3	1	1	1	0	Yes	Yes	No	Yes	Yes	20.3	0	20.3	0	20.3
1800305	NAC	Breast	Primary	No	55	Pre	IBC not specified	uk	4	3	0	3	1	0	1	0	Yes	Yes	No	Yes	Yes	28.5	0	28.5	0	28.5
1800306	NAC	Breast	Primary	No	31	Pre	IDC	uk	2	0	0	2	0	0	3	1	Yes	Yes	No	Yes	No	29.1	0	29.1	0	29.1
1800307	Advanced	Breast	Primary	Denovo	58	Post	IBC not specified	uk	4	2	1	4	1	1	1	0	/	/	Yes	uk	Yes	33.1	0	33.1	/	/
1800311	NAC	Breast	Primary	No	57	Post	IDC	III	2	2	0	3	1	0	0	0	Yes	Yes	No	Yes	Yes	32.9	0	32.9	0	32.9
1800312	NAC	Breast	Primary	No	48	Post	IDC	uk	4	2	0	3	0	0	3	1	Yes	Yes	No	Yes	No	4.4	0	4.4	0	4.4
1800313	Surgery	Breast	Primary	No	64	Post	IDC	III	1	0	0	1	1	1	2	0	Yes	No	No	No	Yes	46.3	0	46.3	0	46.3
1800314	Advanced	Breast	Primary	Denovo	52	Pre	IBC not specified	uk	2	2	1	4	1	1	0	0	/	/	Yes	uk	Yes	25	0	25	/	/
1800315	NAC	Breast	Primary	No	42	Post	IDC	II	2	1	0	2	1	1	1	0	Yes	Yes	No	Yes	Yes	7.2	0	7.2	0	7.2
1800316	NAC	Breast	Primary	No	47	Pre	IDC	II	3	1	0	3	0	0	1	0	Yes	Yes	No	Yes	No	36.7	0	36.7	0	36.7
1800317	Advanced	Breast	Primary	Denovo	45	Pre	IBC not specified	uk	4	3	1	4	1	0	3	1	/	/	Yes	uk	uk	18.3	0	18.3	/	/
1800320	NAC	Breast	Primary	No	46	Pre	IDC	uk	4	2	0	3	0	0	3	1	Yes	Yes	No	Yes	Yes	33.4	0	33.4	0	33.4
1800321	Surgery	Breast	Primary	No	61	Post	IDC	II	2	1	0	2	1	1	0	0	No	No	No	No	Yes	32.1	0	32.1	0	32.1
1800323	Surgery	Breast	Primary	No	75	Post	Other	uk	2	0	0	2	1	1	0	0	No	No	No	No	Yes	29.6	0	29.6	0	29.6
1800325	Surgery	Breast	Primary	No	53	Post	IDC	III	1	0	0	1	1	1	2	1	Yes	No	No	Yes	Yes	30.6	0	30.6	0	30.6
1800330	Surgery	Breast	Primary	No	56	Post	IDC	II	2	2	0	3	0	0	2	1	Yes	No	No	Yes	No	36.4	0	36.4	0	36.4
1800332	Surgery	Breast	Primary	No	45	Pre	IDC	I	2	0	0	1	1	1	1	0	Yes	No	No	No	Yes	26.1	0	26.1	0	26.1
1800333	Surgery	Breast	Primary	No	44	Pre	IDC	uk	1	0	0	1	1	1	2	0	No	No	No	No	Yes	25.4	0	25.4	0	25.4
1800334	NAC	Breast	Primary	No	55	Post	IDC	uk	2	3	0	3	0	0	3	0	Yes	Yes	No	Yes	No	10.9	0	10.9	0	10.9
1800335	Surgery	Breast	Primary	No	59	Post	Other	uk	1	0	0	1	0	0	2	0	No	No	No	No	No	19.5	0	19.5	0	19.5
1800336	NAC	Breast	Primary	No	53	Pre	IDC	III	3	3	0	3	1	0	0	0	Yes	Yes	No	Yes	Yes	37.1	0	37.1	0	37.1
1800337	NAC	Breast	Primary	No	46	Pre	IBC not specified	uk	1	1	0	2	1	1	0	0	Yes	Yes	No	Yes	Yes	27.3	0	27.3	0	27.3
1800338	NAC	Breast	Primary	No	39	Pre	IDC	uk	3	2	0	3	1	1	3	1	Yes	Yes	No	Yes	Yes	20.7	0	20.7	0	20.7
1800339	Surgery	Breast	Primary	No	67	Post	IDC	III	2	0	0	2	0	0	2	0	Yes	No	No	No	No	46.7	0	46.7	0	46.7
1800340	NAC	Breast	Primary	No	55	Post	IDC	uk	3	1	0	3	1	1	2	0	Yes	Yes	No	Yes	Yes	28.6	0	28.6	0	28.6
1800341	Surgery	Breast	Primary	No	40	Pre	IDC	III	1	0	0	1	1	1	2	0	Yes	No	No	No	Yes	46.6	0	46.6	0	46.6
1800344	NAC	Breast	Primary	No	33	Pre	IBC not specified	uk	3	2	0	3	1	0	3	1	Yes	Yes	Yes	Yes	Yes	36	0	36	1	35.8
1800345	Surgery	Breast	Primary	No	52	Pre	IDC	III	1	0	0	1	0	0	3	uk	Yes	No	No	Yes	No	26.8	0	26.8	0	26.8
1800346	Surgery	Breast	Primary	No	61	Post	IDC	II	1	0	0	1	1	1	0	0	No	No	No	No	Yes	46.3	0	46.3	0	46.3
1800347	Surgery	Breast	Primary	No	63	Post	IDC	III	1	2	0	3	0	0	2	0	Yes	No	No	Yes	No	30.7	0	30.7	0	30.7
1800348	NAC	Breast	Primary	No	54	Post	IDC	III	2	3	0	3	1	1	1	0	Yes	Yes	No	Yes	Yes	7.7	0	7.7	0	7.7
1800349	Advanced	Breast	Primary	Denovo	49	Pre	IDC	uk	2	0	1	4	1	1	3	1	/	/	Yes	uk	uk	14.4	0	14.4	/	/
1800350	Surgery	Breast	Primary	No	53	Post	IDC	II	2	0	0	2	1	1	1	0	Yes	No	No	Yes	Yes	40.1	0	40.1	0	40.1
1800351	NAC	Breast	Primary	No	51	Post	IBC not specified	uk	2	2	0	3	1	1	2	1	Yes	Yes	No	Yes	Yes	26.6	0	26.6	0	26.6
1800352	Surgery	Breast	Primary	No	52	Pre	IDC	III	1	0	0	1	1	1	0	0	Yes	No	No	No	Yes	21.4	0	21.4	0	21.4
1800353	NAC	Breast	Primary	No	55	Post	IDC	II	3	1	0	3	1	1	3	1	Yes	Yes	No	Yes	No	24.7	0	24.7	0	24.7
1800354	Surgery	Breast	Primary	No	44	Pre	Other	uk	2	1	0	2	1	1	0	0	Yes	No	No	Yes	Yes	46.4	0	46.4	0	46.4
1800356	Surgery	Breast	Primary	No	61	Post	IDC	III	1	0	0	1	1	1	3	uk	Yes	No	No	Yes	Yes	41.1	0	41.1	0	41.1
1800357	Surgery	Breast	Primary	No	52	Pre	IDC	III	1	0	0	1	1	1	2	0	Yes	No	No	No	Yes	46.3	0	46.3	0	46.3
1800358	Surgery	Breast	Primary	No	60	Post	IDC	II	1	1	0	2	1	1	1	0	No	No	No	No	Yes	42.1	0	42.1	0	42.1
1800359	Surgery	Breast	Primary	No	54	Post	IDC	II	1	0	0	1	1	1	0	0	No	No	No	No	Yes	45.5	0	45.5	0	45.5
1800360	NAC	Breast	Primary	No	61	Post	IBC not specified	uk	2	3	0	3	0	0	3	1	Yes	Yes	No	Yes	No	24.5	0	24.5	0	24.5
1800361	Surgery	Breast	Primary	No	50	Post	IDC	III	1	0	0	1	1	1	2	0	Yes	No	No	No	Yes	37	0	37	0	37
1800363	Surgery	Breast	Primary	No	57	Post	IDC	III	1	0	0	1	0	1	3	uk	Yes	No	No	No	No	46.2	0	46.2	0	46.2
1800364	Surgery	Breast	Primary	No	51	Post	IDC	III	2	1	0	2	0	0	0	0	Yes	No	Yes	Yes	No	28.6	1	16.6	1	15.2
1800366	Surgery	Breast	Primary	No	62	Post	IDC	II	1	0	0	1	1	1	0	0	Yes	No	No	No	Yes	46.3	0	46.3	0	46.3
1800367	Surgery	Breast	Primary	No	56	Post	IDC	III	2	1	0	2	0	0	3	uk	Yes	No	No	Yes	No	43.4	0	43.4	0	43.4
1800368	NAC	Breast	Primary	No	45	Pre	IBC not specified	uk	2	3	0	3	1	1	0	0	Yes	Yes	No	Yes	Yes	35.7	0	35.7	0	35.7
1800369	Surgery	Breast	Primary	No	41	Pre	Other	uk	1	0	0	1	1	1	0	0	No	No	No	Yes	Yes	23.6	0	23.6	0	23.6
1800371	Surgery	Breast	Primary	No	70	Post	IDC	II	1	1	0	2	1	1	1	0	Yes	No	No	Yes	Yes	31.7	0	31.7	0	31.7
1800372	NAC	Breast	Primary	No	49	Post	IBC not specified	uk	2	2	0	3	0	0	3	1	Yes	Yes	Yes	Yes	No	25.8	0	25.8	1	17.1
1800375	NAC	Breast	Primary	No	42	Pre	IBC not specified	uk	3	1	0	3	1	1	3	1	Yes	Yes	No	No	Yes	7.7	0	7.7	0	7.7
1800376	Surgery	Breast	Primary	No	46	Pre	IDC	II	1	1	0	2	0	0	3	uk	Yes	No	No	No	No	40.6	0	40.6	0	40.6
1800377	Surgery	Breast	Primary	No	63	Post	IDC	II	1	0	0	1	0	0	3	uk	Yes	No	No	Yes	No	37.6	0	37.6	0	37.6
1800378	Surgery	Breast	Primary	No	48	Pre	IDC	III	2	1	0	2	0	0	1	0	Yes	No	No	No	No	11.6	0	11.6	0	11.6
1800379	Surgery	Breast	Primary	No	53	Post	IDC	II	2	0	0	2	1	1	1	0	Yes	No	No	Yes	Yes	38.5	0	38.5	0	38.5
1800385	NAC	Breast	Primary	No	54	Post	IDC	III	1	2	0	3	1	1	0	0	Yes	Yes	No	Yes	Yes	31	0	31	0	31
1800386	NAC	Breast	Primary	No	53	Post	IBC not specified	uk	2	2	0	3	0	0	3	1	Yes	Yes	No	Yes	No	25.4	0	25.4	0	25.4
1800387	Surgery	Breast	Primary	No	77	Post	IDC	II	2	1	0	2	1	1	0	0	No	No	No	No	Yes	38.8	0	38.8	0	38.8
1800388	NAC	Breast	Primary	No	59	Post	IBC not specified	uk	3	2	0	3	1	0	0	0	Yes	Yes	No	Yes	No	18.1	0	18.1	0	18.1
1800389	Advanced	Chest Wall	Metastasis	MBC	66	Post	IDC	uk	uk	uk	0	uk	0	0	0	uk	Yes	uk	Yes	No	No	44.6	0	44.6	1	35.5
1800391	Surgery	Breast	Primary	No	62	Post	Other	III	2	0	0	2	1	1	2	0	Yes	No	No	Yes	Yes	29.3	0	29.3	0	29.3
1800392	Surgery	Breast	Primary	No	71	Post	IDC	III	1	0	0	1	1	0	3	uk	Yes	No	No	No	Yes	38.8	0	38.8	0	38.8
1800394	Surgery	Breast	Primary	No	67	Post	IDC	II	2	0	0	2	1	0	0	0	Yes	No	No	Yes	Yes	46.1	0	46.1	0	46.1
1800395	NAC	Breast	Primary	No	60	Post	IBC not specified	uk	4	2	0	3	0	0	3	1	Yes	Yes	No	uk	uk	uk	0	uk	uk	uk
1800396	Advanced	Breast	Primary	Denovo	77	Post	IBC not specified	uk	4	0	1	4	1	1	2	0	/	/	Yes	uk	Yes	15.6	0	15.6	/	/
1800397	NAC	Breast	Primary	No	39	Pre	IDC	uk	2	2	0	3	1	1	3	1	Yes	Yes	No	Yes	Yes	32	0	32	0	32
1800398	NAC	Breast	Primary	No	60	Post	IDC	uk	2	2	0	3	0	0	2	1	Yes	Yes	No	Yes	No	36.1	0	36.1	0	36.1
1800399	NAC	Breast	Primary	No	41	Pre	IBC not specified	III	1	2	0	3	0	0	1	0	Yes	Yes	No	Yes	No	21.6	0	21.6	0	21.6
1800400	Surgery	Breast	Primary	No	42	Pre	IDC	III	2	1	0	2	1	1	1	0	Yes	No	Yes	Yes	Yes	15.4	0	15.4	1	14.2
1800401	Surgery	Breast	Primary	No	55	Post	IDC	III	1	0	0	1	1	1	1	0	Yes	No	No	No	Yes	25.6	0	25.6	0	25.6
1800402	Surgery	Breast	Primary	No	45	Pre	IDC	III	1	0	0	1	1	1	2	1	Yes	No	No	Yes	Yes	23.5	0	23.5	0	23.5
1800403	NAC	Breast	Primary	No	44	Pre	IBC not specified	uk	2	0	0	2	1	1	3	1	Yes	Yes	No	Yes	Yes	35.1	0	35.1	0	35.1
1800404	Surgery	Breast	Primary	No	47	Post	IDC	III	1	0	0	1	0	0	2	0	Yes	No	No	No	No	29.5	0	29.5	0	29.5
1800405	NAC	Breast	Primary	No	50	Post	IBC not specified	uk	2	3	0	3	0	0	1	0	Yes	Yes	No	Yes	No	13.5	0	13.5	0	13.5
1800406	Surgery	Breast	Primary	No	48	Pre	IDC	III	2	0	0	1	0	0	0	0	Yes	No	No	Yes	No	29.6	0	29.6	0	29.6
1800407	Surgery	Breast	Primary	No	48	Pre	IDC	II	1	0	0	1	1	1	1	0	No	No	No	No	Yes	23.8	0	23.8	0	23.8
1800408	Surgery	Breast	Primary	No	42	Pre	IDC	II	1	0	0	1	1	1	1	0	Yes	No	No	No	Yes	35.7	0	35.7	0	35.7
1800409	Surgery	Breast	Primary	No	81	Post	IDC	II	2	0	0	2	1	0	3	uk	Yes	No	No	No	Yes	0.4	0	0.4	0	0.4
1800410	NAC	Breast	Primary	No	46	Pre	IBC not specified	uk	2	3	0	3	0	0	3	1	Yes	Yes	No	Yes	No	25.6	0	25.6	0	25.6
1800411	NAC	Breast	Primary	No	36	Pre	IBC not specified	uk	4	3	0	3	0	0	3	1	Yes	Yes	Yes	Yes	No	22	0	22	1	11.4
1800413	Surgery	Breast	Primary	No	47	Pre	IDC	II	1	0	0	1	1	1	1	0	No	No	No	No	Yes	11.7	0	11.7	0	11.7
1800414	Surgery	Breast	Primary	No	53	Post	IDC	III	2	0	0	1	1	0	0	0	Yes	No	No	Yes	Yes	23.7	0	23.7	0	23.7
1800415	Surgery	Breast	Primary	No	51	Post	IDC	uk	1	0	0	1	0	0	3	uk	Yes	No	No	No	No	35.7	0	35.7	0	35.7
1800417	Surgery	Breast	Primary	No	73	Post	IDC	III	2	1	0	2	1	0	2	0	Yes	No	No	No	Yes	30.7	0	30.7	0	30.7
1800418	Surgery	Breast	Primary	No	34	Pre	IDC	II	2	0	0	2	1	1	1	0	Yes	No	No	Yes	Yes	19.5	0	19.5	0	19.5
1800419	NAC	Breast	Primary	No	35	Pre	IDC	II	2	2	0	3	1	1	0	0	Yes	Yes	No	Yes	Yes	35.6	0	35.6	0	35.6
1800420	NAC	Breast	Primary	No	35	Pre	IDC	uk	3	1	0	3	1	1	2	0	Yes	Yes	No	Yes	Yes	24.6	0	24.6	0	24.6
1800421	Surgery	Breast	Primary	No	71	Post	IDC	II	2	0	0	2	1	1	0	0	Yes	No	No	Yes	Yes	32.1	0	32.1	0	32.1
1800422	Surgery	Breast	Primary	No	50	Pre	IDC	III	1	0	0	1	1	1	3	uk	No	No	No	No	Yes	45.8	0	45.8	0	45.8
1800423	NAC	Breast	Primary	No	56	Post	IBC not specified	uk	3	2	0	3	0	0	3	1	Yes	Yes	No	Yes	Yes	19.7	0	19.7	0	19.7
1800424	Advanced	Breast	Primary	Denovo	66	Post	IBC not specified	uk	4	2	1	4	1	1	1	0	/	/	Yes	uk	Yes	34.7	0	34.7	/	/
1800425	NAC	Breast	Primary	No	60	Post	IDC	uk	2	2	0	3	0	0	1	0	Yes	Yes	No	Yes	No	15.3	1	15.3	0	15.3
1800426	NAC	Breast	Primary	No	53	Post	IDC	uk	3	2	0	3	0	0	2	1	Yes	Yes	Yes	Yes	No	30.6	0	30.6	1	22
1800427	Surgery	Breast	Primary	No	59	Post	IDC	II	1	0	0	1	1	1	0	0	No	No	No	No	Yes	39.8	0	39.8	0	39.8
1800428	Surgery	Breast	Primary	No	47	Pre	IDC	III	3	1	0	3	1	1	1	0	Yes	No	No	Yes	Yes	45.9	0	45.9	0	45.9
1800429	NAC	Breast	Primary	No	45	Pre	IBC not specified	uk	3	2	0	3	0	0	3	1	Yes	Yes	No	Yes	No	7	0	7	0	7
1800430	NAC	Breast	Primary	No	55	Post	IBC not specified	uk	2	1	0	2	1	0	0	0	Yes	Yes	No	Yes	Yes	5.8	0	5.8	0	5.8
1800431	Surgery	Breast	Primary	No	56	Pre	IDC	III	1	1	0	2	0	0	1	0	Yes	No	Yes	Yes	No	16.2	0	16.2	1	10.8
1800432	Surgery	Breast	Primary	No	53	Post	IDC	II	1	0	0	1	1	1	0	0	No	No	No	No	Yes	24.9	0	24.9	0	24.9
1800433	Surgery	Breast	Primary	No	63	Post	IDC	II	1	0	0	1	1	1	0	0	No	No	No	Yes	Yes	45.9	0	45.9	0	45.9
1800434	NAC	Breast	Primary	No	47	Pre	IDC	uk	4	2	0	3	1	1	1	0	Yes	Yes	No	Yes	Yes	1	0	1	0	1
1800435	Surgery	Breast	Primary	No	62	Post	ILC	uk	1	0	0	1	1	0	2	1	Yes	No	No	No	Yes	39	0	39	0	39
1800436	Surgery	Breast	Primary	No	78	Post	IDC	III	2	3	0	3	0	0	3	uk	Yes	No	No	Yes	No	0.7	0	0.7	0	0.7
1800437	Advanced	Breast	Primary	Denovo	59	Post	IBC not specified	uk	4	2	1	4	0	0	1	0	/	/	Yes	uk	No	15.6	0	15.6	/	/
1800438	Advanced	Breast	Primary	Denovo	49	Pre	IBC not specified	uk	2	3	1	4	1	1	2	1	/	/	Yes	uk	uk	14.1	1	14.1	/	/
1800439	NAC	Breast	Primary	No	52	Post	IBC not specified	uk	3	3	0	3	0	0	3	1	Yes	Yes	No	uk	uk	uk	0	uk	uk	uk
1800440	Surgery	Breast	Primary	No	59	Post	IDC	II	1	0	0	1	1	1	2	0	No	No	No	No	Yes	27.3	0	27.3	0	27.3
1800442	Surgery	Breast	Primary	No	46	Pre	IDC	III	2	1	0	2	0	0	3	uk	Yes	No	No	Yes	No	29.7	0	29.7	0	29.7
1800443	NAC	Breast	Primary	No	46	Pre	IBC not specified	uk	1	2	0	3	0	0	0	0	Yes	Yes	No	Yes	No	34.9	0	34.9	0	34.9
1800445	Surgery	Breast	Primary	No	58	Post	IDC	III	1	0	0	1	0	0	0	0	Yes	No	No	No	No	31	0	31	0	31
1800446	NAC	Breast	Primary	No	52	Post	IDC	uk	3	2	0	3	1	1	3	1	Yes	Yes	No	Yes	Yes	21.2	0	21.2	0	21.2
1800447	NAC	Breast	Primary	No	42	Pre	IDC	uk	1	1	0	2	1	1	1	0	Yes	Yes	No	Yes	Yes	20.3	0	20.3	0	20.3
1800448	NAC	Breast	Primary	No	85	Post	IDC	uk	3	2	0	3	1	1	1	0	Yes	Yes	No	No	Yes	uk	0	uk	uk	uk
1800449	NAC	Breast	Primary	No	63	Post	ILC	uk	3	1	0	3	1	1	1	0	Yes	Yes	No	Yes	Yes	24.7	0	24.7	0	24.7
1800450	Advanced	Liver	Metastasis	MBC	42	Pre	IDC	uk	uk	uk	0	uk	0	0	1	uk	Yes	uk	Yes	uk	uk	19.2	1	19.2	1	7.7
1800452	Surgery	Breast	Primary	No	49	Pre	IDC	II	1	1	0	2	1	1	0	0	Yes	No	No	Yes	Yes	27.3	0	27.3	0	27.3
1800453	NAC	Breast	Primary	No	42	Pre	IDC	III	2	1	0	2	1	1	0	0	Yes	Yes	No	Yes	Yes	30.1	0	30.1	0	30.1
1800454	NAC	Breast	Primary	No	60	Post	IDC	uk	2	1	0	2	0	0	3	1	Yes	Yes	No	Yes	No	31.4	0	31.4	0	31.4
1800455	Advanced	Breast	Primary	Denovo	49	Pre	IBC not specified	uk	2	2	1	4	1	1	1	0	/	/	Yes	uk	Yes	37	0	37	/	/
1800456	NAC	Breast	Primary	No	62	Pre	IDC	III	3	2	0	3	0	0	3	1	Yes	Yes	No	Yes	No	15.8	0	15.8	0	15.8
1800458	Advanced	Breast	Primary	Denovo	35	Pre	IBC not specified	uk	2	2	1	4	1	1	0	0	/	/	Yes	uk	Yes	30.4	0	30.4	/	/
1800460	Surgery	Breast	Primary	No	36	Pre	IDC	uk	1	0	0	1	1	1	2	uk	Yes	No	No	Yes	Yes	26.1	0	26.1	0	26.1
1800461	Advanced	Breast	Primary	Denovo	57	Post	IBC not specified	uk	4	2	1	4	1	0	2	0	/	/	Yes	uk	Yes	0.5	0	0.5	/	/
1800462	Advanced	Breast	Primary	Denovo	62	Post	IBC not specified	uk	2	2	1	4	0	0	3	1	/	/	Yes	uk	uk	10.7	0	10.7	/	/
1800463	Surgery	Breast	Primary	No	63	Post	IDC	II	2	0	0	2	1	1	0	0	Yes	No	No	Yes	Yes	45.4	0	45.4	0	45.4
1800464	Surgery	Breast	Primary	No	49	Pre	IDC	III	2	0	0	2	0	0	3	uk	Yes	No	No	No	No	12.1	0	12.1	0	12.1
1800465	Surgery	Breast	Primary	No	64	Post	IDC	III	2	0	0	2	1	1	2	1	Yes	No	No	Yes	Yes	45.4	0	45.4	0	45.4
1800466	Surgery	Breast	Primary	No	48	Pre	IDC	III	1	0	0	1	0	0	0	0	Yes	No	No	No	No	25.8	0	25.8	0	25.8
1800467	Surgery	Breast	Primary	No	38	Pre	IDC	III	2	0	0	2	1	1	1	0	Yes	No	No	No	Yes	45.4	0	45.4	0	45.4
1800468	Surgery	Breast	Primary	No	40	Pre	IDC	II	1	0	0	1	1	1	1	0	No	No	No	Yes	Yes	29.2	0	29.2	0	29.2
1800469	NAC	Breast	Primary	No	58	Post	IDC	uk	3	1	0	3	0	0	0	0	Yes	Yes	No	Yes	No	22	0	22	0	22
1800470	Advanced	Breast	Primary	Denovo	35	Pre	IBC not specified	uk	4	3	1	4	0	0	0	0	/	/	Yes	uk	No	29	1	29	/	/
1800471	Surgery	Breast	Primary	No	52	Post	IDC	II	1	0	0	1	1	1	1	0	No	No	No	No	Yes	36.3	0	36.3	0	36.3
1800472	Surgery	Breast	Primary	No	36	Pre	IDC	III	3	1	0	3	1	1	2	1	Yes	No	No	Yes	Yes	14.2	0	14.2	0	14.2
1800473	Surgery	Breast	Primary	No	42	Pre	IDC	uk	1	0	0	1	1	0	3	uk	Yes	No	No	No	No	34.9	0	34.9	0	34.9
1800474	Surgery	Breast	Primary	No	44	Pre	IDC	III	1	1	0	2	1	1	2	1	Yes	No	No	Yes	Yes	15.4	0	15.4	0	15.4
1800476	Surgery	Breast	Primary	No	77	Post	IDC	II	2	1	0	2	1	1	0	0	No	No	No	No	Yes	12.2	0	12.2	0	12.2
1800477	Surgery	Breast	Primary	No	71	Post	IDC	II	1	0	0	1	1	1	1	0	No	No	No	No	Yes	15.6	0	15.6	0	15.6
1800478	Surgery	Breast	Primary	No	36	Pre	IDC	III	1	0	0	1	0	0	1	0	Yes	No	No	Yes	No	24.3	0	24.3	0	24.3
1800480	NAC	Breast	Primary	No	60	Post	IBC not specified	uk	3	2	0	3	0	0	3	1	Yes	Yes	No	Yes	No	29.4	0	29.4	0	29.4
1800481	NAC	Breast	Primary	No	63	Post	IBC not specified	uk	2	2	0	3	0	0	3	1	Yes	Yes	No	uk	uk	uk	0	uk	uk	uk
1800483	NAC	Breast	Primary	No	64	Post	IBC not specified	uk	2	3	0	3	0	0	3	1	Yes	Yes	No	Yes	No	35.7	0	35.7	0	35.7
1800484	NAC	Breast	Primary	No	38	Pre	IBC not specified	uk	2	2	0	3	1	1	3	1	Yes	Yes	No	Yes	Yes	33.9	0	33.9	0	33.9
1800487	Surgery	Breast	Primary	No	51	Pre	IDC	III	1	0	0	1	1	1	3	uk	Yes	No	No	No	Yes	45.2	0	45.2	0	45.2
1800488	Surgery	Breast	Primary	No	49	Pre	Other	uk	1	0	0	1	1	1	0	0	No	No	No	Yes	Yes	12.8	0	12.8	0	12.8
1800489	Surgery	Breast	Primary	No	51	Post	IDC	II	2	1	0	2	1	1	0	0	Yes	No	No	Yes	Yes	30.1	0	30.1	0	30.1
1800490	Surgery	Breast	Primary	No	50	Post	IDC	II	1	0	0	1	1	1	2	0	Yes	No	No	No	Yes	24	0	24	0	24
1800491	NAC	Breast	Primary	No	66	Post	IBC not specified	uk	2	2	0	3	0	0	0	0	Yes	Yes	No	uk	uk	uk	0	uk	uk	uk
1800492	Advanced	Breast	Primary	Denovo	50	Pre	IBC not specified	uk	1	2	1	4	0	0	2	1	/	/	Yes	uk	uk	30.7	0	30.7	/	/
1800494	Advanced	Breast	Primary	Denovo	34	Pre	IDC	uk	4	2	1	4	1	0	1	uk	/	/	Yes	uk	Yes	31.3	0	31.3	/	/
1800495	Surgery	Breast	Primary	No	55	Post	IDC	III	2	1	0	2	0	0	3	uk	Yes	No	No	Yes	No	27.8	0	27.8	0	27.8
1800496	Surgery	Breast	Primary	No	49	Pre	IDC	III	2	0	0	2	0	0	1	uk	Yes	No	No	uk	No	45	0	45	0	45
1800497	Surgery	Breast	Primary	No	48	Pre	IDC	III	2	0	0	1	0	0	0	0	Yes	No	No	Yes	No	29.8	0	29.8	0	29.8
1800498	Surgery	Breast	Primary	No	38	Pre	IDC	III	1	0	0	1	1	1	3	uk	Yes	No	No	No	Yes	26.5	0	26.5	0	26.5
1800499	Surgery	Breast	Primary	No	44	Pre	IDC	uk	1	0	0	1	0	0	3	uk	Yes	No	No	No	No	45.2	0	45.2	0	45.2
1800500	Surgery	Breast	Primary	No	52	Pre	IDC	I	1	0	0	1	1	1	1	0	No	No	No	No	Yes	45.2	0	45.2	0	45.2
1800501	Surgery	Breast	Primary	No	56	Post	IDC	III	1	0	0	1	1	1	0	0	Yes	No	No	No	Yes	16.1	0	16.1	0	16.1
1800502	Surgery	Breast	Primary	No	52	Pre	IDC	II	2	0	0	2	1	1	1	0	Yes	No	No	No	Yes	20.6	0	20.6	0	20.6
1800503	Surgery	Breast	Primary	No	30	Pre	IDC	uk	1	1	0	2	1	1	3	uk	Yes	No	No	No	Yes	13.7	0	13.7	0	13.7
1800504	Surgery	Breast	Primary	No	67	Post	IDC	II	2	0	0	1	1	0	0	0	Yes	No	No	Yes	Yes	45.2	0	45.2	0	45.2
1800505	Surgery	Breast	Primary	No	39	Pre	IDC	III	2	1	0	2	1	1	1	0	Yes	No	No	Yes	Yes	38.8	0	38.8	0	38.8
1800506	NAC	Breast	Primary	No	41	Pre	IBC not specified	uk	2	2	0	3	0	0	0	0	Yes	Yes	No	Yes	No	30.6	0	30.6	0	30.6
1800507	Surgery	Breast	Primary	No	57	Post	IDC	III	1	0	0	1	0	0	3	uk	Yes	No	No	No	No	36.7	0	36.7	0	36.7
1800508	NAC	Breast	Primary	No	67	Post	IBC not specified	uk	2	2	0	3	1	1	0	0	Yes	Yes	No	Yes	Yes	30.1	0	30.1	0	30.1
1800509	NAC	Breast	Primary	No	47	Post	IDC	uk	3	2	0	3	0	0	0	0	Yes	Yes	No	Yes	No	11.4	0	11.4	0	11.4
1800511	Surgery	Breast	Primary	No	77	Post	Other	uk	1	0	0	1	1	1	0	0	No	No	No	No	Yes	44.5	0	44.5	0	44.5
1800512	Surgery	Breast	Primary	No	51	Pre	IDC	II	1	0	0	1	1	1	0	0	No	No	No	No	Yes	45	0	45	0	45
1800513	Surgery	Breast	Primary	No	76	Post	IDC	II	1	0	0	1	1	1	2	1	Yes	No	No	Yes	Yes	0.7	0	0.7	0	0.7
1800514	NAC	Breast	Primary	No	44	Post	ILC	uk	1	2	0	3	1	1	3	1	Yes	Yes	No	Yes	Yes	30.4	0	30.4	0	30.4
1800515	Surgery	Breast	Primary	No	43	Pre	IDC	II	2	0	0	1	0	0	3	1	Yes	No	No	Yes	No	34.1	0	34.1	0	34.1
1800516	Surgery	Breast	Primary	No	70	Post	IDC	II	2	1	0	2	1	1	1	0	No	No	No	No	Yes	45	0	45	0	45
1800517	Surgery	Breast	Primary	No	36	Pre	Other	II	2	0	0	1	1	0	1	0	Yes	No	No	Yes	Yes	45	0	45	0	45
1800518	Surgery	Breast	Primary	No	46	Pre	Other	uk	1	0	0	1	1	1	1	0	No	No	No	No	No	32.9	0	32.9	0	32.9
1800520	Surgery	Breast	Primary	No	47	Post	IDC	III	2	1	0	2	0	0	1	0	Yes	No	No	Yes	No	45	0	45	0	45
1800521	Surgery	Breast	Primary	No	41	Post	IDC	III	2	0	0	2	1	1	3	uk	Yes	No	No	No	Yes	38.8	0	38.8	0	38.8
1800523	Surgery	Breast	Primary	No	59	Post	IDC	II	2	2	0	3	1	0	1	0	Yes	No	No	Yes	Yes	38	0	38	0	38
1800525	Surgery	Breast	Primary	No	63	Post	IDC	III	3	1	0	3	1	0	0	0	Yes	No	No	Yes	Yes	11.6	0	11.6	0	11.6
1800526	Surgery	Breast	Primary	No	63	Post	IDC	III	1	0	0	1	1	1	2	0	Yes	No	No	No	Yes	38.7	0	38.7	0	38.7
1800527	NAC	Breast	Primary	No	53	Pre	IBC not specified	uk	2	2	0	3	0	0	0	0	Yes	Yes	No	Yes	No	32.1	0	32.1	0	32.1
1800528	Surgery	Breast	Primary	No	72	Post	IDC	II	1	0	0	1	1	0	0	0	No	No	No	No	Yes	36.4	0	36.4	0	36.4
1800529	Surgery	Breast	Primary	No	63	Post	IDC	III	uk	uk	0	uk	0	0	3	uk	uk	No	No	uk	uk	uk	0	uk	uk	uk
1800530	NAC	Breast	Primary	No	51	Post	IBC not specified	uk	3	0	0	2	1	0	3	1	Yes	Yes	No	No	Yes	31.7	0	31.7	0	31.7
1800531	Surgery	Breast	Primary	No	44	Pre	IDC	III	2	1	0	2	1	1	1	0	Yes	No	No	Yes	Yes	36.6	0	36.6	0	36.6
1800532	Advanced	Breast	Primary	Denovo	61	Post	IBC not specified	uk	1	0	1	4	1	1	0	0	/	/	Yes	uk	Yes	0.9	0	0.9	/	/
1800533	Surgery	Breast	Primary	No	36	Pre	IDC	III	1	0	0	1	1	1	3	uk	Yes	No	No	Yes	Yes	44.9	0	44.9	0	44.9
1800534	Surgery	Breast	Primary	No	65	Post	IDC	II	1	0	0	1	1	1	0	0	No	No	No	No	Yes	44.9	0	44.9	0	44.9
1800535	Surgery	Breast	Primary	No	36	Pre	IDC	II	1	0	0	1	1	1	1	0	Yes	No	No	No	Yes	36.4	0	36.4	0	36.4
1800536	Surgery	Breast	Primary	No	47	Pre	IDC	III	2	1	0	2	1	1	0	0	Yes	No	No	Yes	Yes	30.5	0	30.5	0	30.5
1800537	NAC	Breast	Primary	No	67	Post	IBC not specified	uk	4	2	0	3	0	0	3	1	Yes	Yes	No	No	No	1.7	0	1.7	0	1.7
1800538	Surgery	Breast	Primary	No	37	Pre	IDC	II	1	0	0	1	0	0	3	uk	Yes	No	No	No	No	44.9	0	44.9	0	44.9
1800541	NAC	Breast	Primary	No	46	Pre	IDC	uk	3	3	0	3	0	0	3	1	Yes	Yes	No	Yes	No	11	0	11	0	11
1800543	Surgery	Breast	Primary	No	49	Pre	IDC	III	2	0	0	1	0	0	3	uk	Yes	No	No	No	No	15.4	0	15.4	0	15.4
1800545	Surgery	Breast	Primary	No	36	Pre	IDC	III	2	0	0	1	0	0	0	0	Yes	No	No	Yes	No	14.4	0	14.4	0	14.4
1800546	Advanced	Lymph Nodes	Metastasis	MBC	46	Pre	IDC	uk	uk	uk	0	uk	0	0	1	0	Yes	uk	Yes	Yes	Yes	21.9	0	21.9	1	12.4
1800547	NAC	Breast	Primary	No	42	Pre	IDC	II	3	2	0	3	1	1	0	0	Yes	Yes	No	Yes	Yes	37.4	0	37.4	0	37.4
1800548	Surgery	Breast	Primary	No	44	Pre	IDC	II	2	1	0	2	1	1	0	0	Yes	No	No	Yes	Yes	33.2	0	33.2	0	33.2
1800549	Surgery	Breast	Primary	No	51	Post	IDC	II	2	0	0	2	1	1	0	0	Yes	No	No	No	Yes	44.9	0	44.9	0	44.9
1800550	NAC	Breast	Primary	No	58	Post	IDC	uk	2	2	0	3	1	1	2	0	Yes	Yes	No	Yes	Yes	6.3	0	6.3	0	6.3
1800551	NAC	Breast	Primary	No	39	Pre	IDC	III	3	2	0	3	0	0	0	0	Yes	Yes	No	Yes	No	33.4	0	33.4	0	33.4
1800552	NAC	Breast	Primary	No	60	Post	IBC not specified	uk	3	2	0	3	0	0	3	1	Yes	Yes	No	Yes	No	31.7	0	31.7	0	31.7
1800553	Advanced	Breast	Primary	Denovo	51	Post	IBC not specified	uk	3	3	1	4	0	0	3	1	/	/	Yes	uk	uk	28.3	0	28.3	/	/
1800554	Surgery	Breast	Primary	No	53	Post	IDC	I	1	1	0	2	1	1	0	0	Yes	No	No	Yes	Yes	16.8	0	16.8	0	16.8
1800556	Surgery	Breast	Primary	No	43	Pre	Other	II	1	0	0	1	1	1	2	uk	No	No	No	No	No	30.3	0	30.3	0	30.3
1800557	Surgery	Breast	Primary	No	47	Pre	IDC	II	1	0	0	1	1	1	0	0	Yes	No	No	No	Yes	38.2	0	38.2	0	38.2
1800558	Surgery	Breast	Primary	No	45	Pre	IDC	III	2	0	0	2	0	0	3	uk	Yes	No	No	No	No	24.3	0	24.3	0	24.3
1800559	Surgery	Breast	Primary	No	66	Post	IDC	II	2	0	0	1	0	0	3	uk	Yes	No	No	No	No	37.4	0	37.4	0	37.4
1800561	Surgery	Breast	Primary	No	38	Pre	IDC	III	1	0	0	1	1	1	1	0	Yes	No	No	Yes	Yes	14.2	0	14.2	0	14.2
1800562	Surgery	Breast	Primary	No	58	Post	IDC	II	1	0	0	1	1	1	0	0	No	No	No	No	Yes	35.4	0	35.4	0	35.4
1800563	Advanced	Breast	Primary	Denovo	53	Post	IDC	uk	3	2	1	4	1	1	2	0	/	/	Yes	Yes	uk	32.3	0	32.3	/	/
1800564	Advanced	Breast	Primary	Denovo	58	Post	IBC not specified	uk	2	2	1	4	0	0	3	1	/	/	Yes	uk	uk	0	0	0	/	/
1800565	NAC	Breast	Primary	No	62	Post	IBC not specified	uk	2	3	0	3	0	0	1	0	Yes	Yes	No	uk	No	uk	0	uk	uk	uk
1800566	NAC	Breast	Primary	No	75	Post	IDC	II	2	0	0	2	1	1	1	0	Yes	Yes	No	Yes	Yes	30.6	0	30.6	0	30.6
1800567	NAC	Breast	Primary	No	65	Post	IDC	uk	2	2	0	3	1	1	2	1	Yes	Yes	No	Yes	Yes	35.9	0	35.9	0	35.9
1800568	NAC	Breast	Primary	No	40	Pre	IDC	uk	2	2	0	3	1	1	3	1	Yes	Yes	No	Yes	Yes	32.5	0	32.5	0	32.5
1800569	Advanced	Breast	Primary	MBC	36	Pre	IDC	uk	uk	uk	0	uk	0	0	3	1	Yes	uk	Yes	Yes	No	32.1	0	32.1	1	12.7
1800570	Surgery	Breast	Primary	No	47	Pre	IDC	II	2	0	0	2	1	1	0	0	Yes	No	No	No	Yes	34	0	34	0	34
1800571	Surgery	Breast	Primary	No	58	Post	IDC	II	1	1	0	2	1	0	2	0	Yes	No	No	Yes	Yes	38.1	0	38.1	0	38.1
1800572	Surgery	Breast	Primary	No	63	Post	IDC	II	2	1	0	2	1	1	1	0	Yes	No	No	Yes	Yes	35.5	0	35.5	0	35.5
1800573	Surgery	Breast	Primary	No	42	Pre	IDC	III	2	0	0	2	0	0	3	uk	Yes	No	No	Yes	No	14.7	0	14.7	0	14.7
1800575	Surgery	Breast	Primary	No	38	Pre	IDC	III	1	1	0	2	1	1	0	0	Yes	No	No	Yes	Yes	30.4	0	30.4	0	30.4
1800576	Surgery	Breast	Primary	No	53	Post	IDC	III	2	1	0	2	1	1	2	1	uk	No	No	uk	Yes	44.7	0	44.7	0	44.7
1800577	Surgery	Breast	Primary	No	40	Pre	IDC	III	2	0	0	2	0	0	3	uk	Yes	No	No	No	No	16.5	0	16.5	0	16.5
1800578	Surgery	Breast	Primary	No	66	Post	IDC	II	2	0	0	2	1	1	0	0	No	No	No	No	Yes	32.2	0	32.2	0	32.2
1800579	Surgery	Breast	Primary	No	43	Pre	IDC	II	2	0	0	2	1	1	0	0	Yes	No	No	No	Yes	16.6	0	16.6	0	16.6
1800580	Surgery	Breast	Primary	No	55	Post	IDC	II	1	0	0	1	1	1	1	0	Yes	No	No	No	Yes	34.9	0	34.9	0	34.9
1800581	NAC	Breast	Primary	No	50	Pre	IDC	II	2	2	0	3	1	1	0	0	Yes	Yes	No	uk	uk	uk	0	uk	uk	uk
1800582	Surgery	Breast	Primary	No	48	Pre	IDC	III	2	0	0	2	1	0	3	uk	Yes	No	No	No	Yes	44.7	0	44.7	0	44.7
1800583	Surgery	Breast	Primary	No	53	Post	IDC	II	2	0	0	1	1	1	1	0	No	No	No	No	Yes	16.5	0	16.5	0	16.5
1800584	Surgery	Breast	Primary	No	61	Post	IDC	III	1	0	0	1	1	1	0	0	Yes	No	No	uk	Yes	44.7	0	44.7	0	44.7
1800585	Surgery	Breast	Primary	No	36	Pre	IDC	II	3	1	0	3	1	1	1	0	Yes	No	No	Yes	Yes	37.9	0	37.9	0	37.9
1800586	Surgery	Breast	Primary	No	52	Pre	IDC	II	2	0	0	2	1	1	0	0	Yes	No	No	Yes	Yes	41	0	41	0	41
1800589	Surgery	Breast	Primary	No	48	Pre	IDC	I	1	0	0	1	1	1	1	0	No	No	No	No	Yes	34.3	0	34.3	0	34.3
1800591	Surgery	Breast	Primary	No	37	Pre	IDC	III	3	0	0	2	1	1	0	0	Yes	No	No	Yes	Yes	26.1	0	26.1	0	26.1
1800592	Surgery	Breast	Primary	No	42	Pre	IDC	II	1	1	0	2	0	0	3	uk	Yes	No	No	Yes	No	34.8	0	34.8	0	34.8
1800593	Surgery	Breast	Primary	No	49	Pre	IDC	II	1	0	0	1	0	0	2	1	Yes	No	No	No	No	25	0	25	0	25
1800594	Surgery	Breast	Primary	No	51	Post	IDC	III	1	0	0	1	0	0	3	uk	Yes	No	No	No	No	44.5	0	44.5	0	44.5
1800595	Surgery	Breast	Primary	No	46	Pre	IDC	II	1	0	0	1	1	1	1	0	Yes	No	No	No	Yes	44.5	0	44.5	0	44.5
1800596	Surgery	Breast	Primary	No	47	Pre	IDC	II	1	0	0	1	1	1	1	0	Yes	No	No	Yes	Yes	44.5	0	44.5	0	44.5
1800597	Advanced	Breast	Primary	Denovo	60	Post	IBC not specified	uk	2	3	1	4	1	1	1	uk	/	/	Yes	uk	Yes	34.3	0	34.3	/	/
1800598	NAC	Breast	Primary	No	59	Post	IDC	III	3	1	0	3	0	0	3	1	Yes	Yes	No	Yes	No	20.1	0	20.1	0	20.1
1800599	Advanced	Chest Wall	Metastasis	MBC	62	Post	IDC	uk	uk	uk	0	uk	1	1	1	uk	uk	uk	Yes	uk	Yes	137.4	0	137.4	1	108.3
1800602	Surgery	Breast	Primary	No	50	Post	IDC	III	2	1	0	2	1	1	0	0	No	No	No	No	Yes	38.9	0	38.9	0	38.9
1800605	Surgery	Breast	Primary	No	65	Post	IDC	II	1	0	0	1	1	1	0	0	Yes	No	No	Yes	Yes	36.1	0	36.1	0	36.1
1800606	NAC	Breast	Primary	No	43	Pre	IBC not specified	uk	3	2	0	3	1	1	3	1	Yes	Yes	No	uk	uk	uk	0	uk	uk	uk
1800607	NAC	Breast	Primary	No	26	Pre	IDC	uk	2	1	0	2	1	1	2	0	Yes	Yes	No	Yes	Yes	38.4	0	38.4	0	38.4
1800608	Surgery	Breast	Primary	No	48	Pre	IDC	II	1	1	0	2	1	1	1	0	Yes	No	No	Yes	Yes	37.8	0	37.8	0	37.8
1800609	Surgery	Breast	Primary	No	53	Post	IDC	II	1	0	0	1	1	0	1	0	No	No	No	No	Yes	28	0	28	0	28
1800610	Surgery	Breast	Primary	No	45	Pre	IDC	III	1	0	0	1	1	1	0	0	Yes	No	No	Yes	Yes	37.6	0	37.6	0	37.6
1800611	Surgery	Breast	Primary	No	54	Post	IDC	III	1	0	0	1	1	1	1	0	Yes	No	No	No	Yes	32.5	0	32.5	0	32.5
1800612	NAC	Breast	Primary	No	60	Post	IBC not specified	uk	2	0	0	2	1	0	0	0	Yes	Yes	No	uk	uk	uk	0	uk	uk	uk
1800613	Surgery	Breast	Primary	No	65	Post	IDC	II	1	0	0	1	1	1	1	0	No	No	No	No	Yes	44.5	0	44.5	0	44.5
1800615	Surgery	Breast	Primary	No	68	Post	IDC	I	1	0	0	1	1	1	0	0	No	No	No	No	Yes	44.5	0	44.5	0	44.5
1800616	Surgery	Breast	Primary	No	54	Post	IDC	III	2	0	0	2	1	0	0	0	Yes	No	No	Yes	Yes	37.6	0	37.6	0	37.6
1800618	Surgery	Breast	Primary	No	54	Post	IDC	I	1	0	0	1	1	1	1	0	Yes	No	No	No	Yes	44.3	0	44.3	0	44.3
1800619	Surgery	Breast	Primary	No	54	Post	IDC	III	2	0	0	2	1	1	2	0	Yes	No	No	Yes	Yes	44.5	0	44.5	0	44.5
1800620	Surgery	Breast	Primary	No	64	Post	IDC	II	1	1	0	2	1	0	2	1	Yes	No	No	Yes	Yes	44.5	0	44.5	0	44.5
1800622	Surgery	Breast	Primary	No	54	Post	IDC	III	2	1	0	2	0	0	3	uk	Yes	No	No	Yes	No	33.5	0	33.5	0	33.5
1800623	Surgery	Breast	Primary	No	72	Post	IDC	uk	1	0	0	1	1	0	0	0	No	No	No	No	Yes	44.4	0	44.4	0	44.4
1800624	Surgery	Breast	Primary	No	33	Pre	IDC	III	2	1	0	2	1	1	0	0	Yes	No	No	Yes	Yes	35.7	0	35.7	0	35.7
1800629	NAC	Breast	Primary	No	46	Post	IDC	II	2	0	0	2	1	1	0	0	Yes	Yes	No	Yes	Yes	25.1	0	25.1	0	25.1
1800630	NAC	Breast	Primary	No	62	Post	IDC	II	2	2	0	3	1	1	1	0	Yes	Yes	No	Yes	Yes	35.5	0	35.5	0	35.5
1800631	NAC	Breast	Primary	No	53	Post	IBC not specified	uk	1	2	0	3	1	1	0	0	Yes	Yes	No	Yes	Yes	28.7	0	28.7	0	28.7
1800633	NAC	Breast	Primary	No	55	Post	IDC	uk	2	2	0	3	0	0	0	0	Yes	Yes	Yes	Yes	No	24	0	24	1	10.8
1800635	NAC	Breast	Primary	No	38	Post	IBC not specified	uk	3	2	0	3	1	1	3	1	Yes	Yes	No	Yes	No	24.6	0	24.6	0	24.6
1800636	Surgery	Breast	Primary	No	86	Post	IDC	III	1	0	0	1	1	1	0	0	No	No	No	No	Yes	13.3	0	13.3	0	13.3
1800637	Surgery	Breast	Primary	No	67	Post	IDC	II	1	0	0	1	1	0	0	0	Yes	No	No	Yes	Yes	44.3	0	44.3	0	44.3
1800639	NAC	Breast	Primary	No	60	Post	IDC	III	3	2	0	3	0	0	0	0	Yes	Yes	No	Yes	No	18.7	0	18.7	0	18.7
1800641	NAC	Breast	Primary	No	46	Pre	IDC	uk	2	2	0	3	1	1	3	1	Yes	Yes	No	Yes	Yes	28.3	0	28.3	0	28.3
1800642	Surgery	Breast	Primary	No	37	Pre	IDC	III	1	0	0	1	0	0	0	0	No	No	No	No	No	16.1	0	16.1	0	16.1
1800643	Surgery	Breast	Primary	No	56	Post	IDC	III	2	0	0	2	1	1	0	0	Yes	No	No	No	Yes	36.1	0	36.1	0	36.1
1800644	Surgery	Breast	Primary	No	56	Post	IDC	II	1	0	0	1	1	1	1	0	No	No	No	No	Yes	27.2	0	27.2	0	27.2
1800645	Surgery	Breast	Primary	No	68	Post	IDC	III	1	1	0	2	0	0	3	uk	Yes	No	No	No	No	35.7	0	35.7	0	35.7
1800646	Surgery	Breast	Primary	No	57	Post	IDC	I	1	0	0	1	1	1	0	0	No	No	No	No	Yes	37.8	0	37.8	0	37.8
1800647	Advanced	Breast	Metastasis	MBC	49	Pre	IDC	uk	uk	uk	0	uk	0	0	0	uk	Yes	uk	Yes	Yes	Yes	80.8	0	80.8	1	47
1800648	NAC	Breast	Primary	No	35	Pre	IBC not specified	uk	3	1	0	3	0	0	3	uk	Yes	Yes	No	Yes	No	31.3	0	31.3	0	31.3
1800649	Advanced	Chest Wall	Metastasis	MBC	59	Post	IDC	uk	uk	uk	0	uk	1	1	2	0	Yes	uk	Yes	Yes	Yes	46.3	0	46.3	1	16.6
1800650	Surgery	Breast	Primary	No	49	Pre	IDC	III	2	1	0	2	0	0	3	uk	Yes	No	No	Yes	No	31.5	0	31.5	0	31.5
1800651	NAC	Breast	Primary	No	37	Pre	IBC not specified	uk	2	1	0	2	0	0	3	1	Yes	Yes	No	No	No	20	0	20	0	20
1800652	NAC	Breast	Primary	No	66	Post	IDC	uk	2	0	0	2	1	1	2	0	Yes	Yes	No	Yes	Yes	30.4	0	30.4	0	30.4
1800654	Surgery	Breast	Primary	No	50	Post	IDC	III	1	0	0	1	1	1	1	0	Yes	No	No	Yes	Yes	13.5	0	13.5	0	13.5
1800655	Surgery	Breast	Primary	No	47	Pre	IDC	III	2	0	0	2	1	1	1	0	Yes	No	No	Yes	Yes	25.9	0	25.9	0	25.9
1800656	NAC	Breast	Primary	No	59	Post	IDC	uk	2	3	0	3	0	0	2	0	Yes	Yes	No	Yes	No	11.8	0	11.8	0	11.8
1800657	Advanced	Breast	Primary	Denovo	48	Pre	IBC not specified	uk	3	1	1	4	0	0	3	1	/	/	Yes	uk	uk	11	0	11	/	/
1800658	Surgery	Breast	Primary	No	61	Post	IDC	III	2	0	0	2	0	0	3	uk	Yes	No	No	No	No	44	0	44	0	44
1800659	Surgery	Breast	Primary	No	51	Pre	IDC	III	1	0	0	1	0	0	3	uk	Yes	No	No	No	No	13.4	0	13.4	0	13.4
1800660	Surgery	Breast	Primary	No	60	Post	IDC	II	2	0	0	1	1	1	0	0	No	No	No	No	Yes	34.6	0	34.6	0	34.6
1800662	NAC	Breast	Primary	No	50	Post	IDC	uk	1	2	0	3	1	0	1	0	Yes	Yes	No	Yes	Yes	31.9	0	31.9	0	31.9
1800663	Surgery	Breast	Primary	No	75	Post	IDC	II	1	0	0	1	1	1	0	0	No	No	No	No	Yes	44	0	44	0	44
1800664	Surgery	Breast	Primary	No	44	Pre	IDC	III	1	0	0	1	1	1	3	uk	Yes	No	No	No	Yes	29.5	0	29.5	0	29.5
1800665	Surgery	Breast	Primary	No	39	Pre	IDC	II	1	0	0	1	1	1	1	0	Yes	No	No	No	Yes	35.3	0	35.3	0	35.3
1800666	NAC	Breast	Primary	No	58	Post	IDC	III	2	2	0	3	0	0	3	1	Yes	Yes	No	Yes	No	15.5	0	15.5	0	15.5
1800667	Surgery	Breast	Primary	No	47	Pre	IDC	II	1	1	0	2	1	1	2	1	Yes	No	No	Yes	Yes	34.7	0	34.7	0	34.7
1800669	NAC	Breast	Primary	No	60	Post	IDC	II	2	2	0	3	0	0	3	1	Yes	Yes	No	Yes	No	29.9	0	29.9	0	29.9
1800670	NAC	Breast	Primary	No	37	Pre	IDC	uk	2	1	0	2	1	1	2	0	Yes	Yes	No	Yes	Yes	23.4	0	23.4	0	23.4
1800671	Advanced	Breast	Primary	Denovo	65	Post	IBC not specified	uk	2	2	1	4	0	0	3	1	/	/	Yes	uk	uk	4.4	0	4.4	/	/
1800673	NAC	Breast	Primary	No	31	Pre	IBC not specified	uk	2	0	0	2	1	1	3	1	Yes	Yes	No	uk	uk	uk	0	uk	uk	uk
1800674	Surgery	Breast	Primary	No	38	Pre	IDC	II	1	1	0	2	0	0	1	0	Yes	No	No	Yes	No	13	0	13	0	13
1800675	NAC	Breast	Primary	No	36	Pre	IDC	uk	2	0	0	2	1	1	0	0	Yes	Yes	No	No	Yes	34.5	0	34.5	0	34.5
1800676	Surgery	Breast	Primary	No	45	Pre	IDC	II	1	0	0	1	1	1	0	0	No	No	No	No	Yes	21	0	21	0	21
1800678	Surgery	Breast	Primary	No	61	Post	IDC	III	2	0	0	2	1	1	2	1	Yes	No	No	No	Yes	37.8	0	37.8	0	37.8
1800680	Surgery	Breast	Primary	No	50	Pre	IDC	II	1	0	0	1	1	1	2	1	Yes	No	No	Yes	Yes	38.3	0	38.3	0	38.3
1800681	NAC	Breast	Primary	No	37	Post	IDC	uk	3	2	0	3	0	0	1	0	Yes	Yes	Yes	Yes	No	11.9	0	11.9	1	10.2
1800682	NAC	Breast	Primary	No	28	Pre	IBC not specified	III	3	2	0	3	0	0	3	1	Yes	Yes	No	Yes	No	21	0	21	0	21
1800683	NAC	Breast	Primary	No	28	Pre	Other	II	3	2	0	3	1	0	2	1	Yes	Yes	No	Yes	Yes	15.5	0	15.5	0	15.5
1800684	Surgery	Breast	Primary	No	48	Pre	IDC	III	1	1	0	2	1	1	1	0	Yes	No	No	Yes	Yes	30.3	0	30.3	0	30.3
1800685	NAC	Breast	Primary	No	38	Pre	IDC	I	1	2	0	3	0	0	3	1	Yes	Yes	No	Yes	No	26.6	0	26.6	0	26.6
1800686	Surgery	Breast	Primary	No	56	Post	Other	III	1	0	0	1	0	0	2	0	Yes	No	No	No	No	24.2	0	24.2	0	24.2
1800687	Surgery	Breast	Primary	No	61	Post	IDC	III	1	0	0	1	0	0	3	uk	Yes	No	No	No	No	44	0	44	0	44
1800688	Surgery	Breast	Primary	No	52	Post	IDC	III	1	0	0	1	1	0	3	uk	Yes	No	No	No	Yes	12.5	0	12.5	0	12.5
1800689	Surgery	Breast	Primary	No	43	Pre	IDC	II	2	0	0	1	1	1	1	0	Yes	No	No	Yes	Yes	21.4	0	21.4	0	21.4
1800693	Surgery	Breast	Primary	No	60	Post	IDC	III	1	0	0	1	1	1	0	0	Yes	No	No	Yes	Yes	34.2	0	34.2	0	34.2
1800694	NAC	Breast	Primary	No	37	Pre	IDC	uk	3	1	0	3	1	1	1	0	Yes	Yes	No	Yes	Yes	32.6	0	32.6	0	32.6
1800695	Advanced	Breast	Primary	Denovo	38	Pre	IDC	uk	3	2	1	4	1	1	0	0	/	/	Yes	uk	uk	0.5	0	0.5	/	/
1800696	Surgery	Breast	Primary	No	41	Pre	IDC	II	2	1	0	2	1	1	1	0	Yes	No	No	Yes	Yes	36.8	0	36.8	0	36.8
1800697	Advanced	Lung	Metastasis	MBC	57	Post	IDC	uk	uk	uk	0	uk	0	0	0	0	Yes	uk	Yes	No	No	43.1	0	43.1	1	11.2
1800698	NAC	Breast	Primary	No	70	Post	IBC not specified	uk	4	3	0	3	0	0	3	1	Yes	Yes	No	uk	uk	uk	0	uk	uk	uk
1800699	NAC	Breast	Primary	No	60	Post	ILC	uk	3	1	0	3	1	1	1	0	Yes	Yes	No	Yes	Yes	5.9	0	5.9	0	5.9
1800702	Advanced	Lymph Nodes	Metastasis	MBC	50	Pre	IDC	uk	uk	uk	0	uk	0	0	3	uk	Yes	uk	Yes	No	No	36.5	0	36.5	1	20.2
1800703	Advanced	Liver	Metastasis	MBC	46	Pre	IDC	uk	uk	uk	0	uk	1	0	1	uk	Yes	uk	Yes	Yes	No	23.2	0	23.2	1	9.1
1800704	NAC	Breast	Primary	No	47	Pre	IDC	uk	4	2	0	3	1	1	2	0	Yes	Yes	No	Yes	Yes	1.7	0	1.7	0	1.7
1800706	NAC	Lymph Nodes	Primary	No	49	Pre	IBC not specified	uk	0	2	0	3	1	0	3	1	Yes	Yes	No	Yes	No	19.6	0	19.6	0	19.6
1800707	Surgery	Breast	Primary	No	56	Post	IDC	III	1	0	0	1	1	1	3	uk	Yes	No	No	No	Yes	43.8	0	43.8	0	43.8
1800710	Surgery	Breast	Primary	No	65	Post	Other	II	1	0	0	1	0	0	0	0	Yes	No	No	No	No	32.4	0	32.4	0	32.4
1800711	NAC	Breast	Primary	No	43	Pre	IDC	uk	3	1	0	3	1	0	3	1	Yes	Yes	No	Yes	No	19	0	19	0	19
1800712	NAC	Breast	Primary	No	60	Post	ILC	uk	3	3	0	3	0	0	0	0	Yes	Yes	Yes	Yes	Yes	25.4	0	25.4	1	11.2
1800713	NAC	Breast	Primary	No	46	Pre	IDC	uk	3	2	0	3	1	1	0	0	Yes	Yes	Yes	No	No	22.2	0	22.2	1	21.5
1800714	NAC	Breast	Primary	No	28	Pre	IBC not specified	uk	3	2	0	3	0	0	3	1	Yes	Yes	No	Yes	No	31.1	0	31.1	0	31.1
1800715	NAC	Breast	Primary	No	56	Post	IDC	uk	4	2	0	3	0	0	0	0	Yes	Yes	No	Yes	No	25.6	0	25.6	0	25.6
1800719	NAC	Breast	Primary	No	29	Pre	IDC	uk	2	2	0	3	1	0	1	0	Yes	Yes	No	Yes	Yes	15.4	0	15.4	0	15.4
1800720	NAC	Breast	Primary	No	54	Post	IDC	uk	3	3	0	3	1	0	1	0	Yes	Yes	Yes	Yes	Yes	23.3	0	23.3	1	2.3
1800721	Surgery	Breast	Primary	No	31	Pre	IDC	III	2	1	0	2	0	0	3	uk	Yes	No	No	Yes	No	25.8	0	25.8	0	25.8
1800724	Surgery	Breast	Primary	No	62	Post	IDC	III	2	1	0	2	1	0	2	0	Yes	No	No	Yes	Yes	15.3	0	15.3	0	15.3
1800725	Surgery	Breast	Primary	No	40	Pre	IDC	uk	1	0	0	1	1	1	1	0	No	No	No	No	Yes	29.4	0	29.4	0	29.4
1800726	Surgery	Breast	Primary	No	70	Post	IDC	II	1	0	0	1	1	1	2	0	No	No	No	No	Yes	37.6	0	37.6	0	37.6
1800727	Surgery	Breast	Primary	No	59	Post	IDC	III	1	0	0	1	0	0	3	uk	Yes	No	No	No	No	34.3	0	34.3	0	34.3
1800728	Surgery	Breast	Primary	No	60	Post	IDC	II	1	2	0	3	0	0	1	0	uk	No	No	uk	No	11.6	0	11.6	0	11.6
1800729	Surgery	Breast	Primary	No	45	Pre	IDC	III	1	0	0	1	0	0	1	0	Yes	No	No	Yes	No	35.2	0	35.2	0	35.2
1800732	Surgery	Breast	Primary	No	53	Post	IDC	II	2	1	0	2	1	1	0	0	Yes	No	No	Yes	Yes	27.2	0	27.2	0	27.2
1800733	Surgery	Breast	Primary	No	46	Pre	IDC	III	1	0	0	1	0	0	0	0	Yes	No	No	Yes	No	35.4	0	35.4	0	35.4
1800734	NAC	Breast	Primary	No	43	Pre	IDC	uk	3	2	0	3	1	0	0	0	Yes	Yes	No	Yes	Yes	23.3	0	23.3	0	23.3
1800736	NAC	Breast	Primary	No	46	Pre	IDC	uk	3	0	0	2	1	1	1	0	Yes	Yes	No	Yes	Yes	25.2	0	25.2	0	25.2
1800738	Surgery	Breast	Primary	No	47	Pre	IDC	II	2	0	0	2	1	1	0	0	Yes	No	No	Yes	Yes	43.5	0	43.5	0	43.5
1800739	NAC	Breast	Primary	No	49	Post	IDC	uk	2	0	0	2	1	1	3	1	Yes	Yes	No	Yes	Yes	33.8	0	33.8	0	33.8
1800740	NAC	Breast	Primary	No	57	Post	IBC not specified	uk	3	2	0	3	0	0	1	0	Yes	Yes	No	uk	uk	uk	0	uk	uk	uk
1800741	Advanced	Breast	Primary	Denovo	64	Post	IBC not specified	uk	2	2	1	4	1	1	3	1	/	/	Yes	uk	uk	37.5	0	37.5	/	/
1800742	Surgery	Breast	Primary	No	49	Pre	IDC	III	1	0	0	1	0	0	3	uk	Yes	No	No	No	No	43.6	0	43.6	0	43.6
1800743	NAC	Breast	Primary	No	48	Pre	IBC not specified	uk	3	3	0	3	1	1	0	0	Yes	Yes	No	Yes	Yes	23.8	0	23.8	0	23.8
1800744	NAC	Breast	Primary	No	39	Pre	IDC	II	3	2	0	3	1	1	1	0	Yes	Yes	No	Yes	Yes	30.8	0	30.8	0	30.8
1800745	NAC	Breast	Primary	No	78	Post	IBC not specified	III	3	1	0	3	1	0	2	0	Yes	Yes	Yes	uk	Yes	uk	1	uk	1	uk
1800746	NAC	Breast	Primary	No	59	Post	IDC	II	2	2	0	3	1	1	1	0	Yes	Yes	No	Yes	Yes	20.3	1	20.3	0	20.3
1800747	Surgery	Breast	Primary	No	60	Post	IDC	II	2	0	0	2	1	1	0	0	Yes	No	No	Yes	Yes	36.3	0	36.3	0	36.3
1800748	NAC	Breast	Primary	No	57	Post	IDC	uk	3	0	0	2	1	1	3	1	Yes	Yes	No	No	uk	10.3	0	10.3	0	10.3
1800749	Advanced	Chest Wall	Metastasis	MBC	28	Pre	IDC	uk	uk	uk	0	uk	0	0	2	0	Yes	uk	Yes	No	No	15.9	1	15.8	1	2.9
1800750	NAC	Breast	Primary	No	30	Post	IDC	uk	3	2	0	3	0	0	3	1	Yes	Yes	No	Yes	No	31	0	31	0	31
1800751	Surgery	Breast	Primary	No	62	Post	IDC	III	1	1	0	2	1	1	3	uk	Yes	No	No	No	Yes	20.8	0	20.8	0	20.8
1800752	Advanced	Breast	Primary	Denovo	73	Post	IBC not specified	uk	4	2	1	4	1	1	1	0	/	/	Yes	uk	Yes	35.2	0	35.2	/	/
1800753	Advanced	Breast	Primary	Denovo	40	Pre	IBC not specified	uk	3	3	1	4	0	0	3	1	/	/	Yes	Yes	uk	28.2	0	28.2	/	/
1800754	NAC	Breast	Primary	No	42	Pre	Other	II	2	2	0	3	1	1	3	1	Yes	Yes	No	uk	uk	uk	0	uk	uk	uk
1800756	Advanced	Breast	Primary	Denovo	48	Pre	ILC	uk	2	3	1	4	0	0	1	0	/	/	Yes	uk	No	32.9	1	32.9	/	/
1800757	Surgery	Breast	Primary	No	62	Post	IDC	III	2	1	0	2	0	0	2	0	Yes	No	No	Yes	No	27.2	0	27.2	0	27.2
1800758	NAC	Breast	Primary	No	74	Post	Other	II	2	2	0	3	1	1	0	0	Yes	Yes	No	uk	Yes	0.7	0	0.7	0	0.7
1800759	NAC	Breast	Primary	No	48	Post	IDC	III	2	2	0	3	1	1	2	1	Yes	Yes	No	Yes	Yes	25.6	0	25.6	0	25.6
1800760	Surgery	Breast	Primary	No	47	Pre	ILC	uk	2	0	0	2	1	1	1	0	uk	No	No	No	Yes	43.4	0	43.4	0	43.4
1800761	NAC	Breast	Primary	No	54	Post	IDC	uk	1	1	0	2	0	0	3	1	Yes	Yes	No	uk	uk	4.9	0	4.9	0	4.9
1800763	Surgery	Breast	Primary	No	61	Post	IDC	II	1	0	0	1	0	0	3	uk	Yes	No	No	No	No	33.9	0	33.9	0	33.9
1800764	Surgery	Breast	Primary	No	64	Post	IDC	II	1	0	0	1	1	1	0	0	No	No	No	Yes	Yes	35.5	0	35.5	0	35.5
1800765	NAC	Breast	Primary	No	53	Post	IBC not specified	uk	3	2	0	3	0	0	2	0	Yes	Yes	No	uk	No	uk	0	uk	uk	uk
1800766	Advanced	Liver	Metastasis	MBC	42	Pre	Other	uk	uk	uk	0	uk	1	1	0	uk	No	uk	Yes	No	No	11.1	0	11.1	1	2.2
1800767	Surgery	Breast	Primary	No	51	Pre	IDC	uk	1	0	0	1	1	0	3	uk	No	No	No	No	Yes	33.1	0	33.1	0	33.1
1800769	NAC	Breast	Primary	No	50	Pre	IDC	uk	2	1	0	2	1	1	1	0	Yes	Yes	No	Yes	Yes	34.7	0	34.7	0	34.7
1800770	NAC	Breast	Primary	No	32	Pre	IDC	uk	3	2	0	3	0	0	1	0	Yes	Yes	No	Yes	No	22.5	1	22.5	0	22.5
1800772	NAC	Breast	Primary	No	48	Post	IDC	uk	3	1	0	3	1	1	1	0	Yes	Yes	No	Yes	Yes	15.8	0	15.8	0	15.8
1800773	Advanced	Breast	Primary	Denovo	55	Post	IBC not specified	uk	4	2	1	4	0	0	2	0	/	/	Yes	uk	No	10.1	0	10.1	/	/
1800774	NAC	Breast	Primary	No	28	Pre	IDC	III	3	2	0	3	1	0	0	0	Yes	Yes	No	Yes	Yes	7.7	0	7.7	0	7.7
1800775	NAC	Breast	Primary	No	25	Pre	IDC	uk	2	2	0	3	1	1	0	0	Yes	Yes	No	Yes	Yes	15.4	0	15.4	0	15.4
1800776	Surgery	Breast	Primary	No	57	Post	IDC	II	2	0	0	1	1	1	1	0	Yes	No	No	Yes	Yes	37.6	0	37.6	0	37.6
1800777	Surgery	Breast	Primary	No	50	Pre	IDC	II	2	1	0	2	1	1	0	0	Yes	No	No	Yes	Yes	24	0	24	0	24
1800778	Surgery	Breast	Primary	No	49	Pre	IDC	II	1	0	0	1	1	1	0	0	No	No	No	No	Yes	11.9	0	11.9	0	11.9
1800779	NAC	Breast	Primary	No	43	Pre	IBC not specified	uk	2	2	0	3	0	0	3	1	Yes	Yes	No	Yes	No	17.7	0	17.7	0	17.7
1800782	NAC	Breast	Primary	No	49	Pre	IBC not specified	uk	2	2	0	3	1	1	1	0	Yes	Yes	No	Yes	Yes	9.1	0	9.1	0	9.1
1800783	Advanced	Breast	Primary	Denovo	57	Post	IBC not specified	uk	2	3	1	4	0	0	3	1	/	/	Yes	Yes	uk	38.2	0	38.2	/	/
1800784	Surgery	Breast	Primary	No	43	Pre	IDC	III	1	0	0	1	1	0	0	0	Yes	No	No	No	Yes	43.1	0	43.1	0	43.1
1800785	Surgery	Breast	Primary	No	45	Pre	IDC	III	1	1	0	2	0	0	1	0	Yes	No	No	uk	No	43.1	0	43.1	0	43.1
1800786	Surgery	Breast	Primary	No	50	Post	IDC	III	2	0	0	1	0	0	3	uk	Yes	No	No	No	No	25.7	0	25.7	0	25.7
1800787	NAC	Breast	Primary	No	51	Pre	IDC	uk	1	2	0	3	0	0	3	1	Yes	Yes	No	Yes	No	30.3	0	30.3	0	30.3
1800789	NAC	Breast	Primary	No	48	Pre	IBC not specified	uk	2	1	0	2	0	0	3	1	Yes	Yes	No	uk	uk	uk	0	uk	uk	uk
1800791	Advanced	Breast	Primary	Denovo	39	Pre	IBC not specified	uk	2	3	1	4	0	0	1	uk	/	/	Yes	uk	No	12	0	12	/	/
1800792	NAC	Breast	Primary	No	51	Post	IDC	uk	2	2	0	3	0	0	1	0	Yes	Yes	No	Yes	Yes	22.8	0	22.8	0	22.8
1800793	Surgery	Breast	Primary	No	68	Post	IDC	II	2	0	0	2	1	1	1	0	No	No	No	No	Yes	35.7	0	35.7	0	35.7
1800794	Surgery	Breast	Primary	No	57	Post	Other	II	2	1	0	2	1	1	2	0	Yes	No	Yes	Yes	Yes	36.4	0	36.4	1	24.5
1800795	Surgery	Breast	Primary	No	57	Post	IDC	uk	1	0	0	1	0	0	3	uk	Yes	No	No	No	No	34.6	0	34.6	0	34.6
1800797	Surgery	Breast	Primary	No	46	Pre	IDC	III	2	1	0	2	1	0	3	uk	Yes	No	Yes	Yes	Yes	36.2	0	36.2	1	23.9
1800799	Surgery	Breast	Primary	No	41	Pre	IDC	II	2	0	0	2	0	0	0	0	Yes	No	No	No	No	36.2	0	36.2	0	36.2
1800800	Advanced	Liver	Metastasis	MBC	46	Pre	IDC	uk	uk	uk	0	uk	0	0	2	0	Yes	uk	Yes	uk	No	62.7	0	62.7	1	36.6
1800802	Surgery	Breast	Primary	No	44	Pre	IDC	II	2	0	0	2	1	1	2	0	Yes	No	No	No	Yes	43.1	0	43.1	0	43.1
1800803	NAC	Breast	Primary	No	54	Post	IDC	uk	2	3	0	3	1	1	2	0	Yes	Yes	No	Yes	Yes	3.7	0	3.7	0	3.7
1800805	Surgery	Breast	Primary	No	52	Pre	IDC	II	1	0	0	1	1	1	2	0	No	No	No	No	Yes	29.6	0	29.6	0	29.6
1800806	NAC	Breast	Primary	No	51	Pre	Other	uk	2	2	0	3	1	1	0	0	Yes	Yes	No	No	Yes	32.7	0	32.7	0	32.7
1800807	Surgery	Breast	Primary	No	57	Post	IDC	II	2	0	0	2	1	1	0	0	Yes	No	No	Yes	Yes	36.4	0	36.4	0	36.4
1800810	NAC	Breast	Primary	No	63	Post	IBC not specified	uk	2	3	0	3	1	0	3	1	Yes	Yes	Yes	uk	uk	uk	0	uk	1	uk
1800811	NAC	Breast	Primary	No	50	Post	IDC	III	3	1	0	3	0	0	0	0	Yes	Yes	No	uk	uk	uk	0	uk	uk	uk
1800813	Surgery	Breast	Primary	No	54	Post	IDC	III	1	0	0	1	0	0	2	1	Yes	No	No	Yes	No	43.1	0	43.1	0	43.1
1800814	Surgery	Breast	Primary	No	43	Pre	IDC	III	1	0	0	1	1	1	3	uk	No	No	No	Yes	Yes	23.7	0	23.7	0	23.7
1800816	Surgery	Breast	Primary	No	50	Pre	IDC	III	1	0	0	1	0	0	3	uk	uk	No	No	uk	No	26.5	0	26.5	0	26.5
1800818	NAC	Breast	Primary	No	47	Pre	IDC	uk	2	2	0	3	1	1	3	1	Yes	Yes	No	Yes	Yes	33.9	0	33.9	0	33.9
1800819	NAC	Breast	Primary	No	36	Pre	IDC	III	2	2	0	3	1	1	1	0	Yes	Yes	No	Yes	Yes	23.6	0	23.6	0	23.6
1800820	NAC	Breast	Primary	No	47	Pre	IDC	II	3	2	0	3	1	1	2	0	Yes	Yes	No	Yes	Yes	23.1	0	23.1	0	23.1
1800821	NAC	Breast	Primary	No	71	Post	IBC not specified	uk	2	1	0	2	1	0	1	0	Yes	Yes	No	Yes	Yes	33.4	0	33.4	0	33.4
1800824	Advanced	Breast	Primary	Denovo	42	Pre	IBC not specified	uk	2	2	1	4	1	1	2	1	/	/	Yes	uk	Yes	27.2	0	27.2	/	/
1800825	NAC	Breast	Primary	No	45	Pre	IBC not specified	uk	3	1	0	3	1	1	3	1	Yes	Yes	No	Yes	Yes	30.5	0	30.5	0	30.5
1800826	Surgery	Breast	Primary	No	51	Post	IDC	II	1	0	0	1	1	1	0	0	No	No	No	No	Yes	36	0	36	0	36
1800827	NAC	Breast	Primary	No	53	Pre	IDC	uk	2	2	0	3	1	1	2	0	Yes	Yes	No	Yes	Yes	28.2	0	28.2	0	28.2
1800830	NAC	Breast	Primary	No	52	Pre	IDC	uk	3	2	0	3	1	1	3	1	Yes	Yes	No	Yes	Yes	29.6	0	29.6	0	29.6
1800831	Surgery	Breast	Primary	No	78	Post	IDC	III	1	0	0	1	1	1	1	0	No	No	No	No	Yes	34.9	0	34.9	0	34.9
1800832	Surgery	Breast	Primary	No	42	Pre	IDC	II	2	2	0	3	1	1	1	0	Yes	No	No	uk	Yes	33.2	0	33.2	0	33.2
1800836	Surgery	Breast	Primary	No	28	Pre	IDC	III	1	0	0	1	0	0	3	uk	Yes	No	No	uk	Yes	42.9	0	42.9	0	42.9
1800837	Surgery	Breast	Primary	No	55	Post	IDC	III	2	0	0	1	1	1	1	0	uk	No	No	Yes	Yes	24.1	0	24.1	0	24.1
1800838	Surgery	Breast	Primary	No	63	Post	IDC	III	2	0	0	1	0	0	3	uk	Yes	No	No	No	No	42.8	0	42.8	0	42.8
1800839	Surgery	Breast	Primary	No	51	Post	IDC	III	1	0	0	1	0	0	3	uk	Yes	No	No	Yes	No	43	0	43	0	43
1800841	Surgery	Breast	Primary	No	60	Post	IDC	II	1	0	0	1	1	1	0	0	No	No	No	No	Yes	29.1	0	29.1	0	29.1
1800842	Surgery	Breast	Primary	No	61	Post	Other	II	2	1	0	2	1	1	1	0	Yes	No	No	Yes	Yes	32.1	0	32.1	0	32.1
1800843	NAC	Breast	Primary	No	42	Post	IDC	uk	3	1	0	3	1	1	2	0	Yes	Yes	No	Yes	Yes	22	0	22	0	22
1800844	NAC	Breast	Primary	No	64	Post	IDC	uk	4	2	0	3	0	0	2	0	Yes	Yes	No	uk	No	15.2	0	15.2	0	15.2
1800845	Surgery	Breast	Primary	No	46	Pre	IDC	II	2	0	0	2	1	1	0	0	Yes	No	No	No	Yes	14.8	0	14.8	0	14.8
1800846	Surgery	Breast	Primary	No	53	Post	IDC	III	1	0	0	1	0	0	1	0	Yes	No	No	No	No	21	0	21	0	21
1800847	Surgery	Breast	Primary	No	39	Pre	IDC	uk	uk	0	0	1	1	1	0	0	uk	No	No	uk	uk	uk	0	uk	uk	uk
1800849	Surgery	Breast	Primary	No	37	Pre	IDC	III	1	1	0	2	0	0	0	0	Yes	No	No	Yes	No	25.1	0	25.1	0	25.1
1800850	Surgery	Breast	Primary	No	36	Pre	IDC	III	1	0	0	1	1	1	1	0	Yes	No	No	Yes	Yes	36.4	0	36.4	0	36.4
1800851	Surgery	Breast	Primary	No	55	Post	IDC	III	1	0	0	1	0	0	3	uk	Yes	No	No	No	No	20.2	0	20.2	0	20.2
1800852	Surgery	Breast	Primary	No	32	Pre	IDC	III	3	0	0	2	1	1	1	0	Yes	No	No	Yes	Yes	32.5	0	32.5	0	32.5
1800853	Surgery	Breast	Primary	No	37	Pre	IDC	III	2	0	0	2	0	0	0	0	Yes	No	No	No	Yes	36.5	0	36.5	0	36.5
1800859	NAC	Breast	Primary	No	41	Post	IDC	III	3	2	0	3	1	1	2	1	Yes	Yes	Yes	Yes	Yes	33.2	0	33.2	1	18.5
1800861	Advanced	Breast	Primary	Denovo	50	Pre	IBC not specified	uk	3	3	1	4	1	1	0	0	/	/	Yes	Yes	uk	32.1	0	32.1	/	/
1800862	Surgery	Breast	Primary	No	54	Post	Other	II	1	1	0	2	1	1	1	0	Yes	No	No	Yes	Yes	37.3	0	37.3	0	37.3
1800865	NAC	Breast	Primary	No	52	Post	IDC	uk	2	2	0	3	1	1	0	0	Yes	Yes	No	Yes	Yes	23.2	0	23.2	0	23.2
1800866	Surgery	Breast	Primary	No	83	Post	Other	II	2	0	0	2	1	1	0	0	No	No	No	No	Yes	1.1	0	1.1	0	1.1
1800867	Surgery	Breast	Primary	No	59	Post	IDC	II	1	0	0	1	1	1	1	0	Yes	No	No	No	Yes	35.9	0	35.9	0	35.9
1800868	NAC	Breast	Primary	No	63	Post	IDC	III	2	2	0	3	0	0	0	0	Yes	Yes	No	uk	No	0.1	0	0.1	0	0.1
1800869	NAC	Breast	Primary	No	42	Post	IDC	uk	3	1	0	3	1	0	3	1	Yes	Yes	Yes	Yes	Yes	29.3	0	29.3	1	20.8
1800870	NAC	Breast	Primary	No	54	Pre	IDC	uk	2	2	0	3	0	0	1	0	Yes	Yes	No	Yes	No	20.2	0	20.2	0	20.2
1800871	Surgery	Breast	Primary	No	48	Pre	IDC	II	1	0	0	1	1	1	0	0	No	No	No	No	Yes	42.5	0	42.5	0	42.5
1800872	Surgery	Breast	Primary	No	50	Post	IDC	III	1	0	0	1	0	0	2	0	Yes	No	No	No	No	20.4	0	20.4	0	20.4
1800874	Surgery	Breast	Primary	No	62	Post	IDC	III	2	1	0	2	0	0	1	0	Yes	No	No	Yes	No	17.5	1	17.5	0	17.5
1800875	Surgery	Breast	Primary	No	61	Post	IDC	II	1	0	0	1	0	0	3	uk	uk	No	No	No	No	42.5	0	42.5	0	42.5
1800877	Surgery	Breast	Primary	No	46	Pre	Other	II	1	0	0	1	1	1	3	uk	No	No	No	No	No	13.2	0	13.2	0	13.2
1800879	Surgery	Breast	Primary	No	52	Post	IDC	II	2	0	0	2	1	1	1	0	Yes	No	No	No	Yes	33.9	0	33.9	0	33.9
1800880	Surgery	Breast	Primary	No	45	Pre	IDC	III	1	0	0	1	0	0	1	0	Yes	No	No	Yes	No	34.2	0	34.2	0	34.2
1800882	NAC	Breast	Primary	No	30	Pre	IDC	uk	3	1	0	3	1	1	3	1	Yes	Yes	Yes	Yes	Yes	32.2	0	32.2	1	30.7
1800883	NAC	Breast	Primary	No	52	Pre	IBC not specified	uk	1	2	0	3	0	0	3	1	Yes	Yes	No	Yes	No	28.2	0	28.2	0	28.2
1800884	NAC	Breast	Primary	No	30	Pre	IDC	uk	2	1	0	2	1	1	2	0	Yes	Yes	No	Yes	Yes	31.6	0	31.6	0	31.6
1800885	NAC	Breast	Primary	No	62	Post	IDC	uk	3	1	0	3	0	0	3	1	Yes	Yes	No	Yes	No	30.4	0	30.4	0	30.4
1800886	NAC	Breast	Primary	No	65	Post	IDC	uk	3	2	0	3	0	0	1	0	Yes	Yes	No	Yes	No	24.9	0	24.9	0	24.9
1800887	NAC	Breast	Primary	No	30	Pre	IDC	III	2	2	0	3	1	0	0	0	Yes	Yes	No	Yes	Yes	31.1	0	31.1	0	31.1
1800889	NAC	Breast	Primary	No	29	Post	IDC	uk	2	2	0	3	1	1	2	0	Yes	Yes	No	Yes	Yes	22.6	0	22.6	0	22.6
1800892	NAC	Breast	Primary	No	54	Post	IDC	uk	3	2	0	3	1	1	2	0	Yes	Yes	No	Yes	Yes	29.1	0	29.1	0	29.1
1800894	Surgery	Breast	Primary	No	46	Pre	IDC	II	1	0	0	1	1	1	2	0	No	No	No	No	Yes	32.2	0	32.2	0	32.2
1800895	Advanced	Breast	Primary	Denovo	65	Post	IDC	uk	4	3	1	4	1	1	3	1	/	/	Yes	uk	uk	33.1	0	33.1	/	/
1800896	NAC	Breast	Primary	No	52	Post	IDC	III	1	2	0	3	1	1	1	0	Yes	Yes	Yes	Yes	Yes	24.9	0	24.9	1	19.3
1800897	NAC	Breast	Primary	No	44	Pre	IDC	III	2	2	0	3	0	0	2	0	Yes	Yes	No	Yes	No	30.7	0	30.7	0	30.7
1800899	NAC	Breast	Primary	No	30	Pre	IDC	III	2	2	0	3	1	1	3	1	Yes	Yes	No	Yes	No	5.2	0	5.2	0	5.2
1800900	Surgery	Breast	Primary	No	67	Post	IDC	II	2	2	0	3	1	1	0	0	No	No	No	No	Yes	26.8	0	26.8	0	26.8
1800901	Surgery	Breast	Primary	No	59	Post	IDC	III	2	0	0	2	0	0	3	uk	Yes	No	No	No	No	42.1	0	42.1	0	42.1
1800902	NAC	Breast	Primary	No	53	Pre	IDC	uk	1	2	0	3	1	0	0	0	Yes	Yes	No	Yes	Yes	27.3	0	27.3	0	27.3
1800903	NAC	Breast	Primary	No	43	Post	IDC	III	2	1	0	2	1	1	1	0	Yes	Yes	Yes	Yes	Yes	21.8	1	21.8	1	6.6
1800905	Surgery	Breast	Primary	No	66	Post	IDC	II	1	0	0	1	1	1	1	0	No	No	No	No	Yes	42.1	0	42.1	0	42.1
1800907	Surgery	Breast	Primary	No	53	Post	IDC	III	2	0	0	1	1	1	1	0	Yes	No	No	No	Yes	42.1	0	42.1	0	42.1
1800908	Surgery	Breast	Primary	No	43	Pre	IDC	III	3	1	0	3	1	1	2	0	No	No	No	No	No	34.3	0	34.3	0	34.3
1800909	Advanced	Breast	Primary	Denovo	33	Pre	IBC not specified	uk	4	3	1	4	1	1	0	0	/	/	Yes	uk	Yes	27.1	0	27.1	/	/
1800910	NAC	Breast	Primary	No	49	Pre	IDC	III	2	2	0	3	1	0	2	1	Yes	Yes	No	Yes	Yes	18.4	0	18.4	0	18.4
1800911	NAC	Breast	Primary	No	45	Pre	IDC	uk	3	2	0	3	1	0	1	0	Yes	Yes	No	Yes	Yes	12.2	0	12.2	0	12.2
1800912	Advanced	Breast	Primary	Denovo	34	Pre	IDC	uk	2	3	1	4	0	0	3	1	/	/	Yes	Yes	uk	38.4	0	38.4	/	/
1800915	NAC	Breast	Primary	No	41	Pre	IDC	uk	2	1	0	2	1	1	2	0	Yes	Yes	No	Yes	Yes	30.5	0	30.5	0	30.5
1800918	NAC	Breast	Primary	No	48	Pre	IBC not specified	uk	2	2	0	3	0	0	3	1	Yes	Yes	No	No	No	30.3	0	30.3	0	30.3
1800920	Surgery	Breast	Primary	No	49	Pre	IDC	II	1	0	0	1	1	1	1	0	Yes	No	No	Yes	Yes	36.9	0	36.9	0	36.9
1800921	Surgery	Breast	Primary	No	46	Pre	IDC	II	1	0	0	1	1	1	1	0	Yes	No	Yes	No	Yes	37.1	0	37.1	1	9
1800922	Surgery	Breast	Primary	No	56	Post	IDC	II	1	0	0	1	1	1	2	0	No	No	No	Yes	Yes	10.8	0	10.8	0	10.8
1800923	Surgery	Breast	Primary	No	65	Post	IDC	II	2	2	0	3	1	1	2	0	Yes	No	No	Yes	Yes	41.5	0	41.5	0	41.5
1800924	Surgery	Breast	Primary	No	29	Pre	ILC	II	uk	uk	0	uk	1	1	1	0	uk	No	No	uk	uk	uk	0	uk	uk	uk
1800925	NAC	Breast	Primary	No	40	Pre	IDC	uk	2	2	0	3	1	1	1	0	Yes	Yes	No	Yes	Yes	25.3	0	25.3	0	25.3
1800927	NAC	Breast	Primary	No	37	Post	IDC	uk	2	2	0	3	1	1	2	1	Yes	Yes	No	Yes	Yes	31.8	0	31.8	0	31.8
1800928	NAC	Breast	Primary	No	49	Pre	IDC	uk	2	2	0	3	1	1	3	1	Yes	Yes	No	Yes	Yes	31.2	0	31.2	0	31.2
1800929	Surgery	Breast	Primary	No	29	Pre	IDC	III	2	1	0	2	1	1	2	0	Yes	No	No	Yes	Yes	36.2	0	36.2	0	36.2
1800930	Advanced	Lymph Nodes	Metastasis	MBC	53	Post	Other	uk	uk	uk	0	uk	0	0	1	uk	Yes	uk	Yes	Yes	No	42.4	0	42.4	1	15
1800931	Surgery	Breast	Primary	No	63	Post	IDC	III	2	1	0	2	0	0	0	0	Yes	No	Yes	Yes	No	24.9	0	24.9	1	6
1800932	Surgery	Breast	Primary	No	61	Post	IDC	III	1	1	0	2	1	0	2	0	Yes	No	Yes	Yes	Yes	36.5	0	36.5	1	20
1800934	Surgery	Breast	Primary	No	55	Post	IDC	II	1	0	0	1	1	1	1	0	No	No	No	Yes	Yes	26.5	0	26.5	0	26.5
1800935	Surgery	Breast	Primary	No	38	Pre	IDC	II	1	0	0	1	1	1	1	0	Yes	No	Yes	No	Yes	33.2	0	33.2	1	17.3
1800937	NAC	Breast	Primary	No	52	Post	IDC	III	2	2	0	3	1	0	2	1	Yes	Yes	No	Yes	Yes	3.7	0	3.7	0	3.7
1800938	Advanced	Breast	Primary	Denovo	47	Pre	IDC	uk	1	3	1	4	1	1	0	0	/	/	Yes	uk	Yes	35.8	0	35.8	/	/
1800939	NAC	Breast	Primary	No	51	Pre	IDC	uk	3	2	0	3	0	0	3	1	Yes	Yes	No	Yes	No	27.6	0	27.6	0	27.6
1800940	Advanced	Lymph Nodes	Metastasis	MBC	49	Pre	IDC	uk	uk	uk	0	uk	0	0	0	uk	Yes	uk	Yes	Yes	No	45	1	44.3	1	20.4
1800941	Advanced	Breast	Primary	Denovo	38	Pre	IDC	uk	3	3	1	4	1	1	2	1	/	/	Yes	uk	uk	4.5	0	4.5	/	/
1800942	Advanced	Chest Wall	Metastasis	MBC	51	Post	IDC	uk	uk	uk	0	uk	0	0	0	uk	Yes	uk	Yes	No	No	68.6	0	68.6	1	44.1
1800943	Surgery	Breast	Primary	No	46	Pre	IDC	II	1	0	0	1	1	1	1	0	No	No	No	Yes	Yes	27.1	0	27.1	0	27.1
1800944	NAC	Breast	Primary	No	45	Pre	IDC	II	2	2	0	3	1	1	2	0	Yes	Yes	No	Yes	Yes	29.6	0	29.6	0	29.6
1800945	Surgery	Breast	Primary	No	58	Post	IDC	II	1	0	0	1	1	1	0	0	No	No	No	No	Yes	22.8	0	22.8	0	22.8
1800946	Advanced	Breast	Primary	Denovo	37	Pre	IBC not specified	uk	4	3	1	4	0	0	3	1	/	/	Yes	Yes	uk	27.4	0	27.4	/	/
1800947	NAC	Breast	Primary	No	50	Pre	IBC not specified	uk	2	3	0	3	0	0	3	1	Yes	Yes	No	Yes	No	7.5	0	7.5	0	7.5
1800948	Advanced	Breast	Primary	Denovo	74	Post	IDC	uk	4	3	1	4	1	1	1	0	/	/	Yes	uk	Yes	27.2	0	27.2	/	/
1800949	NAC	Breast	Primary	No	58	Post	IDC	II	2	2	0	3	1	1	3	1	Yes	Yes	No	Yes	Yes	23.6	0	23.6	0	23.6
1800950	Surgery	Breast	Primary	No	60	Post	IDC	II	1	0	0	1	1	0	3	uk	Yes	No	No	No	Yes	41.6	0	41.6	0	41.6
1800951	Surgery	Breast	Primary	No	72	Post	IDC	II	2	0	0	2	1	1	0	0	No	No	No	No	Yes	41.7	0	41.7	0	41.7
1800952	NAC	Breast	Primary	No	50	Pre	IBC not specified	uk	1	2	0	3	0	1	3	1	Yes	Yes	No	Yes	No	31.7	0	31.7	0	31.7
1800953	Surgery	Breast	Primary	No	65	Post	IDC	II	1	0	0	1	1	1	2	0	No	No	No	No	Yes	32.4	0	32.4	0	32.4
1800954	Surgery	Breast	Primary	No	56	Post	IDC	III	1	0	0	1	1	1	0	0	Yes	No	No	Yes	Yes	33	0	33	0	33
1800955	Surgery	Breast	Primary	No	47	Pre	IDC	III	2	0	0	2	1	1	0	0	Yes	No	No	No	Yes	24.3	0	24.3	0	24.3
1800956	Surgery	Breast	Primary	No	66	Post	IDC	II	1	1	0	2	1	1	0	0	No	No	No	No	Yes	24.6	0	24.6	0	24.6
1800957	Surgery	Breast	Primary	No	64	Post	IDC	II	2	0	0	2	1	1	2	0	Yes	No	No	No	Yes	41.7	0	41.7	0	41.7
1800958	Surgery	Breast	Primary	No	47	Pre	IDC	II	2	0	0	2	1	1	2	0	No	No	No	No	Yes	35.6	0	35.6	0	35.6
1800959	NAC	Breast	Primary	No	24	Pre	IDC	uk	2	2	0	3	0	0	3	1	Yes	Yes	No	Yes	No	30.2	0	30.2	0	30.2
1800960	NAC	Breast	Primary	No	51	Pre	IDC	II	1	2	0	3	1	1	0	0	Yes	Yes	No	Yes	Yes	22.9	0	22.9	0	22.9
1800962	NAC	Breast	Primary	No	56	Post	IDC	uk	2	2	0	3	0	0	3	1	Yes	Yes	No	uk	uk	uk	0	uk	uk	uk
1800963	NAC	Breast	Primary	No	57	Post	IDC	III	2	1	0	2	1	1	2	0	Yes	Yes	No	Yes	Yes	27.3	0	27.3	0	27.3
1800964	NAC	Breast	Primary	No	51	Pre	IBC not specified	uk	3	2	0	3	1	1	1	0	Yes	Yes	No	Yes	Yes	17.8	0	17.8	0	17.8
1800965	NAC	Breast	Primary	No	48	Pre	IBC not specified	uk	3	2	0	3	0	0	3	1	Yes	Yes	No	No	No	27.9	0	27.9	0	27.9
1800967	Advanced	Breast	Primary	Denovo	52	Post	IBC not specified	uk	4	3	1	4	0	0	3	1	/	/	Yes	Yes	uk	24.5	0	24.5	/	/
1800968	NAC	Breast	Primary	No	43	Pre	IBC not specified	uk	1	1	0	2	1	0	3	1	Yes	Yes	No	Yes	Yes	29.9	0	29.9	0	29.9
1800970	NAC	Breast	Primary	No	46	Pre	IDC	II	3	2	0	3	1	1	1	0	Yes	Yes	No	Yes	Yes	14.8	0	14.8	0	14.8
1800971	Surgery	Breast	Primary	No	30	Pre	IDC	II	3	0	0	2	1	1	1	0	Yes	No	No	Yes	Yes	35.3	0	35.3	0	35.3
1800972	Advanced	Breast	Primary	Denovo	45	Pre	IBC not specified	uk	2	3	1	4	1	1	0	0	/	/	Yes	uk	Yes	36.2	0	36.2	/	/
1800978	Surgery	Breast	Primary	No	53	Post	IDC	II	1	0	0	1	1	1	1	0	No	No	No	No	Yes	26.6	0	26.6	0	26.6
1800979	Surgery	Breast	Primary	No	41	Pre	IDC	II	2	1	0	2	1	1	1	0	Yes	No	No	Yes	Yes	31.8	0	31.8	0	31.8
1800980	Surgery	Breast	Primary	No	53	Post	IDC	III	2	0	0	2	1	0	3	uk	Yes	No	No	No	Yes	41.4	0	41.4	0	41.4
1800981	NAC	Lymph Nodes	Primary	No	48	Pre	ILC	uk	0	2	0	3	0	0	3	1	Yes	Yes	No	uk	uk	uk	0	uk	uk	uk
1800983	Surgery	Breast	Primary	No	55	Post	IDC	III	2	0	0	2	0	0	1	0	Yes	No	No	No	No	24.5	0	24.5	0	24.5
1800984	Advanced	Breast	Primary	Denovo	54	Post	IBC not specified	uk	1	2	1	4	0	0	3	1	/	/	Yes	uk	uk	23	1	23	/	/
1800985	Surgery	Breast	Primary	No	52	Post	IDC	II	1	0	0	1	1	1	1	0	Yes	No	No	No	Yes	41.3	0	41.3	0	41.3
1800986	Advanced	Breast	Primary	Denovo	59	Post	IBC not specified	uk	3	2	1	4	0	0	3	1	/	/	Yes	uk	uk	27.1	0	27.1	/	/
1800987	NAC	Breast	Primary	No	50	Pre	IDC	III	4	1	0	3	1	0	2	0	Yes	Yes	No	Yes	Yes	27.2	0	27.2	0	27.2
1800989	NAC	Breast	Primary	No	48	Pre	IDC	II	4	3	0	3	1	1	2	0	Yes	Yes	No	Yes	Yes	31	0	31	0	31
1800992	NAC	Breast	Primary	No	55	Post	IBC not specified	uk	1	1	0	2	0	0	0	0	Yes	Yes	No	Yes	No	33	0	33	0	33
1800993	Surgery	Breast	Primary	No	61	Post	IDC	II	1	0	0	1	1	1	1	0	No	No	No	No	Yes	13.6	0	13.6	0	13.6
1800995	Surgery	Breast	Primary	No	49	Pre	IDC	II	1	0	0	1	1	1	1	0	No	No	No	Yes	Yes	24.7	0	24.7	0	24.7
1800996	Surgery	Breast	Primary	No	44	Pre	IDC	III	1	0	0	1	1	1	2	1	Yes	No	No	Yes	Yes	35.2	0	35.2	0	35.2
1800998	Surgery	Breast	Primary	No	54	Post	IDC	II	1	0	0	1	1	1	1	0	Yes	No	No	Yes	Yes	26.3	0	26.3	0	26.3
1800999	Surgery	Breast	Primary	No	60	Post	IDC	III	1	1	0	2	0	0	3	uk	Yes	No	No	Yes	No	41.4	0	41.4	0	41.4
1801000	Surgery	Breast	Primary	No	49	Pre	IDC	III	1	0	0	1	1	1	1	0	Yes	No	No	No	Yes	41.4	0	41.4	0	41.4
1801001	Surgery	Breast	Primary	No	68	Post	IDC	II	1	0	0	1	1	1	1	0	No	No	No	No	Yes	41.3	0	41.3	0	41.3
1801004	NAC	Breast	Primary	No	52	Post	IDC	uk	2	2	0	3	0	0	2	1	Yes	Yes	No	Yes	No	17.8	0	17.8	0	17.8
1801006	NAC	Breast	Primary	No	41	Pre	IBC not specified	uk	2	2	0	3	1	1	1	0	Yes	Yes	No	Yes	Yes	23.6	0	23.6	0	23.6
1801007	NAC	Breast	Primary	No	55	Post	IBC not specified	III	2	1	0	2	1	0	3	1	Yes	Yes	No	Yes	Yes	31	0	31	0	31
1801008	NAC	Breast	Primary	No	34	Pre	IDC	uk	4	3	0	3	1	1	1	0	Yes	Yes	No	Yes	Yes	0.8	0	0.8	0	0.8
1801009	NAC	Breast	Primary	No	75	Post	IDC	III	3	0	0	2	0	0	2	0	Yes	Yes	No	Yes	No	18.4	0	18.4	0	18.4
1801010	NAC	Breast	Primary	No	52	Post	IDC	uk	2	2	0	3	0	0	3	1	Yes	Yes	Yes	Yes	No	31.3	0	31.3	1	18
1801012	Advanced	Breast	Primary	Denovo	42	Pre	IDC	uk	1	3	1	4	0	0	3	1	/	/	Yes	uk	uk	5.7	0	5.7	/	/
1801013	Surgery	Breast	Primary	No	66	Post	IDC	II	1	0	0	1	1	1	3	uk	Yes	No	No	No	Yes	41.2	0	41.2	0	41.2
1801014	NAC	Breast	Primary	No	34	Pre	IDC	uk	1	1	0	2	1	1	3	1	Yes	Yes	No	Yes	Yes	30.9	0	30.9	0	30.9
1801015	NAC	Breast	Primary	No	32	Pre	IDC	III	2	2	0	3	0	0	0	0	Yes	Yes	No	Yes	No	27.9	0	27.9	0	27.9
1801016	Surgery	Breast	Primary	No	44	Pre	IDC	III	2	1	0	2	1	1	1	0	Yes	No	No	Yes	Yes	26.2	0	26.2	0	26.2
1801017	Advanced	Breast	Primary	Denovo	46	Pre	IDC	uk	2	3	1	4	1	1	2	0	/	/	Yes	uk	uk	8.5	0	8.5	/	/
1801018	Advanced	Breast	Primary	Denovo	63	Post	IDC	uk	2	3	1	4	0	0	0	0	/	/	Yes	Yes	Yes	26.9	0	26.9	/	/
1801019	Surgery	Breast	Primary	No	32	Pre	IDC	III	2	1	0	2	1	0	3	uk	Yes	No	No	Yes	Yes	12.6	0	12.6	0	12.6
1801022	NAC	Breast	Primary	No	59	Post	IDC	III	3	2	0	3	1	0	3	1	Yes	Yes	No	Yes	No	18.3	0	18.3	0	18.3
1801023	Surgery	Breast	Primary	No	42	Pre	Other	uk	1	0	0	1	1	1	2	0	No	No	No	Yes	Yes	33.9	0	33.9	0	33.9
1801024	NAC	Breast	Primary	No	54	Post	IBC not specified	uk	3	1	0	3	0	0	3	1	Yes	Yes	No	Yes	No	30	0	30	0	30
1801025	NAC	Breast	Primary	No	44	Pre	IDC	II	2	2	0	3	1	1	3	1	Yes	Yes	No	Yes	Yes	33.2	0	33.2	0	33.2
1801026	NAC	Breast	Primary	No	45	Pre	IDC	uk	2	1	0	2	1	1	2	0	Yes	Yes	No	Yes	Yes	4.4	0	4.4	0	4.4
1801028	NAC	Breast	Primary	No	63	Post	IDC	II	2	0	0	2	1	1	0	0	Yes	Yes	No	Yes	Yes	23.5	0	23.5	0	23.5
1801029	NAC	Breast	Primary	No	54	Post	IBC not specified	uk	3	3	0	3	0	0	3	1	Yes	Yes	Yes	Yes	No	30.8	0	30.8	1	30.7
1801030	Surgery	Breast	Primary	No	72	Post	IDC	II	1	0	0	1	1	1	2	0	No	No	No	No	Yes	32.7	0	32.7	0	32.7
1801031	Surgery	Breast	Primary	No	41	Pre	IDC	II	2	0	0	2	0	0	3	uk	Yes	No	No	No	No	25.7	0	25.7	0	25.7
1801033	Advanced	Breast	Primary	Denovo	47	Pre	IDC	uk	1	2	1	4	1	1	1	0	/	/	Yes	Yes	uk	35.4	0	35.4	/	/
1801034	Surgery	Breast	Primary	No	60	Post	IDC	II	2	1	0	2	1	1	2	0	Yes	No	No	Yes	Yes	37	0	37	0	37
1801035	Surgery	Breast	Primary	No	48	Pre	IDC	III	2	0	0	2	0	0	3	uk	Yes	No	No	uk	No	24.5	0	24.5	0	24.5
1801037	NAC	Breast	Primary	No	72	Post	IBC not specified	uk	2	1	0	2	1	1	0	0	Yes	Yes	No	No	Yes	uk	0	uk	uk	uk
1801038	NAC	Breast	Primary	No	46	Pre	IBC not specified	uk	2	2	0	3	1	1	0	0	Yes	Yes	No	Yes	Yes	18.2	0	18.2	0	18.2
1801039	Advanced	Breast	Primary	Denovo	52	Post	IDC	uk	2	2	1	4	0	0	1	0	/	/	Yes	uk	No	12.6	0	12.6	/	/
1801040	Advanced	Breast	Primary	Denovo	59	Post	IBC not specified	uk	4	2	1	4	1	1	0	0	/	/	Yes	uk	Yes	25.7	0	25.7	/	/
1801041	Surgery	Breast	Primary	No	75	Post	IDC	III	2	1	0	2	0	0	1	0	Yes	No	No	No	No	26.8	0	26.8	0	26.8
1801043	Surgery	Breast	Primary	No	62	Post	IDC	uk	1	0	0	1	1	1	1	0	No	No	No	No	Yes	23.8	0	23.8	0	23.8
1801044	Surgery	Breast	Primary	No	47	Pre	IDC	III	1	0	0	1	0	0	0	0	No	No	No	No	No	21	0	21	0	21
1801045	Surgery	Breast	Primary	No	64	Post	IDC	III	2	1	0	2	1	0	3	0	Yes	No	No	Yes	Yes	11.5	0	11.5	0	11.5
1801046	Surgery	Breast	Primary	No	53	Post	Other	uk	1	0	0	1	0	0	3	uk	No	No	No	No	No	14.2	0	14.2	0	14.2
1801047	Surgery	Breast	Primary	No	61	Post	IDC	II	1	0	0	1	1	1	1	0	No	No	No	No	Yes	8.9	0	8.9	0	8.9
1801048	Surgery	Breast	Primary	No	52	Post	IDC	II	1	1	0	2	1	1	0	0	Yes	No	No	Yes	Yes	41.1	0	41.1	0	41.1
1801049	NAC	Breast	Primary	No	56	Post	IBC not specified	uk	2	2	0	3	1	1	3	1	Yes	Yes	No	uk	Yes	5.2	0	5.2	0	5.2
1801050	NAC	Breast	Primary	No	36	Pre	IBC not specified	III	2	0	0	2	0	0	3	1	Yes	Yes	No	Yes	No	10.9	0	10.9	0	10.9
1801051	NAC	Breast	Primary	No	35	Pre	IDC	III	3	2	0	3	0	0	1	0	Yes	Yes	No	Yes	No	30.3	0	30.3	0	30.3
1801052	Surgery	Breast	Primary	No	55	Post	IDC	II	1	0	0	1	1	1	0	uk	No	No	No	No	Yes	32.4	0	32.4	0	32.4
1801053	Advanced	Breast	Primary	Denovo	33	Pre	IBC not specified	uk	4	3	1	4	1	1	0	0	/	/	Yes	uk	Yes	34.7	0	34.7	/	/
1801055	Advanced	Lung	Metastasis	MBC	61	Post	IDC	uk	uk	uk	0	uk	0	0	0	uk	Yes	uk	Yes	Yes	No	41.6	0	41.6	1	23.6
1801057	Surgery	Breast	Primary	No	56	Post	IDC	III	1	0	0	1	1	1	0	0	No	No	No	Yes	Yes	32	0	32	0	32
1801058	Surgery	Breast	Primary	No	66	Post	IDC	II	2	1	0	2	1	0	3	uk	Yes	No	No	No	Yes	11.2	0	11.2	0	11.2
1801059	NAC	Breast	Primary	No	64	Post	IBC not specified	II	3	2	0	3	0	0	2	0	Yes	Yes	No	Yes	No	11.1	0	11.1	0	11.1
1801061	Surgery	Breast	Primary	No	49	Post	IDC	III	2	0	0	2	0	0	3	uk	Yes	No	No	No	No	40.6	0	40.6	0	40.6
1801062	NAC	Breast	Primary	No	51	Pre	IBC not specified	uk	2	0	0	2	0	0	3	1	Yes	Yes	No	No	No	29.9	0	29.9	0	29.9
1801064	Surgery	Breast	Primary	No	38	Pre	IDC	II	2	1	0	2	1	1	3	uk	Yes	No	No	Yes	Yes	40.7	0	40.7	0	40.7
1801065	Surgery	Breast	Primary	No	49	Post	IDC	II	1	1	0	2	1	1	2	0	Yes	No	No	Yes	Yes	40.8	0	40.8	0	40.8
1801067	Surgery	Breast	Primary	No	35	Pre	IDC	III	1	1	0	2	1	1	3	uk	Yes	No	No	Yes	Yes	34.7	0	34.7	0	34.7
1801068	Surgery	Breast	Primary	No	65	Post	IDC	III	2	0	0	2	0	0	3	uk	Yes	No	No	No	No	31.3	0	31.3	0	31.3
1801069	Surgery	Breast	Primary	No	44	Pre	IDC	III	1	0	0	1	1	1	2	0	Yes	No	No	No	Yes	12.1	0	12.1	0	12.1
1801071	Surgery	Breast	Primary	No	55	Post	Other	uk	1	0	0	1	1	1	0	uk	No	No	No	Yes	Yes	23.7	0	23.7	0	23.7
1801073	NAC	Breast	Primary	No	62	Post	IDC	uk	2	2	0	3	0	0	3	1	Yes	Yes	No	Yes	No	29.6	0	29.6	0	29.6
1801075	Advanced	Lung	Metastasis	MBC	56	Post	IDC	uk	uk	uk	0	uk	1	0	0	uk	Yes	uk	Yes	Yes	No	14.8	0	14.8	1	7.6
1801076	Advanced	Breast	Primary	Denovo	46	Pre	IBC not specified	uk	2	2	1	4	0	0	0	0	/	/	Yes	uk	No	45.9	0	45.9	/	/
1801077	Advanced	Breast	Primary	Denovo	54	Post	IBC not specified	uk	uk	uk	1	4	0	0	3	uk	/	/	Yes	uk	uk	24	0	24	/	/
1801078	Advanced	Lymph Nodes	Metastasis	MBC	55	Post	IDC	uk	uk	uk	0	uk	0	0	1	uk	Yes	uk	Yes	No	No	54.1	0	54.1	1	3.5
1801079	Advanced	Breast	Primary	Denovo	46	Pre	IBC not specified	uk	2	2	1	4	1	1	3	1	/	/	Yes	uk	uk	9.9	0	9.9	/	/
1801080	Surgery	Breast	Primary	No	40	Pre	IDC	II	2	0	0	2	1	1	1	0	Yes	No	No	Yes	Yes	29.1	0	29.1	0	29.1
1801081	NAC	Breast	Primary	No	49	Pre	Other	uk	3	2	0	3	0	0	3	1	Yes	Yes	No	Yes	No	28.8	0	28.8	0	28.8
1801082	Advanced	Lung	Metastasis	MBC	53	Post	IBC not specified	uk	uk	uk	0	uk	0	0	2	0	Yes	uk	Yes	Yes	No	35.2	0	35.2	1	6.1
1801085	Surgery	Breast	Primary	No	32	Pre	IDC	II	2	1	0	2	1	0	1	0	Yes	No	No	Yes	Yes	40.1	0	40.1	0	40.1
1801086	NAC	Breast	Primary	No	48	Pre	IDC	III	2	1	0	2	0	0	3	1	Yes	Yes	Yes	Yes	No	18.4	0	18.4	1	6.9
1801087	Surgery	Breast	Primary	No	61	Post	IDC	III	2	1	0	2	1	1	1	0	Yes	No	No	Yes	No	19.8	0	19.8	0	19.8
1801088	NAC	Breast	Primary	No	57	Post	IDC	II	2	2	0	3	1	1	2	0	Yes	Yes	No	Yes	Yes	22.7	0	22.7	0	22.7
1801089	NAC	Breast	Primary	No	68	Post	IDC	II	2	2	0	3	1	1	1	0	Yes	Yes	No	Yes	Yes	13.2	0	13.2	0	13.2
1801090	NAC	Breast	Primary	No	54	Post	IDC	uk	2	0	0	2	0	0	0	0	Yes	Yes	No	Yes	No	19.8	0	19.8	0	19.8
1801091	NAC	Breast	Primary	No	56	Post	IDC	III	2	2	0	3	0	0	3	1	Yes	Yes	No	Yes	No	25.3	0	25.3	0	25.3
1801093	NAC	Breast	Primary	No	48	Pre	IBC not specified	uk	3	1	0	3	0	0	0	0	Yes	Yes	Yes	Yes	No	8.4	0	8.4	1	7.8
1801094	Surgery	Breast	Primary	No	51	Post	IDC	II	1	0	0	1	1	1	0	0	No	No	No	No	Yes	22.8	0	22.8	0	22.8
1801095	NAC	Breast	Primary	No	56	Post	IDC	II	2	2	0	3	1	0	3	1	Yes	Yes	No	Yes	No	19.5	0	19.5	0	19.5
1801098	Surgery	Breast	Primary	No	45	Pre	IDC	III	2	1	0	2	1	1	2	1	Yes	No	No	Yes	Yes	40.4	0	40.4	0	40.4
1801099	Surgery	Breast	Primary	No	57	Post	IDC	II	1	0	0	1	0	0	3	uk	Yes	No	No	No	No	28.7	0	28.7	0	28.7
1801100	NAC	Breast	Primary	No	43	Pre	IDC	III	3	2	0	3	0	0	0	0	Yes	Yes	No	uk	No	uk	0	uk	uk	uk
1801101	NAC	Breast	Primary	No	26	Pre	IDC	uk	4	1	0	3	1	0	2	0	Yes	Yes	No	Yes	Yes	22.5	0	22.5	0	22.5
1801104	NAC	Breast	Primary	No	64	Post	IDC	III	1	2	0	3	1	1	3	1	Yes	Yes	No	Yes	Yes	30.9	0	30.9	0	30.9
1801105	Surgery	Breast	Primary	No	60	Post	IDC	II	2	1	0	2	1	1	1	0	No	No	Yes	No	No	32.2	0	32.2	1	29.7
1801106	Advanced	Breast	Primary	Denovo	62	Post	IBC not specified	uk	4	3	1	4	1	1	1	0	/	/	Yes	uk	Yes	27.5	0	27.5	/	/
1801108	Surgery	Breast	Primary	No	44	Pre	IDC	II	2	0	0	1	1	1	1	0	Yes	No	No	No	Yes	40.1	0	40.1	0	40.1
1801109	NAC	Breast	Primary	No	45	Pre	IDC	uk	2	2	0	3	1	1	2	1	Yes	Yes	No	Yes	Yes	20.9	0	20.9	0	20.9
1801110	NAC	Breast	Primary	No	51	Pre	IBC not specified	uk	3	1	0	3	0	0	3	1	Yes	Yes	No	Yes	No	1	0	1	0	1
1801111	NAC	Breast	Primary	No	51	Pre	IBC not specified	uk	3	2	0	3	1	0	3	1	Yes	Yes	No	No	Yes	18.7	0	18.7	0	18.7
1801112	NAC	Breast	Primary	No	55	Post	IDC	uk	2	1	0	2	1	0	2	1	Yes	Yes	No	Yes	Yes	30.6	0	30.6	0	30.6
1801113	Advanced	Lung	Metastasis	MBC	50	Pre	IDC	uk	uk	uk	0	uk	0	0	0	uk	Yes	uk	Yes	No	No	78.4	1	78.4	1	15
1801115	Surgery	Breast	Primary	No	61	Post	IDC	III	1	0	0	1	1	0	2	1	Yes	No	No	No	No	32	0	32	0	32
1801116	Advanced	Breast	Primary	Denovo	60	Post	IBC not specified	uk	2	3	1	4	1	1	1	0	/	/	Yes	uk	Yes	25.8	0	25.8	/	/
1801118	NAC	Breast	Primary	No	54	Pre	ILC	II	4	2	0	3	1	1	1	uk	Yes	Yes	No	Yes	Yes	26.4	0	26.4	0	26.4
1801120	NAC	Breast	Primary	No	60	Post	IDC	III	3	2	0	3	0	0	3	1	Yes	Yes	No	Yes	No	29.5	0	29.5	0	29.5
1801121	NAC	Breast	Primary	No	36	Pre	IBC not specified	uk	2	2	0	3	0	0	0	0	Yes	Yes	Yes	No	No	15.7	1	11.8	1	1.4
1801122	NAC	Breast	Primary	No	43	Pre	IBC not specified	uk	4	2	0	3	1	0	3	uk	Yes	Yes	No	Yes	No	8.4	0	8.4	0	8.4
1801123	Surgery	Breast	Primary	No	56	Post	IDC	III	2	0	0	2	1	1	2	0	Yes	No	No	Yes	Yes	32.2	0	32.2	0	32.2
1801124	Advanced	Liver	Metastasis	MBC	63	Post	IBC not specified	uk	uk	uk	0	uk	0	0	2	0	Yes	uk	Yes	Yes	No	24.3	1	24.3	1	13.1
1801127	Surgery	Breast	Primary	No	56	Post	IDC	II	1	0	0	1	0	0	3	uk	Yes	No	No	Yes	No	28.9	0	28.9	0	28.9
1801130	Surgery	Breast	Primary	No	65	Post	IDC	II	1	0	0	1	1	1	1	0	No	No	No	No	Yes	12.3	0	12.3	0	12.3
1801132	Surgery	Breast	Primary	No	51	Post	IDC	III	1	0	0	1	0	0	3	uk	Yes	No	No	No	No	11.4	0	11.4	0	11.4
1801133	Surgery	Breast	Primary	No	49	Pre	IDC	II	2	1	0	2	1	1	1	0	Yes	No	No	Yes	Yes	40.1	0	40.1	0	40.1
1801134	Surgery	Breast	Primary	No	64	Post	IDC	III	1	0	0	1	0	0	1	0	Yes	No	No	Yes	No	40.2	0	40.2	0	40.2
1801135	NAC	Breast	Primary	No	32	Pre	IDC	uk	3	2	0	3	1	1	1	0	Yes	Yes	No	Yes	Yes	12.2	0	12.2	0	12.2
1801136	NAC	Breast	Primary	No	59	Post	IDC	III	2	2	0	3	1	1	1	0	Yes	Yes	No	Yes	Yes	29.9	0	29.9	0	29.9
1801137	Surgery	Breast	Primary	No	65	Post	IDC	II	2	0	0	2	1	1	1	0	Yes	No	No	No	Yes	28.1	0	28.1	0	28.1
1801138	Advanced	Lung	Metastasis	MBC	45	Pre	IDC	uk	uk	uk	0	uk	0	0	0	uk	Yes	uk	Yes	No	No	19.3	0	19.3	1	9.2
1801139	Advanced	Breast	Primary	Denovo	55	Post	IBC not specified	uk	3	2	1	4	0	0	1	0	/	/	Yes	uk	No	4.2	0	4.2	/	/
1801142	NAC	Breast	Primary	No	48	Pre	IDC	II	2	2	0	3	0	0	3	1	Yes	Yes	No	Yes	No	21.3	0	21.3	0	21.3
1801143	Advanced	Liver	Metastasis	MBC	65	Post	IDC	uk	uk	uk	0	uk	0	0	0	uk	Yes	uk	Yes	Yes	Yes	42.3	1	36.9	1	20.7
1801146	Surgery	Breast	Primary	No	61	Post	IDC	II	1	0	0	1	1	1	2	0	Yes	No	No	No	Yes	31.1	0	31.1	0	31.1
1801147	Surgery	Breast	Primary	No	58	Post	IDC	II	1	1	0	2	1	1	1	0	Yes	No	No	Yes	Yes	26.4	0	26.4	0	26.4
1801149	Surgery	Breast	Primary	No	63	Post	IDC	III	2	0	0	2	1	0	3	uk	Yes	No	No	Yes	Yes	30.9	0	30.9	0	30.9
1801150	Surgery	Breast	Primary	No	54	Pre	IDC	III	2	0	0	1	1	0	3	uk	Yes	No	No	No	Yes	35.7	0	35.7	0	35.7
1801152	Surgery	Breast	Primary	No	50	Post	IDC	III	2	1	0	2	1	0	3	uk	Yes	No	No	Yes	Yes	25.2	0	25.2	0	25.2
1801153	NAC	Breast	Primary	No	46	Pre	IDC	uk	3	0	0	2	1	1	1	0	Yes	Yes	No	Yes	Yes	19.1	0	19.1	0	19.1
1801154	NAC	Breast	Primary	No	44	Pre	IDC	II	2	2	0	3	1	1	2	0	Yes	Yes	No	Yes	Yes	19.4	0	19.4	0	19.4
1801155	Advanced	Lung	Metastasis	MBC	39	Pre	IDC	uk	uk	uk	0	uk	0	0	0	uk	Yes	uk	Yes	No	No	28.1	0	28.1	1	14.7
1801156	Surgery	Breast	Primary	No	25	Pre	IDC	III	2	1	0	2	0	0	0	uk	Yes	No	No	Yes	No	25.3	0	25.3	0	25.3
1801157	Surgery	Breast	Primary	No	48	Pre	IDC	III	2	0	0	2	1	0	3	uk	Yes	No	No	Yes	Yes	33.7	0	33.7	0	33.7
1801158	Surgery	Breast	Primary	No	57	Post	IDC	III	2	1	0	2	1	0	1	uk	Yes	No	Yes	Yes	Yes	3.9	0	3.9	0	3.9
1801159	NAC	Breast	Primary	No	46	Pre	IDC	II	3	2	0	3	1	1	0	0	Yes	Yes	No	Yes	Yes	30.1	0	30.1	0	30.1
1801160	Surgery	Breast	Primary	No	47	Pre	IDC	II	2	0	0	2	0	0	3	uk	Yes	No	No	No	No	39.8	0	39.8	0	39.8
1801164	Surgery	Breast	Primary	No	56	Post	IDC	III	1	0	0	1	1	0	1	uk	Yes	No	No	Yes	Yes	10.4	0	10.4	0	10.4
1801168	Surgery	Breast	Primary	No	68	Post	IDC	II	1	0	0	1	1	1	1	uk	No	No	No	No	Yes	32.2	0	32.2	0	32.2
1801169	Advanced	Breast	Primary	Denovo	66	Post	IBC not specified	uk	4	2	1	4	1	1	1	0	/	/	Yes	uk	Yes	4	0	4	/	/
1801170	Surgery	Breast	Primary	No	55	Post	IDC	II	1	0	0	1	1	1	0	uk	Yes	No	No	Yes	Yes	28.3	0	28.3	0	28.3
1801171	Surgery	Breast	Primary	No	54	Post	IDC	II	2	0	0	2	1	1	0	uk	No	No	No	No	Yes	39.7	0	39.7	0	39.7
1801172	Surgery	Breast	Primary	No	56	Post	IDC	II	1	0	0	1	1	0	2	0	Yes	No	No	No	Yes	30.8	0	30.8	0	30.8
1801175	Surgery	Breast	Primary	No	44	Pre	IDC	III	2	0	0	2	1	1	1	uk	Yes	No	No	No	Yes	25.2	0	25.2	0	25.2
1801176	Surgery	Breast	Primary	No	45	Pre	IDC	II	1	0	0	1	0	0	1	uk	Yes	No	No	Yes	No	33.3	0	33.3	0	33.3
1801178	Advanced	Breast	Primary	Denovo	53	Post	ILC	uk	4	3	1	4	1	1	1	0	/	/	Yes	uk	uk	25.5	0	25.5	/	/
1801179	NAC	Breast	Primary	No	53	Post	IDC	III	3	1	0	3	1	0	3	1	Yes	Yes	No	Yes	Yes	22.2	0	22.2	0	22.2
1801180	NAC	Breast	Primary	No	36	Pre	IDC	III	2	1	0	2	0	0	2	0	Yes	Yes	Yes	Yes	No	18.4	0	18.4	1	4.7
1801181	NAC	Breast	Primary	No	48	Post	IDC	III	2	1	0	2	1	0	3	uk	Yes	Yes	No	Yes	Yes	26.4	0	26.4	0	26.4
1801182	Surgery	Breast	Primary	No	69	Post	IDC	III	2	1	0	2	1	1	2	0	Yes	No	Yes	Yes	Yes	10.3	1	10.3	1	10.3
1801183	NAC	Breast	Primary	No	40	Pre	IDC	uk	2	3	0	3	1	1	2	1	Yes	Yes	No	Yes	Yes	14.1	0	14.1	0	14.1
1801184	NAC	Breast	Primary	No	47	Post	IDC	III	2	2	0	3	1	1	3	uk	Yes	Yes	No	Yes	Yes	18.2	0	18.2	0	18.2
1801185	Surgery	Breast	Primary	No	43	Pre	IDC	III	2	0	0	2	0	0	1	uk	Yes	No	No	uk	No	24.2	0	24.2	0	24.2
1801186	Advanced	Breast	Primary	Denovo	62	Post	IDC	uk	2	2	1	4	0	0	1	0	/	/	Yes	uk	No	21.9	1	11.5	/	/
1801187	NAC	Breast	Primary	No	32	Pre	IDC	III	3	2	0	3	0	0	2	0	Yes	Yes	Yes	No	No	uk	0	uk	1	uk
1801189	Surgery	Breast	Primary	No	51	Pre	IDC	III	2	0	0	2	1	0	3	uk	Yes	No	No	uk	Yes	15.8	0	15.8	0	15.8
1801191	NAC	Breast	Primary	No	49	Pre	IBC not specified	uk	2	1	0	2	1	1	1	0	Yes	Yes	No	Yes	Yes	12.4	0	12.4	0	12.4
1801192	NAC	Breast	Primary	No	36	Post	IBC not specified	uk	4	2	0	3	0	0	0	0	Yes	Yes	No	Yes	No	20.3	0	20.3	0	20.3
1801194	Surgery	Breast	Primary	No	43	Pre	IDC	II	2	0	0	1	1	1	1	uk	Yes	No	No	Yes	Yes	11.2	0	11.2	0	11.2
1801195	Surgery	Breast	Primary	No	48	Pre	IDC	III	1	1	0	2	1	1	1	0	Yes	No	No	Yes	Yes	39.6	0	39.6	0	39.6
1801196	Surgery	Breast	Primary	No	69	Post	IDC	III	2	1	0	2	1	1	1	uk	Yes	No	No	Yes	Yes	29.8	0	29.8	0	29.8
1801197	NAC	Breast	Primary	No	51	Post	IBC not specified	III	2	3	0	3	0	0	0	0	Yes	Yes	Yes	Yes	No	21.6	0	21.6	1	19.6
1801198	NAC	Breast	Primary	No	62	Post	IDC	III	3	1	0	3	1	1	2	0	Yes	Yes	No	Yes	Yes	17	0	17	0	17
1801200	NAC	Breast	Primary	No	57	Pre	IDC	III	3	1	0	3	1	1	2	1	Yes	Yes	No	Yes	Yes	12.3	0	12.3	0	12.3
1801201	Surgery	Breast	Primary	No	48	Pre	Other	III	3	1	0	3	0	0	1	uk	Yes	No	No	Yes	No	39.4	0	39.4	0	39.4
1801202	Surgery	Breast	Primary	No	56	Post	IDC	III	2	0	0	2	1	1	3	uk	Yes	No	No	No	Yes	39.4	0	39.4	0	39.4
1801205	NAC	Breast	Primary	No	46	Post	IDC	II	3	3	0	3	1	1	2	0	Yes	Yes	Yes	Yes	Yes	26.9	0	26.9	1	22.7
1801206	NAC	Breast	Primary	No	61	Post	IDC	III	4	2	0	3	0	0	3	1	Yes	Yes	No	Yes	No	6.9	0	6.9	0	6.9
1801207	Surgery	Breast	Primary	No	47	Post	IDC	II	1	0	0	1	1	1	1	uk	No	No	No	No	Yes	36.1	0	36.1	0	36.1
1801208	NAC	Breast	Primary	No	65	Post	IBC not specified	uk	2	1	0	2	1	1	2	1	Yes	Yes	No	Yes	Yes	26.1	0	26.1	0	26.1
1801209	NAC	Breast	Primary	No	50	Post	IDC	III	4	0	0	3	0	0	3	1	Yes	Yes	No	Yes	No	25	0	25	0	25
1801211	NAC	Breast	Primary	No	61	Post	IDC	uk	4	1	0	3	1	1	1	0	Yes	Yes	No	Yes	Yes	27.8	0	27.8	0	27.8
1801212	Surgery	Breast	Primary	No	41	Pre	IDC	uk	uk	1	0	2	0	0	0	uk	uk	No	No	uk	uk	uk	0	uk	uk	uk
1801213	Surgery	Breast	Primary	No	34	Pre	IDC	uk	1	0	0	1	1	1	1	uk	No	No	No	No	Yes	9.8	0	9.8	0	9.8
1801214	Surgery	Breast	Primary	No	59	Post	IDC	III	2	1	0	2	1	1	3	uk	Yes	No	No	Yes	Yes	29	0	29	0	29
1801215	Surgery	Breast	Primary	No	40	Pre	IDC	uk	1	0	0	1	1	1	3	uk	Yes	No	No	No	Yes	22.7	0	22.7	0	22.7
1801216	Surgery	Breast	Primary	No	68	Post	IDC	I	1	0	0	1	1	1	0	0	No	No	No	No	Yes	23.6	0	23.6	0	23.6
1801218	NAC	Breast	Primary	No	37	Pre	IBC not specified	uk	3	2	0	3	0	0	3	uk	Yes	Yes	No	Yes	No	21	0	21	0	21
1801219	Advanced	Liver	Metastasis	MBC	59	Post	IDC	uk	uk	uk	0	uk	0	0	2	1	Yes	uk	Yes	uk	No	12	0	12	1	4.1
1801220	Surgery	Breast	Primary	No	66	Post	IDC	II	2	0	0	2	0	0	3	uk	Yes	No	No	No	No	16.4	0	16.4	0	16.4
1801221	Surgery	Breast	Primary	No	62	Post	IDC	III	1	0	0	1	0	0	1	uk	Yes	No	No	Yes	No	23.5	0	23.5	0	23.5
1801223	NAC	Breast	Primary	No	33	Pre	IBC not specified	III	3	1	0	3	1	0	0	0	Yes	Yes	Yes	Yes	No	15.5	0	15.5	1	7.8
1801224	Surgery	Breast	Primary	No	40	Pre	IDC	uk	1	0	0	1	0	0	3	uk	No	No	No	No	No	23.8	0	23.8	0	23.8
1801225	NAC	Breast	Primary	No	40	Pre	IDC	III	3	1	0	3	1	0	3	uk	Yes	Yes	No	Yes	No	21.1	0	21.1	0	21.1
1801226	NAC	Breast	Primary	No	32	Pre	IBC not specified	uk	1	2	0	3	0	0	0	0	Yes	Yes	No	Yes	No	20	0	20	0	20
1801227	NAC	Breast	Primary	No	51	Pre	IBC not specified	uk	2	1	0	2	0	0	3	1	Yes	Yes	No	Yes	No	30.2	0	30.2	0	30.2
1801228	NAC	Breast	Primary	No	53	Post	IBC not specified	uk	2	2	0	3	0	0	1	0	Yes	Yes	No	Yes	No	12.2	0	12.2	0	12.2
1801229	NAC	Breast	Primary	No	40	Pre	IBC not specified	uk	3	1	0	3	0	0	0	0	Yes	Yes	No	Yes	No	28.5	0	28.5	0	28.5
1801230	NAC	Breast	Primary	No	52	Pre	IBC not specified	uk	4	1	0	3	0	0	0	0	Yes	Yes	Yes	Yes	No	uk	0	uk	1	uk
1801231	Advanced	Liver	Metastasis	MBC	40	Pre	IDC	uk	uk	uk	0	uk	0	0	0	uk	Yes	uk	Yes	Yes	Yes	37.1	1	37.1	1	7.8
1801235	Surgery	Breast	Primary	No	53	Pre	IDC	II	1	0	0	1	1	1	0	uk	No	No	No	No	Yes	14.7	0	14.7	0	14.7
1801237	Surgery	Breast	Primary	No	52	Post	ILC	II	2	0	0	2	1	0	2	0	Yes	No	No	No	Yes	17.8	0	17.8	0	17.8
1801238	NAC	Breast	Primary	No	61	Post	IDC	III	2	0	0	2	0	0	3	1	Yes	Yes	No	No	No	13.9	0	13.9	0	13.9
1801239	Surgery	Breast	Primary	No	36	Pre	Other	uk	1	0	0	1	1	1	0	uk	No	No	No	No	Yes	0	0	0	0	0
1801240	Surgery	Breast	Primary	No	47	Pre	IDC	II	2	0	0	2	1	1	3	uk	Yes	No	No	Yes	Yes	29.4	0	29.4	0	29.4
1801246	NAC	Breast	Primary	No	43	Pre	IBC not specified	uk	2	3	0	3	0	0	2	0	Yes	Yes	No	Yes	No	11.1	0	11.1	0	11.1
1801247	NAC	Breast	Primary	No	67	Post	IBC not specified	uk	2	1	0	2	0	0	3	1	Yes	Yes	No	Yes	No	3.3	0	3.3	0	3.3
1801250	NAC	Breast	Primary	No	58	Post	IBC not specified	uk	4	3	0	3	0	0	1	0	Yes	Yes	Yes	Yes	No	20.3	1	13	1	11.9
1801251	NAC	Breast	Primary	No	67	Post	IDC	uk	3	1	0	3	0	0	0	0	Yes	Yes	No	Yes	No	0.5	0	0.5	0	0.5
1801252	NAC	Breast	Primary	No	45	Pre	IDC	uk	3	0	0	2	1	1	1	0	Yes	Yes	No	Yes	Yes	23.5	0	23.5	0	23.5
1801253	Surgery	Breast	Primary	No	56	Post	IDC	II	1	1	0	2	1	1	1	uk	Yes	No	No	Yes	Yes	18.6	0	18.6	0	18.6
1801254	NAC	Breast	Primary	No	29	Pre	IDC	uk	3	1	0	3	1	1	1	0	Yes	Yes	Yes	Yes	Yes	27.7	0	27.7	1	15.3
1801256	Surgery	Lymph Nodes	Primary	No	33	Pre	Other	uk	0	1	0	2	1	0	1	uk	Yes	No	No	Yes	Yes	39	0	39	0	39
1900001	NAC	Breast	Primary	No	64	Post	IDC	uk	2	2	0	3	0	0	1	0	Yes	Yes	Yes	Yes	No	15.2	1	6.5	1	5.7
1900002	NAC	Breast	Primary	No	31	Pre	IBC not specified	uk	3	1	0	3	0	0	0	0	Yes	Yes	No	Yes	No	23.8	0	23.8	0	23.8
1900004	Advanced	Lymph Nodes	Metastasis	MBC	44	Pre	IDC	uk	uk	uk	0	uk	0	0	3	uk	Yes	uk	Yes	No	No	22.4	0	22.4	1	12.2
1900005	Surgery	Breast	Primary	No	40	Pre	IDC	II	1	0	0	1	1	1	2	0	No	No	No	Yes	Yes	19	0	19	0	19
1900006	Surgery	Breast	Primary	No	61	Post	IDC	II	1	0	0	1	1	1	1	uk	No	No	No	No	Yes	39	0	39	0	39
1900007	Surgery	Breast	Primary	No	29	Pre	IDC	II	2	1	0	2	0	0	1	uk	Yes	No	No	Yes	No	23.6	0	23.6	0	23.6
1900008	Surgery	Breast	Primary	No	39	Pre	IDC	III	2	1	0	2	0	0	3	uk	Yes	No	No	Yes	No	29	0	29	0	29
1900009	NAC	Breast	Primary	No	24	Pre	IBC not specified	uk	2	0	0	2	1	1	3	1	Yes	Yes	No	Yes	Yes	26	0	26	0	26
1900010	Surgery	Breast	Primary	No	50	Pre	IDC	I	2	1	0	2	0	0	3	uk	Yes	No	No	Yes	No	11.9	0	11.9	0	11.9
1900011	NAC	Breast	Primary	No	41	Pre	IDC	uk	2	0	0	2	1	0	2	1	Yes	Yes	No	Yes	No	35.7	0	35.7	0	35.7
1900012	Surgery	Breast	Primary	No	61	Post	Other	I	1	0	0	1	1	1	1	0	No	No	No	No	Yes	38.9	0	38.9	0	38.9
1900013	Surgery	Breast	Primary	No	66	Post	IDC	III	2	0	0	2	1	1	2	0	Yes	No	No	No	Yes	24.9	0	24.9	0	24.9
1900016	Surgery	Breast	Primary	No	57	Post	IDC	II	1	0	0	1	1	1	0	0	Yes	No	No	No	Yes	35.7	0	35.7	0	35.7
1900017	Surgery	Breast	Primary	No	48	Post	IDC	II	1	0	0	1	1	1	1	uk	No	No	No	Yes	Yes	32.2	0	32.2	0	32.2
1900018	Surgery	Breast	Primary	No	39	Pre	IDC	III	1	0	0	1	1	1	1	uk	Yes	No	No	Yes	Yes	31.5	0	31.5	0	31.5
1900019	Surgery	Breast	Primary	No	42	Pre	IDC	III	2	0	0	2	0	0	0	0	Yes	No	No	Yes	No	24	0	24	0	24
1900020	Surgery	Breast	Primary	No	33	Pre	IDC	III	2	0	0	1	1	1	2	0	Yes	No	No	Yes	Yes	23.9	0	23.9	0	23.9
1900021	Surgery	Breast	Primary	No	34	Pre	IDC	II	1	0	0	1	1	1	2	0	Yes	No	No	No	Yes	32.5	0	32.5	0	32.5
1900022	Surgery	Breast	Primary	No	61	Post	IDC	II	2	1	0	2	0	0	3	uk	Yes	No	No	Yes	No	21.7	0	21.7	0	21.7
1900024	Surgery	Breast	Primary	No	44	Post	IDC	II	1	0	0	1	1	1	3	uk	Yes	No	No	No	Yes	32.8	0	32.8	0	32.8
1900026	Advanced	Breast	Primary	Denovo	66	Post	IBC not specified	uk	4	3	1	4	1	1	1	0	/	/	Yes	uk	uk	0.6	0	0.6	/	/
1900027	Advanced	Breast	Primary	MBC	39	Pre	IDC	uk	3	1	0	3	0	0	0	uk	uk	uk	Yes	uk	uk	27.9	1	27.9	1	12.6
1900028	NAC	Breast	Primary	No	49	Pre	IBC not specified	uk	2	3	0	3	0	0	0	0	Yes	Yes	No	uk	No	uk	0	uk	uk	uk
1900029	NAC	Breast	Primary	No	60	Post	Other	uk	2	3	0	3	1	0	2	1	Yes	Yes	No	Yes	No	30.6	0	30.6	0	30.6
1900030	NAC	Breast	Primary	No	28	Pre	IDC	III	2	2	0	3	0	0	1	0	Yes	Yes	No	Yes	No	14.4	0	14.4	0	14.4
1900032	NAC	Breast	Primary	No	68	Post	IDC	uk	4	1	0	3	0	0	0	0	Yes	Yes	No	Yes	No	6.8	0	6.8	0	6.8
1900033	Surgery	Breast	Primary	No	57	Post	IDC	II	2	1	0	2	1	1	1	uk	Yes	No	No	Yes	Yes	21.8	0	21.8	0	21.8
1900034	Advanced	Breast	Primary	Denovo	63	Post	IDC	uk	4	2	1	4	1	0	3	1	/	/	Yes	uk	uk	8.2	0	8.2	/	/
1900035	NAC	Breast	Primary	No	35	Pre	IBC not specified	III	3	0	0	2	0	0	1	0	Yes	Yes	No	uk	uk	uk	0	uk	uk	uk
1900036	NAC	Breast	Primary	No	48	Pre	IDC	uk	3	1	0	3	0	0	3	uk	Yes	Yes	No	Yes	No	24.5	0	24.5	0	24.5
1900037	Advanced	Breast	Primary	Denovo	56	Post	IDC	uk	2	2	1	4	1	0	3	1	/	/	Yes	uk	uk	24.5	0	24.5	/	/
1900039	Surgery	Breast	Primary	No	43	Pre	IDC	III	2	0	0	1	0	0	1	uk	Yes	No	No	Yes	No	10.5	0	10.5	0	10.5
1900042	NAC	Breast	Primary	No	63	Post	IDC	III	3	1	0	3	0	0	2	0	Yes	Yes	No	Yes	No	18	0	18	0	18
1900045	Surgery	Breast	Primary	No	59	Post	IDC	II	1	0	0	1	1	1	1	uk	No	No	No	Yes	Yes	35.7	0	35.7	0	35.7
1900046	Surgery	Breast	Primary	No	56	Post	IDC	uk	2	0	0	2	1	1	1	uk	Yes	No	No	No	Yes	38.9	0	38.9	0	38.9
1900047	Surgery	Breast	Primary	No	40	Pre	IDC	II	1	0	0	1	1	1	3	uk	Yes	No	No	No	Yes	24.2	0	24.2	0	24.2
1900050	NAC	Breast	Primary	No	59	Post	IBC not specified	uk	2	2	0	3	0	0	1	0	Yes	Yes	No	Yes	No	26.4	0	26.4	0	26.4
1900052	Surgery	Breast	Primary	No	65	Post	IDC	II	2	1	0	2	1	1	2	0	Yes	No	No	uk	Yes	21.7	0	21.7	0	21.7
1900053	NAC	Breast	Primary	No	53	Post	IBC not specified	uk	3	2	0	3	0	0	0	uk	Yes	Yes	No	Yes	No	15.7	0	15.7	0	15.7
1900054	Surgery	Breast	Primary	No	31	Pre	IDC	III	2	1	0	2	0	0	2	0	Yes	No	No	Yes	No	28.3	0	28.3	0	28.3
1900055	Surgery	Breast	Primary	No	56	Pre	ILC	III	2	0	0	2	0	0	2	0	Yes	No	No	Yes	No	19.4	0	19.4	0	19.4
1900057	Surgery	Breast	Primary	No	50	Pre	IDC	III	2	0	0	2	1	1	1	uk	No	No	No	Yes	Yes	27.1	0	27.1	0	27.1
1900058	Surgery	Breast	Primary	No	53	Pre	IDC	III	2	1	0	2	0	0	1	0	Yes	No	No	Yes	No	27.2	0	27.2	0	27.2
1900059	Surgery	Breast	Primary	No	64	Post	IDC	III	2	0	0	1	1	1	1	uk	No	No	No	Yes	Yes	36.1	0	36.1	0	36.1
1900060	Surgery	Breast	Primary	No	60	Post	IDC	II	2	0	0	2	1	1	2	0	Yes	No	No	Yes	Yes	10.3	0	10.3	0	10.3
1900061	Surgery	Breast	Primary	No	56	Post	IDC	III	1	0	0	1	0	0	2	uk	No	No	No	No	No	35	0	35	0	35
1900062	Surgery	Breast	Primary	No	52	Post	IDC	III	2	3	0	3	0	0	3	uk	Yes	No	No	Yes	No	18.5	0	18.5	0	18.5
1900064	NAC	Breast	Primary	No	42	Pre	IDC	uk	2	1	0	2	0	0	1	0	Yes	Yes	No	Yes	No	26.1	0	26.1	0	26.1
1900065	Surgery	Breast	Primary	No	60	Post	Other	II	1	0	0	1	0	0	2	0	Yes	No	No	No	No	38.7	0	38.7	0	38.7
1900069	NAC	Breast	Primary	No	48	Pre	IBC not specified	uk	1	3	0	3	0	0	0	0	Yes	Yes	No	uk	uk	uk	0	uk	uk	uk
1900070	NAC	Breast	Primary	No	45	Pre	IBC not specified	uk	3	0	0	2	0	0	3	1	Yes	Yes	No	No	No	12	0	12	0	12
1900071	Surgery	Breast	Primary	No	35	Pre	IDC	III	2	1	0	2	1	1	1	uk	Yes	No	No	uk	Yes	38.7	0	38.7	0	38.7
1900072	Surgery	Breast	Primary	No	64	Post	IDC	III	1	1	0	2	0	0	3	uk	Yes	No	No	uk	No	38.6	0	38.6	0	38.6
1900073	Surgery	Breast	Primary	No	49	Pre	IDC	uk	1	0	0	1	1	1	1	uk	No	No	No	Yes	Yes	31.6	0	31.6	0	31.6
1900074	Surgery	Breast	Primary	No	34	Pre	IDC	II	1	0	0	1	0	0	3	uk	Yes	No	No	No	No	30.1	0	30.1	0	30.1
1900075	Surgery	Breast	Primary	No	53	Pre	IDC	II	1	0	0	1	1	1	3	uk	Yes	No	No	No	Yes	19.6	0	19.6	0	19.6
1900076	Surgery	Breast	Primary	No	49	Pre	IDC	III	1	1	0	2	1	1	0	uk	Yes	No	No	Yes	Yes	26.1	0	26.1	0	26.1
1900078	Advanced	Lymph Nodes	Metastasis	MBC	45	Pre	IDC	uk	uk	uk	0	uk	0	0	0	uk	Yes	uk	Yes	Yes	No	30.8	0	30.8	1	17
1900079	Surgery	Breast	Primary	No	61	Post	IDC	II	1	0	0	1	1	1	0	uk	No	No	No	No	Yes	9.3	0	9.3	0	9.3
1900080	Surgery	Breast	Primary	No	63	Post	IDC	III	2	1	0	2	0	0	1	uk	Yes	No	No	No	No	21.6	0	21.6	0	21.6
1900081	Surgery	Breast	Primary	No	64	Post	IDC	II	1	0	0	1	1	1	1	uk	No	No	No	No	Yes	24.5	0	24.5	0	24.5
1900082	NAC	Breast	Primary	No	58	Post	IDC	II	4	2	0	3	0	0	2	0	Yes	Yes	Yes	No	No	15.2	1	10.5	1	5.4
1900084	Surgery	Breast	Primary	No	31	Post	IDC	III	2	1	0	2	0	0	3	uk	Yes	No	No	Yes	No	30.7	0	30.7	0	30.7
1900085	Surgery	Breast	Primary	No	59	Post	IDC	II	1	0	0	1	1	1	1	uk	Yes	No	No	Yes	Yes	11.8	0	11.8	0	11.8
1900087	Surgery	Breast	Primary	No	48	Post	IDC	III	1	0	0	1	1	1	1	uk	No	No	No	No	Yes	24.7	0	24.7	0	24.7
1900088	Surgery	Breast	Primary	No	55	Pre	IDC	III	1	0	0	1	0	0	2	1	Yes	No	No	No	No	38.5	0	38.5	0	38.5
1900089	Advanced	Breast	Primary	Denovo	48	Pre	IBC not specified	uk	3	3	1	4	1	1	2	0	/	/	Yes	uk	uk	19.1	1	19.1	/	/
1900091	Surgery	Breast	Primary	No	38	Pre	IDC	III	1	0	0	1	0	0	3	uk	Yes	No	No	Yes	No	11.9	0	11.9	0	11.9
1900092	Surgery	Breast	Primary	No	48	Pre	IDC	II	1	1	0	2	1	1	3	uk	Yes	No	No	No	Yes	38.5	0	38.5	0	38.5
1900093	Surgery	Breast	Primary	No	61	Post	Other	II	1	0	0	1	0	0	1	uk	Yes	No	No	No	No	29.4	0	29.4	0	29.4
1900095	Surgery	Breast	Primary	No	47	Pre	IDC	III	2	0	0	1	1	1	1	uk	Yes	No	No	Yes	Yes	10.3	0	10.3	0	10.3
1900097	Surgery	Breast	Primary	No	45	Post	IDC	uk	1	0	0	1	1	0	2	1	No	No	No	Yes	Yes	24.8	0	24.8	0	24.8
1900098	NAC	Breast	Primary	No	48	Pre	IDC	III	3	1	0	3	0	0	3	1	Yes	Yes	No	Yes	No	30.5	0	30.5	0	30.5
1900099	NAC	Breast	Primary	No	70	Post	IBC not specified	uk	4	2	0	3	1	1	0	uk	Yes	Yes	No	uk	Yes	uk	0	uk	uk	uk
1900100	Surgery	Breast	Primary	No	51	Pre	IDC	II	2	1	0	2	1	1	2	0	Yes	No	No	Yes	Yes	38.5	0	38.5	0	38.5
1900101	Surgery	Breast	Primary	No	50	Pre	IDC	II	2	1	0	2	1	1	2	0	Yes	No	No	Yes	Yes	24.3	0	24.3	0	24.3
1900103	Surgery	Breast	Primary	No	50	Pre	IDC	III	1	1	0	2	0	0	0	uk	Yes	No	No	Yes	No	31.6	0	31.6	0	31.6
1900104	Surgery	Breast	Primary	No	41	Pre	IDC	III	1	0	0	1	0	0	2	1	Yes	No	No	No	No	17.8	0	17.8	0	17.8
1900108	Surgery	Breast	Primary	No	38	Pre	IDC	III	2	0	0	1	1	1	3	uk	Yes	No	No	No	Yes	31	0	31	0	31
1900109	Advanced	Lymph Nodes	Metastasis	MBC	57	Post	IDC	uk	uk	uk	0	uk	1	0	3	1	Yes	uk	Yes	No	No	63.7	0	63.7	1	63.3
1900111	Surgery	Breast	Primary	No	34	Pre	IDC	II	1	0	0	1	0	0	3	uk	Yes	No	No	No	No	23.3	0	23.3	0	23.3
1900113	NAC	Breast	Primary	No	55	Post	IDC	uk	3	3	0	3	1	1	3	1	Yes	Yes	No	Yes	Yes	10.2	0	10.2	0	10.2
1900114	Surgery	Breast	Primary	No	31	Pre	Other	III	1	0	0	1	1	1	2	uk	No	No	No	Yes	Yes	34.8	0	34.8	0	34.8
1900116	Surgery	Breast	Primary	No	38	Pre	IDC	II	1	0	0	1	0	0	3	uk	No	No	No	No	No	21.9	0	21.9	0	21.9
1900117	Surgery	Breast	Primary	No	41	Pre	IDC	II	1	0	0	1	1	1	0	uk	No	No	No	No	Yes	15.4	0	15.4	0	15.4
1900120	Surgery	Breast	Primary	No	54	Post	IDC	III	1	0	0	1	1	1	1	uk	Yes	No	No	Yes	Yes	25	0	25	0	25
1900121	NAC	Breast	Primary	No	43	Pre	IDC	II	3	1	0	3	1	1	2	0	Yes	Yes	No	Yes	Yes	12.3	0	12.3	0	12.3
1900122	NAC	Breast	Primary	No	42	Pre	IDC	uk	2	2	0	3	1	1	3	uk	Yes	Yes	No	Yes	Yes	30.4	0	30.4	0	30.4
1900123	Surgery	Breast	Primary	No	52	Post	IDC	III	1	0	0	1	0	0	1	uk	No	No	No	No	No	38.5	0	38.5	0	38.5
1900124	Surgery	Breast	Primary	No	51	Post	IDC	III	2	1	0	2	0	0	3	uk	Yes	No	No	Yes	No	38.4	0	38.4	0	38.4
1900125	Surgery	Breast	Primary	No	34	Pre	IDC	III	1	0	0	1	1	1	1	uk	Yes	No	No	No	Yes	30.1	0	30.1	0	30.1
1900126	Surgery	Breast	Primary	No	60	Post	IDC	III	1	0	0	1	1	1	0	uk	Yes	No	No	Yes	Yes	30.8	0	30.8	0	30.8
1900127	Surgery	Breast	Primary	No	45	Pre	Other	uk	1	1	0	2	1	1	0	uk	No	No	No	No	Yes	31.7	0	31.7	0	31.7
1900128	Surgery	Breast	Primary	No	53	Pre	IDC	II	1	0	0	1	1	0	1	uk	Yes	No	No	No	Yes	32	0	32	0	32
1900129	Surgery	Breast	Primary	No	56	Post	IDC	II	2	0	0	2	1	1	0	uk	Yes	No	No	Yes	Yes	32.5	0	32.5	0	32.5
1900130	Surgery	Breast	Primary	No	53	Post	IDC	III	2	1	0	2	1	0	3	uk	Yes	No	No	Yes	Yes	38	0	38	0	38
1900131	Surgery	Breast	Primary	No	74	Post	IDC	III	1	1	0	2	1	1	0	uk	No	No	No	No	Yes	23.9	0	23.9	0	23.9
1900132	NAC	Breast	Primary	No	31	Pre	IDC	uk	4	3	0	3	1	1	2	0	Yes	Yes	No	Yes	Yes	11.6	0	11.6	0	11.6
1900133	Surgery	Breast	Primary	No	51	Post	IDC	III	2	1	0	2	0	0	3	uk	Yes	No	No	Yes	No	8.4	0	8.4	0	8.4
1900134	Surgery	Breast	Primary	No	41	Pre	IDC	II	1	0	0	1	1	1	0	uk	Yes	No	No	No	Yes	23.6	0	23.6	0	23.6
1900135	Surgery	Breast	Primary	No	70	Post	IDC	uk	1	0	0	1	1	1	2	0	No	No	No	No	Yes	38	0	38	0	38
1900136	Surgery	Breast	Primary	No	46	Pre	IDC	III	2	0	0	2	1	1	2	0	Yes	No	No	Yes	Yes	31.8	0	31.8	0	31.8
1900138	Surgery	Breast	Primary	No	46	Post	ILC	uk	1	0	0	1	0	0	3	uk	No	No	No	Yes	No	8.4	0	8.4	0	8.4
1900140	Surgery	Breast	Primary	No	37	Pre	IDC	II	1	0	0	1	1	1	1	uk	No	No	No	No	Yes	23.9	0	23.9	0	23.9
1900142	NAC	Breast	Primary	No	42	Pre	IDC	uk	2	1	0	2	1	1	3	1	Yes	Yes	No	Yes	Yes	29	0	29	0	29
1900143	Surgery	Breast	Primary	No	28	Pre	IDC	II	2	0	0	2	1	1	1	0	Yes	No	No	Yes	Yes	31.6	0	31.6	0	31.6
1900144	Advanced	Lymph Nodes	Metastasis	MBC	58	Post	IDC	uk	uk	uk	0	uk	0	0	1	0	Yes	uk	Yes	Yes	No	17.7	1	17.7	1	4
1900145	NAC	Breast	Primary	No	44	Pre	IDC	uk	4	2	0	3	0	0	3	1	Yes	Yes	No	Yes	No	20	0	20	0	20
1900146	NAC	Breast	Primary	No	63	Post	IDC	uk	3	2	0	3	1	1	2	0	Yes	Yes	No	Yes	Yes	5.7	0	5.7	0	5.7
1900147	Surgery	Breast	Primary	No	58	Post	IDC	II	1	0	0	1	1	1	1	0	Yes	No	No	Yes	Yes	14.3	0	14.3	0	14.3
1900148	Surgery	Breast	Primary	No	46	Pre	IBC not specified	uk	2	0	0	2	0	0	1	uk	Yes	No	No	No	No	32.5	0	32.5	0	32.5
1900149	Surgery	Breast	Primary	No	35	Pre	IDC	uk	1	0	0	1	0	0	3	uk	Yes	No	No	No	No	39.1	0	39.1	0	39.1
1900150	Advanced	Breast	Primary	Denovo	52	Post	IBC not specified	uk	4	2	1	4	0	0	2	0	/	/	Yes	uk	No	0.2	0	0.2	/	/
1900151	NAC	Breast	Primary	No	50	Post	IBC not specified	uk	2	1	0	2	1	0	3	1	Yes	Yes	No	Yes	No	24.6	0	24.6	0	24.6
1900153	Surgery	Breast	Primary	No	57	Post	IDC	III	1	0	0	1	0	0	3	uk	Yes	No	No	Yes	No	21.5	0	21.5	0	21.5
1900154	NAC	Breast	Primary	No	36	Pre	IDC	uk	3	2	0	3	0	0	0	0	Yes	Yes	Yes	uk	No	16.5	1	7.8	1	6.7
1900156	NAC	Breast	Primary	No	54	Pre	IDC	II	1	2	0	3	0	0	2	0	Yes	Yes	No	Yes	No	30.3	0	30.3	0	30.3
1900158	Surgery	Breast	Primary	No	70	Post	IDC	II	1	0	0	1	1	1	3	uk	Yes	No	No	No	Yes	23.1	0	23.1	0	23.1
1900159	Surgery	Breast	Primary	No	50	Pre	IDC	II	1	0	0	1	1	1	1	0	No	No	No	Yes	Yes	21.5	0	21.5	0	21.5
1900161	Surgery	Breast	Primary	No	54	Post	IDC	III	1	0	0	1	0	0	3	uk	Yes	No	No	No	No	24.9	0	24.9	0	24.9
1900163	NAC	Breast	Primary	No	46	Pre	IDC	II	3	3	0	3	1	1	3	uk	Yes	Yes	No	Yes	Yes	18.2	0	18.2	0	18.2
1900164	Surgery	Breast	Primary	No	67	Post	IDC	II	1	0	0	1	0	0	1	uk	Yes	No	No	Yes	No	38	0	38	0	38
1900165	Surgery	Breast	Primary	No	41	Pre	IDC	II	1	0	0	1	1	1	1	uk	No	No	No	Yes	Yes	22.8	0	22.8	0	22.8
1900166	NAC	Breast	Primary	No	57	Post	IBC not specified	uk	2	1	0	2	0	0	3	1	Yes	Yes	No	Yes	No	18.5	0	18.5	0	18.5
1900167	Surgery	Breast	Primary	No	52	Pre	IDC	III	1	0	0	1	1	1	1	uk	Yes	No	No	No	Yes	37.1	0	37.1	0	37.1
1900168	NAC	Breast	Primary	No	57	Post	IBC not specified	uk	3	3	0	3	0	0	1	0	Yes	Yes	No	Yes	No	28.3	0	28.3	0	28.3
1900169	Surgery	Breast	Primary	No	61	Post	Other	III	2	2	0	3	0	0	1	uk	Yes	No	No	Yes	No	19.4	0	19.4	0	19.4
1900170	Surgery	Breast	Primary	No	48	Pre	IDC	III	2	0	0	2	0	0	1	uk	Yes	No	No	No	No	33.8	0	33.8	0	33.8
1900171	NAC	Breast	Primary	No	61	Post	IDC	II	2	2	0	3	1	1	2	0	Yes	Yes	No	Yes	Yes	29.2	0	29.2	0	29.2
1900172	Surgery	Breast	Primary	No	65	Post	IDC	II	1	0	0	1	0	0	1	uk	No	No	No	No	No	20.7	0	20.7	0	20.7
1900173	Surgery	Breast	Primary	No	46	Pre	IDC	II	1	0	0	1	1	1	1	uk	No	No	No	Yes	Yes	36.4	0	36.4	0	36.4
1900175	Surgery	Breast	Primary	No	70	Post	Other	uk	1	0	0	1	1	1	0	uk	No	No	No	No	Yes	24.2	0	24.2	0	24.2
1900176	Surgery	Breast	Primary	No	45	Pre	IDC	II	1	0	0	1	0	0	3	uk	Yes	No	No	No	No	20.3	0	20.3	0	20.3
1900177	Surgery	Breast	Primary	No	57	Post	IDC	III	2	0	0	2	0	0	0	uk	Yes	No	No	No	No	38	0	38	0	38
1900178	Surgery	Breast	Primary	No	49	Pre	IDC	III	2	0	0	2	0	0	3	uk	Yes	No	No	Yes	No	19.2	0	19.2	0	19.2
1900179	Surgery	Breast	Primary	No	47	Post	IDC	III	2	1	0	2	0	0	0	uk	Yes	No	No	No	No	31.2	0	31.2	0	31.2
1900182	Surgery	Breast	Primary	No	63	Post	IDC	II	2	0	0	2	1	0	3	uk	Yes	No	No	No	Yes	17.2	0	17.2	0	17.2
1900183	NAC	Breast	Primary	No	46	Pre	IBC not specified	uk	3	1	0	3	1	0	0	0	Yes	Yes	No	Yes	Yes	5.8	0	5.8	0	5.8
1900184	Surgery	Breast	Primary	No	33	Pre	IDC	III	2	0	0	2	1	1	0	uk	Yes	No	No	Yes	Yes	23.3	0	23.3	0	23.3
1900186	Surgery	Breast	Primary	No	41	Pre	IDC	II	2	1	0	2	1	1	1	uk	No	No	No	Yes	Yes	28.7	0	28.7	0	28.7
1900188	NAC	Breast	Primary	No	49	Pre	Other	uk	3	1	0	3	1	1	1	0	Yes	Yes	No	Yes	Yes	23.6	0	23.6	0	23.6
1900189	NAC	Breast	Primary	No	47	Pre	ILC	uk	2	3	0	3	1	1	1	0	Yes	Yes	No	Yes	Yes	16	0	16	0	16
1900190	NAC	Breast	Primary	No	46	Pre	IDC	uk	2	2	0	3	0	0	3	1	Yes	Yes	No	Yes	No	27.8	0	27.8	0	27.8
1900191	Surgery	Breast	Primary	No	72	Post	IDC	II	1	1	0	2	0	0	3	uk	Yes	No	No	Yes	No	37.8	0	37.8	0	37.8
1900192	Surgery	Breast	Primary	No	70	Post	IDC	uk	uk	uk	0	uk	1	1	1	0	uk	No	No	uk	uk	uk	0	uk	uk	uk
1900193	NAC	Breast	Primary	No	54	Post	IBC not specified	uk	4	1	0	3	0	0	0	uk	Yes	Yes	No	Yes	No	uk	0	uk	uk	uk
1900194	NAC	Breast	Primary	No	52	Pre	IDC	uk	3	1	0	3	1	1	0	0	Yes	Yes	No	Yes	Yes	19	0	19	0	19
1900196	NAC	Breast	Primary	No	31	Pre	IDC	uk	2	1	0	2	0	0	3	1	Yes	Yes	No	Yes	No	19.3	0	19.3	0	19.3
1900197	Surgery	Breast	Primary	No	57	Post	IDC	II	1	0	0	1	1	1	1	uk	Yes	No	No	No	Yes	32.1	0	32.1	0	32.1
1900199	Surgery	Breast	Primary	No	72	Post	IDC	II	1	0	0	1	1	0	2	0	No	No	No	Yes	Yes	37.8	0	37.8	0	37.8
1900200	Surgery	Breast	Primary	No	45	Pre	IDC	II	1	0	0	1	1	1	1	0	Yes	No	No	No	Yes	37.8	0	37.8	0	37.8
1900201	Surgery	Breast	Primary	No	46	Pre	IDC	III	1	1	0	2	1	0	3	uk	Yes	No	No	Yes	Yes	37.8	0	37.8	0	37.8
1900203	Surgery	Breast	Primary	No	60	Post	IDC	II	2	0	0	2	0	0	2	1	Yes	No	No	No	No	20.6	0	20.6	0	20.6
1900204	Surgery	Breast	Primary	No	63	Post	IDC	II	1	0	0	1	1	1	1	uk	No	No	No	No	Yes	23.1	0	23.1	0	23.1
1900205	Advanced	Other	Metastasis	MBC	48	Pre	IDC	uk	uk	uk	0	uk	0	0	0	uk	Yes	uk	Yes	Yes	No	15.7	0	15.7	1	11.3
1900206	Surgery	Breast	Primary	No	69	Post	IDC	II	2	0	0	2	1	1	1	uk	No	No	No	No	Yes	28.1	0	28.1	0	28.1
1900208	Advanced	Chest Wall	Metastasis	MBC	41	Pre	Other	uk	uk	uk	0	uk	0	0	0	uk	Yes	uk	Yes	No	No	10.5	0	10.5	1	1
1900210	NAC	Breast	Primary	No	58	Post	IBC not specified	uk	4	2	0	3	1	0	3	1	Yes	Yes	No	Yes	No	14	0	14	0	14
1900211	Surgery	Breast	Primary	No	72	Post	IDC	II	1	0	0	1	1	1	2	0	No	No	No	No	Yes	24	0	24	0	24
1900213	Surgery	Breast	Primary	No	57	Post	IDC	III	1	0	0	1	0	0	0	uk	No	No	No	No	No	24.4	0	24.4	0	24.4
1900215	Advanced	Lung	Metastasis	MBC	48	Pre	IDC	uk	uk	uk	0	uk	0	0	1	uk	Yes	uk	Yes	Yes	No	47.8	0	47.8	1	11
1900217	Surgery	Breast	Primary	No	71	Post	IDC	III	1	0	0	1	0	0	0	0	Yes	No	No	Yes	No	27.4	0	27.4	0	27.4
1900218	Surgery	Breast	Primary	No	61	Post	IDC	I	2	0	0	2	1	1	0	uk	Yes	No	Yes	Yes	Yes	30	0	30	1	17.9
1900219	Surgery	Breast	Primary	No	72	Post	IDC	II	2	0	0	1	1	1	0	0	No	No	No	Yes	Yes	14.7	0	14.7	0	14.7
1900220	Surgery	Breast	Primary	No	48	Pre	IDC	II	1	0	0	1	1	1	1	uk	Yes	No	No	No	Yes	21	0	21	0	21
1900221	Surgery	Breast	Primary	No	44	Pre	IDC	II	2	0	0	2	1	1	2	0	No	No	No	No	Yes	20.3	0	20.3	0	20.3
1900222	Advanced	Liver	Metastasis	MBC	56	Post	IDC	uk	uk	uk	0	uk	0	0	2	0	Yes	uk	Yes	Yes	Yes	49	0	49	1	32
1900223	Surgery	Breast	Primary	No	57	Post	IDC	III	2	0	0	2	1	0	2	0	Yes	No	No	Yes	No	37.7	0	37.7	0	37.7
1900224	Surgery	Breast	Primary	No	48	Pre	IDC	III	3	0	0	2	1	1	1	1	Yes	No	No	Yes	Yes	28.9	0	28.9	0	28.9
1900226	Surgery	Breast	Primary	No	28	Pre	IDC	II	2	0	0	2	1	1	2	0	Yes	No	No	No	Yes	37.8	0	37.8	0	37.8
1900227	Surgery	Breast	Primary	No	48	Pre	IDC	II	2	0	0	2	1	1	1	uk	Yes	No	No	Yes	Yes	22.8	0	22.8	0	22.8
1900228	Surgery	Breast	Primary	No	33	Pre	IDC	III	2	0	0	2	1	1	1	uk	Yes	No	No	Yes	Yes	23.2	0	23.2	0	23.2
1900229	Surgery	Breast	Primary	No	45	Post	IDC	III	2	0	0	2	0	0	1	uk	Yes	No	No	No	No	22.6	0	22.6	0	22.6
1900230	NAC	Breast	Primary	No	51	Post	IDC	II	2	2	0	3	1	1	1	uk	Yes	Yes	No	Yes	Yes	29.6	0	29.6	0	29.6
1900231	Surgery	Breast	Primary	No	75	Post	IDC	II	1	0	0	1	1	1	1	0	No	No	No	No	Yes	22	0	22	0	22
1900232	Surgery	Breast	Primary	No	45	Pre	IDC	II	1	1	0	2	1	1	1	uk	No	No	No	Yes	Yes	26.1	0	26.1	0	26.1
1900233	Surgery	Breast	Primary	No	40	Pre	IDC	III	1	0	0	1	0	0	0	uk	Yes	No	No	Yes	No	22	0	22	0	22
1900234	Surgery	Breast	Primary	No	55	Post	IDC	II	2	0	0	1	1	1	1	uk	Yes	No	No	Yes	Yes	37.7	0	37.7	0	37.7
1900237	NAC	Breast	Primary	No	56	Post	IBC not specified	uk	3	1	0	3	1	0	2	0	Yes	Yes	No	uk	Yes	uk	0	uk	uk	uk
1900238	Surgery	Breast	Primary	No	50	Post	IDC	III	2	1	0	2	0	0	2	0	Yes	No	No	Yes	No	20.7	0	20.7	0	20.7
1900239	Surgery	Breast	Primary	No	84	Post	IDC	II	2	0	0	1	1	0	1	uk	No	No	No	No	Yes	24.3	0	24.3	0	24.3
1900240	NAC	Breast	Primary	No	51	Pre	IBC not specified	II	2	3	0	3	1	1	0	0	Yes	Yes	No	Yes	Yes	25.3	0	25.3	0	25.3
1900241	Surgery	Breast	Primary	No	44	Pre	IDC	III	2	1	0	2	1	1	1	uk	Yes	No	No	Yes	Yes	37.7	0	37.7	0	37.7
1900242	Surgery	Breast	Primary	No	28	Pre	IDC	III	1	1	0	2	1	1	1	uk	Yes	No	No	Yes	Yes	21.8	0	21.8	0	21.8
1900243	Advanced	Breast	Primary	Denovo	64	Post	IDC	uk	3	3	1	4	1	0	2	0	/	/	Yes	Yes	uk	16.1	0	16.1	/	/
1900244	Surgery	Breast	Primary	No	50	Pre	IDC	II	1	1	0	2	1	0	0	0	Yes	No	No	Yes	Yes	30.8	0	30.8	0	30.8
1900245	Surgery	Breast	Primary	No	55	Post	IDC	II	1	0	0	1	1	1	0	uk	No	No	No	No	Yes	37.6	0	37.6	0	37.6
1900246	NAC	Breast	Primary	No	43	Pre	IDC	II	2	1	0	2	1	0	0	0	Yes	Yes	No	Yes	Yes	23.9	0	23.9	0	23.9
1900247	Surgery	Breast	Primary	No	57	Post	ILC	II	2	0	0	1	1	1	0	uk	Yes	No	No	Yes	Yes	30.2	0	30.2	0	30.2
1900248	Surgery	Breast	Primary	No	38	Pre	IDC	II	1	0	0	1	1	1	1	uk	Yes	No	No	No	Yes	22.4	0	22.4	0	22.4
1900249	Surgery	Breast	Primary	No	49	Post	IDC	III	1	0	0	1	0	0	3	uk	Yes	No	No	No	No	37.6	0	37.6	0	37.6
1900250	Surgery	Breast	Primary	No	51	Post	IDC	III	1	0	0	1	0	0	1	uk	Yes	No	No	No	No	16	0	16	0	16
1900252	Surgery	Breast	Primary	No	47	Pre	ILC	uk	2	0	0	2	1	1	3	uk	Yes	No	No	No	Yes	28.2	0	28.2	0	28.2
1900253	Surgery	Breast	Primary	No	61	Post	IDC	II	2	1	0	2	1	1	2	0	Yes	No	No	Yes	Yes	10.5	0	10.5	0	10.5
1900255	Surgery	Breast	Primary	No	46	Pre	IDC	III	1	0	0	1	1	1	2	1	Yes	No	No	Yes	Yes	31.1	0	31.1	0	31.1
1900256	Surgery	Breast	Primary	No	34	Pre	IDC	III	2	1	0	2	1	1	3	uk	Yes	No	No	Yes	Yes	32.1	0	32.1	0	32.1
1900260	NAC	Breast	Primary	No	44	Pre	IBC not specified	uk	1	2	0	3	0	1	3	1	Yes	Yes	No	uk	uk	uk	0	uk	uk	uk
1900261	NAC	Breast	Primary	No	36	Pre	IDC	uk	4	3	0	3	1	1	1	0	Yes	Yes	No	Yes	Yes	28.1	0	28.1	0	28.1
1900262	Surgery	Breast	Primary	No	43	Pre	IDC	II	2	0	0	2	1	1	0	uk	No	No	No	Yes	Yes	31.3	0	31.3	0	31.3
1900263	Surgery	Breast	Primary	No	47	Pre	IDC	III	2	1	0	2	0	0	0	uk	Yes	No	No	Yes	No	23	0	23	0	23
1900264	Surgery	Breast	Primary	No	67	Post	IDC	II	2	0	0	1	1	0	0	uk	No	No	No	Yes	Yes	32	0	32	0	32
1900265	Surgery	Breast	Primary	No	71	Post	IDC	III	2	0	0	2	0	0	1	uk	Yes	No	No	Yes	No	21.9	0	21.9	0	21.9
1900266	Surgery	Breast	Primary	No	62	Post	IDC	II	1	0	0	1	1	1	0	uk	No	No	No	No	Yes	24.2	0	24.2	0	24.2
1900267	Surgery	Breast	Primary	No	63	Post	Other	III	1	0	0	1	0	0	3	uk	No	No	No	No	No	37.6	0	37.6	0	37.6
1900268	Advanced	Breast	Primary	Denovo	44	Pre	IBC not specified	uk	3	2	1	4	0	0	0	0	/	/	Yes	Yes	No	6.3	0	6.3	/	/
1900269	NAC	Breast	Primary	No	34	Pre	IBC not specified	uk	2	2	0	3	1	1	2	0	Yes	Yes	No	Yes	Yes	15.6	0	15.6	0	15.6
1900271	Surgery	Breast	Primary	No	59	Post	IDC	II	2	0	0	2	1	1	1	uk	Yes	No	No	Yes	Yes	30.6	0	30.6	0	30.6
1900272	NAC	Breast	Primary	No	54	Post	IDC	II	3	1	0	3	1	1	1	0	Yes	Yes	No	Yes	Yes	17.1	0	17.1	0	17.1
1900273	Surgery	Breast	Primary	No	56	Post	IDC	III	2	0	0	2	0	0	3	uk	Yes	No	No	No	No	31	0	31	0	31
1900274	Surgery	Breast	Primary	No	54	Post	IDC	II	1	1	0	2	0	0	3	uk	Yes	No	No	Yes	No	37.3	0	37.3	0	37.3
1900275	Surgery	Breast	Primary	No	55	Pre	IDC	II	1	0	0	1	0	0	0	uk	Yes	No	No	No	No	27.1	0	27.1	0	27.1
1900276	Surgery	Breast	Primary	No	70	Post	IDC	III	1	0	0	1	1	0	3	uk	Yes	No	No	No	Yes	37.5	0	37.5	0	37.5
1900277	NAC	Breast	Primary	No	47	Pre	ILC	uk	1	3	0	3	1	1	1	0	Yes	Yes	No	Yes	Yes	3.9	0	3.9	0	3.9
1900278	Surgery	Breast	Primary	No	69	Post	IDC	III	2	1	0	2	0	0	2	1	Yes	No	No	Yes	No	37.5	0	37.5	0	37.5
1900279	Surgery	Breast	Primary	No	54	Post	ILC	II	1	0	0	1	1	1	1	uk	Yes	No	No	Yes	Yes	22.7	0	22.7	0	22.7
1900280	Surgery	Breast	Primary	No	56	Post	IDC	II	3	1	0	3	1	1	1	uk	Yes	No	No	Yes	Yes	10.5	0	10.5	0	10.5
1900281	Surgery	Breast	Primary	No	53	Post	IDC	III	2	1	0	2	1	0	3	uk	Yes	No	No	Yes	Yes	37.5	0	37.5	0	37.5
1900283	Surgery	Breast	Primary	No	56	Post	Other	uk	1	0	0	1	1	1	0	uk	No	No	No	No	Yes	37.3	0	37.3	0	37.3
1900285	NAC	Breast	Primary	No	21	Pre	IDC	uk	3	2	0	3	1	0	1	0	Yes	Yes	No	Yes	Yes	3.7	0	3.7	0	3.7
1900286	Surgery	Breast	Primary	No	51	Pre	IDC	II	3	1	0	3	0	0	3	uk	Yes	No	No	Yes	No	23.6	0	23.6	0	23.6
1900287	Surgery	Breast	Primary	No	56	Post	IDC	II	1	0	0	1	1	0	2	0	Yes	No	No	Yes	Yes	37.5	0	37.5	0	37.5
1900288	Surgery	Breast	Primary	No	43	Pre	IDC	II	2	0	0	2	0	0	1	0	Yes	No	No	No	No	37.6	0	37.6	0	37.6
1900289	Advanced	Breast	Primary	Denovo	22	Pre	IBC not specified	uk	3	3	1	4	0	0	1	0	/	/	Yes	Yes	No	24.3	1	12.8	/	/
1900290	Surgery	Breast	Primary	No	43	Pre	IDC	II	1	0	0	1	0	0	0	uk	No	No	No	Yes	No	17.2	0	17.2	0	17.2
1900291	Advanced	Breast	Primary	Denovo	64	Post	IDC	uk	2	0	1	4	0	0	2	0	/	/	Yes	uk	No	12.9	0	12.9	/	/
1900292	Surgery	Breast	Primary	No	48	Pre	IDC	II	1	1	0	2	1	1	3	uk	Yes	No	No	No	Yes	22.6	0	22.6	0	22.6
1900293	Surgery	Breast	Primary	No	62	Post	IDC	III	2	1	0	2	0	0	1	uk	Yes	No	No	uk	No	37.5	0	37.5	0	37.5
1900294	Surgery	Breast	Primary	No	58	Post	IDC	III	1	0	0	1	1	0	3	uk	Yes	No	No	No	Yes	37.5	0	37.5	0	37.5
1900295	Surgery	Breast	Primary	No	43	Pre	IDC	III	2	1	0	2	0	0	1	uk	Yes	No	No	Yes	No	30.1	0	30.1	0	30.1
1900298	Surgery	Breast	Primary	No	52	Post	IDC	III	2	1	0	2	1	0	3	uk	Yes	No	No	Yes	Yes	37.5	0	37.5	0	37.5
1900300	Surgery	Breast	Primary	No	48	Pre	IDC	III	1	0	0	1	0	0	0	uk	Yes	No	No	No	No	37.6	0	37.6	0	37.6
1900303	Surgery	Breast	Primary	No	47	Pre	IDC	III	2	1	0	2	1	1	2	0	Yes	No	No	Yes	Yes	31.3	0	31.3	0	31.3
1900304	NAC	Breast	Primary	No	51	Pre	IBC not specified	uk	3	3	0	3	1	0	3	1	Yes	Yes	No	Yes	No	18.3	0	18.3	0	18.3
1900305	NAC	Breast	Primary	No	43	Pre	IDC	uk	2	1	0	2	1	1	1	0	Yes	Yes	Yes	Yes	Yes	26.1	0	26.1	1	23.7
1900307	NAC	Breast	Primary	No	49	Pre	IBC not specified	uk	3	1	0	3	0	0	3	1	Yes	Yes	No	No	Yes	16.2	0	16.2	0	16.2
1900308	NAC	Breast	Primary	No	35	Pre	IBC not specified	uk	2	2	0	3	0	0	3	1	Yes	Yes	No	Yes	No	18.8	0	18.8	0	18.8
1900309	Surgery	Breast	Primary	No	53	Post	IDC	III	2	1	0	2	0	0	3	1	Yes	No	No	Yes	No	17	0	17	0	17
1900310	NAC	Breast	Primary	No	67	Post	IDC	uk	3	2	0	3	1	1	2	0	Yes	Yes	No	Yes	Yes	22.7	0	22.7	0	22.7
1900311	NAC	Breast	Primary	No	61	Post	IDC	uk	2	3	0	3	1	1	2	0	Yes	Yes	No	Yes	Yes	28.2	0	28.2	0	28.2
1900312	Advanced	Lymph Nodes	Metastasis	MBC	55	Pre	ILC	uk	uk	uk	0	uk	0	0	2	0	Yes	uk	Yes	Yes	No	12.6	0	12.6	1	9.1
1900313	NAC	Breast	Primary	No	61	Post	IBC not specified	uk	4	2	0	3	0	0	2	0	Yes	Yes	No	uk	uk	uk	0	uk	uk	uk
1900314	Surgery	Breast	Primary	No	35	Pre	IDC	III	2	1	0	2	0	0	1	uk	Yes	No	No	Yes	No	30.8	0	30.8	0	30.8
1900316	Surgery	Breast	Primary	No	46	Pre	IDC	II	2	0	0	2	1	1	2	0	No	No	No	No	Yes	21	0	21	0	21
1900317	Surgery	Breast	Primary	No	29	Pre	IDC	III	2	1	0	2	1	1	3	uk	Yes	No	No	Yes	Yes	21	0	21	0	21
1900319	Surgery	Breast	Primary	No	47	Pre	IDC	III	1	0	0	1	1	1	0	uk	Yes	No	No	No	Yes	37.3	0	37.3	0	37.3
1900320	NAC	Breast	Primary	No	48	Pre	IDC	uk	2	3	0	3	0	0	3	1	Yes	Yes	No	Yes	No	18.2	0	18.2	0	18.2
1900322	Advanced	Breast	Primary	Denovo	54	Post	IDC	uk	3	1	1	4	1	1	1	0	/	/	Yes	Yes	Yes	17	0	17	/	/
1900323	NAC	Breast	Primary	No	29	/	IDC	III	2	1	0	2	1	1	1	0	Yes	Yes	No	Yes	Yes	23.4	0	23.4	0	23.4
1900326	Surgery	Breast	Primary	No	42	Pre	IDC	II	1	0	0	1	1	1	1	uk	Yes	No	No	Yes	Yes	18.5	0	18.5	0	18.5
1900328	Surgery	Breast	Primary	No	60	Post	IDC	III	2	0	0	2	1	1	1	uk	Yes	No	No	No	Yes	32.9	0	32.9	0	32.9
1900329	Surgery	Breast	Primary	No	58	Post	IDC	III	2	1	0	2	0	0	3	uk	Yes	No	No	No	No	37.3	0	37.3	0	37.3
1900330	NAC	Breast	Primary	No	32	Pre	IBC not specified	uk	2	1	0	2	0	0	0	0	Yes	Yes	No	Yes	No	15.6	0	15.6	0	15.6
1900331	NAC	Breast	Primary	No	51	Post	Other	III	2	1	0	2	1	1	2	0	Yes	Yes	No	Yes	Yes	12.8	0	12.8	0	12.8
1900332	NAC	Breast	Primary	No	56	Post	IDC	uk	3	0	0	2	1	1	1	0	Yes	Yes	No	Yes	Yes	11.5	0	11.5	0	11.5
1900333	NAC	Breast	Primary	No	64	Post	IDC	III	4	2	0	3	0	0	3	1	Yes	Yes	No	uk	uk	uk	0	uk	uk	uk
1900334	Surgery	Breast	Primary	No	55	Post	IDC	II	1	0	0	1	0	0	0	uk	No	No	No	No	No	21.7	0	21.7	0	21.7
1900337	Advanced	Breast	Primary	MBC	41	Pre	IDC	uk	uk	uk	0	uk	0	0	0	uk	Yes	uk	Yes	No	No	47	0	47	1	23
1900339	Surgery	Breast	Primary	No	50	Pre	Other	uk	1	0	0	1	1	1	1	0	No	No	No	Yes	Yes	37.1	0	37.1	0	37.1
1900340	Advanced	Breast	Primary	Denovo	57	Post	IBC not specified	uk	1	3	1	4	0	0	1	0	/	/	Yes	Yes	No	34.1	0	34.1	/	/
1900341	Surgery	Breast	Primary	No	54	Post	IDC	III	1	0	0	1	0	0	0	uk	Yes	No	No	Yes	No	16.4	0	16.4	0	16.4
1900342	Surgery	Breast	Primary	No	47	Pre	IDC	III	1	0	0	1	1	1	3	uk	Yes	No	No	Yes	Yes	15.3	0	15.3	0	15.3
1900344	Surgery	Breast	Primary	No	41	Pre	IDC	II	2	0	0	2	1	1	1	uk	Yes	No	No	Yes	Yes	10.4	0	10.4	0	10.4
1900345	Surgery	Breast	Primary	No	38	Pre	IDC	uk	2	0	0	1	1	1	1	uk	No	No	No	No	Yes	37.3	0	37.3	0	37.3
1900346	Surgery	Breast	Primary	No	39	Pre	ILC	uk	2	1	0	2	1	1	3	uk	Yes	No	No	No	Yes	14.1	0	14.1	0	14.1
1900348	Surgery	Breast	Primary	No	74	Post	IBC not specified	II	1	0	0	1	1	1	0	uk	No	No	No	No	Yes	37.2	0	37.2	0	37.2
1900349	Surgery	Breast	Primary	No	64	Post	IDC	II	1	0	0	1	1	0	1	uk	Yes	No	No	Yes	Yes	37.3	0	37.3	0	37.3
1900352	Surgery	Breast	Primary	No	53	Post	IDC	uk	1	0	0	1	1	1	0	uk	Yes	No	No	Yes	Yes	37.3	0	37.3	0	37.3
1900353	Surgery	Breast	Primary	No	67	Post	IDC	II	2	0	0	2	1	1	3	uk	Yes	No	No	Yes	Yes	29.6	0	29.6	0	29.6
1900354	NAC	Breast	Primary	No	47	Post	IBC not specified	uk	2	1	0	2	0	0	2	0	Yes	Yes	No	Yes	No	25.1	0	25.1	0	25.1
1900355	NAC	Breast	Primary	No	38	Pre	IBC not specified	uk	2	1	0	2	0	0	0	0	Yes	Yes	No	No	No	23.4	0	23.4	0	23.4
1900358	Advanced	Breast	Primary	Denovo	63	Post	IBC not specified	uk	2	3	1	4	0	0	1	0	/	/	Yes	uk	No	18.7	1	18.7	/	/
1900359	Surgery	Breast	Primary	No	37	Pre	IDC	III	2	0	0	2	1	1	0	uk	Yes	No	No	No	Yes	22	0	22	0	22
1900360	Surgery	Breast	Primary	No	41	Pre	ILC	III	2	0	0	2	1	1	2	0	Yes	No	No	Yes	Yes	32.8	0	32.8	0	32.8
1900361	Advanced	Chest Wall	Metastasis	MBC	65	Post	uk	uk	uk	uk	0	uk	0	0	0	uk	Yes	uk	Yes	No	No	65.6	0	65.6	1	41.9
1900362	NAC	Breast	Primary	No	44	Pre	IBC not specified	uk	4	2	0	3	0	0	0	0	Yes	Yes	No	uk	uk	uk	0	uk	uk	uk
1900363	NAC	Breast	Primary	No	58	Post	IDC	III	2	2	0	3	1	1	2	1	Yes	Yes	No	Yes	Yes	12.3	0	12.3	0	12.3
1900364	Surgery	Breast	Primary	No	50	Post	ILC	II	2	0	0	2	1	1	0	uk	No	No	No	No	Yes	33.5	0	33.5	0	33.5
1900365	Advanced	Breast	Metastasis	MBC	67	Post	ILC	uk	uk	uk	0	uk	1	0	2	0	Yes	uk	Yes	Yes	No	27.9	0	27.9	1	9.1
1900366	Surgery	Breast	Primary	No	53	Post	IDC	II	2	2	0	3	0	0	1	uk	Yes	No	No	Yes	Yes	23.7	0	23.7	0	23.7
1900367	Surgery	Breast	Primary	No	41	Pre	IDC	II	1	0	0	1	1	1	0	uk	Yes	No	No	No	Yes	22.6	0	22.6	0	22.6
1900368	Surgery	Breast	Primary	No	61	Post	IDC	II	1	0	0	1	1	1	1	uk	Yes	No	No	Yes	Yes	37	0	37	0	37
1900369	Surgery	Breast	Primary	No	46	Pre	IDC	I	1	0	0	1	1	1	1	uk	No	No	No	Yes	Yes	27.9	0	27.9	0	27.9
1900372	Surgery	Breast	Primary	No	56	Post	IDC	III	2	1	0	2	0	0	3	uk	Yes	No	No	No	No	24.9	0	24.9	0	24.9
1900373	Surgery	Breast	Primary	No	46	Pre	IDC	III	2	0	0	1	1	1	3	uk	Yes	No	No	No	Yes	29.4	0	29.4	0	29.4
1900374	Surgery	Breast	Primary	No	69	Post	IDC	II	1	0	0	1	1	1	1	uk	No	No	No	No	Yes	22.4	0	22.4	0	22.4
1900375	Advanced	Breast	Primary	Denovo	64	Post	IBC not specified	uk	2	2	1	4	1	1	2	1	/	/	Yes	uk	Yes	14.9	0	14.9	/	/
1900376	Advanced	Breast	Primary	Denovo	54	Post	IBC not specified	uk	uk	uk	1	4	0	0	0	uk	/	/	Yes	Yes	No	28.2	0	28.2	/	/
1900377	NAC	Breast	Primary	No	47	Pre	IBC not specified	uk	2	0	0	2	0	0	3	1	Yes	Yes	No	No	No	29.4	0	29.4	0	29.4
1900378	NAC	Breast	Primary	No	50	Pre	IBC not specified	uk	3	2	0	3	0	0	3	1	Yes	Yes	No	Yes	No	18.4	0	18.4	0	18.4
1900380	Surgery	Breast	Primary	No	39	Pre	IDC	II	1	1	0	2	1	1	1	uk	Yes	No	No	Yes	Yes	20.2	0	20.2	0	20.2
1900381	Surgery	Breast	Primary	No	49	Pre	IDC	II	1	1	0	2	1	1	1	uk	Yes	No	No	Yes	Yes	18.7	0	18.7	0	18.7
1900383	NAC	Breast	Primary	No	62	Post	IDC	uk	2	2	0	3	1	1	2	0	Yes	Yes	No	Yes	Yes	17.3	0	17.3	0	17.3
1900384	NAC	Breast	Primary	No	32	Pre	IBC not specified	uk	2	3	0	3	1	1	2	0	Yes	Yes	No	Yes	Yes	13.1	0	13.1	0	13.1
1900385	Surgery	Breast	Primary	No	52	Post	IDC	III	3	1	0	3	0	0	1	0	Yes	No	No	Yes	No	37.1	0	37.1	0	37.1
1900386	Surgery	Breast	Primary	No	65	Post	IDC	III	2	0	0	1	0	0	2	0	Yes	No	No	Yes	No	37	0	37	0	37
1900387	NAC	Breast	Primary	No	38	Pre	IDC	uk	3	1	0	3	1	1	2	0	Yes	Yes	No	Yes	Yes	16.7	0	16.7	0	16.7
1900388	Surgery	Breast	Primary	No	63	Post	IDC	II	1	0	0	1	1	1	1	0	No	No	No	No	Yes	21.5	0	21.5	0	21.5
1900390	Surgery	Breast	Primary	No	47	Pre	IDC	II	2	0	0	2	1	1	2	0	Yes	No	No	No	Yes	37	0	37	0	37
1900391	Surgery	Breast	Primary	No	51	Post	IDC	III	2	1	0	2	0	0	3	uk	Yes	No	No	Yes	No	37	0	37	0	37
1900392	Surgery	Breast	Primary	No	76	Post	IBC not specified	III	1	0	0	1	1	0	2	0	No	No	No	No	Yes	21	0	21	0	21
1900393	Surgery	Breast	Primary	No	72	Post	IDC	III	1	0	0	1	0	0	2	0	Yes	No	No	Yes	No	17	0	17	0	17
1900394	Surgery	Breast	Primary	No	32	Pre	IDC	II	2	1	0	2	1	1	3	uk	Yes	No	No	Yes	Yes	20.9	0	20.9	0	20.9
1900395	Surgery	Breast	Primary	No	69	Post	IDC	II	2	0	0	1	1	1	0	uk	No	No	No	No	Yes	9.8	0	9.8	0	9.8
1900396	Surgery	Breast	Primary	No	46	Pre	IDC	III	2	0	0	2	1	0	3	uk	Yes	No	No	Yes	Yes	21.4	0	21.4	0	21.4
1900398	Surgery	Breast	Primary	No	64	Post	IDC	III	1	0	0	1	1	1	1	uk	Yes	No	No	No	Yes	37	0	37	0	37
1900399	Surgery	Breast	Primary	No	46	Pre	IDC	II	2	1	0	2	1	1	1	0	Yes	No	No	Yes	Yes	23.6	0	23.6	0	23.6
1900400	Surgery	Breast	Primary	No	74	Post	IDC	III	1	1	0	2	1	1	1	uk	Yes	No	No	No	Yes	22.6	0	22.6	0	22.6
1900401	Surgery	Breast	Primary	No	42	Pre	IDC	III	2	0	0	1	0	0	3	uk	Yes	No	No	Yes	No	30.4	0	30.4	0	30.4
1900402	Surgery	Breast	Primary	No	69	Post	IDC	II	2	0	0	2	1	1	1	uk	No	No	No	No	Yes	20.1	0	20.1	0	20.1
1900403	Surgery	Breast	Primary	No	62	Post	IDC	III	2	0	0	2	0	0	0	0	Yes	No	No	No	No	23.6	0	23.6	0	23.6
1900404	Surgery	Breast	Primary	No	46	Pre	IDC	III	2	0	0	2	0	0	3	uk	Yes	No	No	Yes	No	18.3	0	18.3	0	18.3
1900406	Surgery	Breast	Primary	No	62	Post	IDC	III	2	0	0	2	0	0	3	uk	Yes	No	No	No	No	23.5	0	23.5	0	23.5
1900407	Surgery	Breast	Primary	No	45	Post	IDC	II	1	0	0	1	1	1	1	0	Yes	No	No	No	Yes	13.4	0	13.4	0	13.4
1900408	NAC	Breast	Primary	No	66	Post	IBC not specified	uk	4	1	0	3	1	0	2	0	Yes	Yes	No	uk	uk	uk	0	uk	uk	uk
1900409	Surgery	Breast	Primary	No	32	Pre	IDC	II	2	0	0	2	1	1	1	uk	Yes	No	No	Yes	Yes	23.3	0	23.3	0	23.3
1900410	Surgery	Breast	Primary	No	66	Post	IDC	II	2	0	0	2	1	1	1	uk	No	No	No	Yes	Yes	23.6	0	23.6	0	23.6
1900411	Surgery	Breast	Primary	No	66	Post	IDC	III	2	1	0	2	1	0	2	0	Yes	No	No	Yes	Yes	21.3	0	21.3	0	21.3
1900412	Surgery	Breast	Primary	No	57	Post	IDC	III	1	0	0	1	1	1	2	0	Yes	No	No	No	Yes	21.8	0	21.8	0	21.8
1900413	Advanced	Lymph Nodes	Metastasis	MBC	48	Pre	uk	uk	uk	uk	0	uk	0	0	2	0	Yes	uk	Yes	No	No	53	0	53	1	28.1
1900414	NAC	Breast	Primary	No	36	Pre	IDC	uk	2	1	0	2	1	0	0	0	Yes	Yes	No	Yes	Yes	13.9	0	13.9	0	13.9
1900415	NAC	Breast	Primary	No	62	Post	IBC not specified	uk	4	3	0	3	0	0	3	1	Yes	Yes	No	Yes	No	11.9	0	11.9	0	11.9
1900416	Advanced	Breast	Primary	Denovo	40	Pre	IBC not specified	uk	4	3	1	4	0	0	0	0	/	/	Yes	uk	No	10	0	10	/	/
1900417	Advanced	Breast	Metastasis	MBC	56	Post	Other	uk	uk	uk	0	uk	1	1	0	0	Yes	uk	Yes	Yes	No	19.4	1	19.4	1	8.8
1900418	Surgery	Breast	Primary	No	61	Post	IDC	II	1	0	0	1	1	1	3	uk	Yes	No	No	No	Yes	37	0	37	0	37
1900419	Surgery	Breast	Primary	No	56	Post	IDC	II	2	0	0	2	1	1	1	uk	Yes	No	No	Yes	Yes	19.7	0	19.7	0	19.7
1900420	Surgery	Breast	Primary	No	32	Pre	IDC	III	1	0	0	1	0	0	0	uk	Yes	No	No	Yes	No	22.2	0	22.2	0	22.2
1900421	NAC	Breast	Primary	No	49	Pre	IDC	III	2	1	0	2	0	0	0	0	Yes	Yes	No	Yes	No	14.9	0	14.9	0	14.9
1900423	Surgery	Breast	Primary	No	51	Pre	IDC	III	2	0	0	2	1	1	3	uk	Yes	No	No	Yes	Yes	14.9	0	14.9	0	14.9
1900426	NAC	Breast	Primary	No	51	Pre	IBC not specified	uk	3	1	0	3	0	0	0	0	Yes	Yes	No	uk	No	0.7	0	0.7	0	0.7
1900427	Surgery	Breast	Primary	No	50	Post	IDC	III	1	0	0	1	0	0	3	uk	Yes	No	No	Yes	No	26.4	0	26.4	0	26.4
1900428	Surgery	Breast	Primary	No	43	Pre	IDC	II	2	0	0	1	1	1	2	0	Yes	No	No	No	Yes	36.9	0	36.9	0	36.9
1900430	Advanced	Lymph Nodes	Metastasis	MBC	42	Pre	IDC	uk	uk	uk	0	uk	0	0	1	0	Yes	uk	Yes	Yes	No	50.1	0	50.1	1	22.4
1900431	Advanced	Breast	Primary	Denovo	57	Post	IDC	uk	2	3	1	4	1	0	3	1	/	/	Yes	uk	uk	22.4	0	22.4	/	/
1900433	NAC	Breast	Primary	No	53	Pre	IDC	II	3	0	0	2	1	0	3	1	Yes	Yes	No	Yes	Yes	15.4	0	15.4	0	15.4
1900434	Surgery	Breast	Primary	No	55	Post	IDC	III	1	0	0	1	0	1	0	uk	Yes	No	No	Yes	No	33.8	0	33.8	0	33.8
1900435	Advanced	Chest Wall	Metastasis	MBC	56	Post	IDC	uk	uk	uk	0	uk	0	0	2	0	Yes	uk	Yes	No	No	28.2	0	28.2	1	13
1900436	Surgery	Breast	Primary	No	81	Post	IDC	III	2	1	0	2	0	0	2	0	Yes	No	No	No	No	11.6	0	11.6	0	11.6
1900438	NAC	Breast	Primary	No	59	Post	IDC	III	2	1	0	2	0	0	3	1	Yes	Yes	No	Yes	No	16.9	0	16.9	0	16.9
1900439	Surgery	Breast	Primary	No	62	Post	IBC not specified	uk	uk	1	0	2	1	1	1	0	uk	No	No	uk	uk	uk	0	uk	uk	uk
1900440	NAC	Breast	Primary	No	70	Post	IDC	III	3	3	0	3	0	0	1	0	Yes	Yes	No	Yes	No	11.8	1	11.8	0	11.8
1900441	NAC	Breast	Primary	No	41	Pre	IBC not specified	uk	2	1	0	2	0	0	3	1	Yes	Yes	No	Yes	No	26.5	0	26.5	0	26.5
1900443	NAC	Breast	Primary	No	53	Post	IDC	uk	3	2	0	3	0	0	3	1	Yes	Yes	No	Yes	No	12.3	0	12.3	0	12.3
1900444	NAC	Breast	Primary	No	52	Pre	IDC	II	4	0	0	3	0	0	3	1	Yes	Yes	No	uk	No	2.7	0	2.7	0	2.7
1900445	NAC	Breast	Primary	No	55	Post	IDC	uk	2	3	0	3	0	0	2	0	Yes	Yes	No	Yes	No	4.6	0	4.6	0	4.6
1900448	NAC	Breast	Primary	No	71	Post	IDC	III	2	0	0	2	0	0	2	1	Yes	Yes	No	No	No	6.7	0	6.7	0	6.7
1900449	NAC	Breast	Primary	No	40	Pre	IDC	II	2	1	0	2	1	1	2	0	Yes	Yes	No	Yes	Yes	12.2	0	12.2	0	12.2
1900450	NAC	Breast	Primary	No	53	Post	IDC	III	1	1	0	2	0	0	1	0	Yes	Yes	No	uk	No	15.9	0	15.9	0	15.9
1900451	Surgery	Breast	Primary	No	59	Post	IDC	II	1	0	0	1	1	0	2	uk	No	No	No	Yes	Yes	36	0	36	0	36
1900452	NAC	Breast	Primary	No	62	Post	IBC not specified	uk	1	1	0	2	1	0	2	0	Yes	Yes	No	Yes	Yes	15.8	0	15.8	0	15.8
1900453	NAC	Breast	Primary	No	43	Pre	IDC	III	3	2	0	3	0	0	3	1	Yes	Yes	No	Yes	No	14.3	0	14.3	0	14.3
1900454	Surgery	Breast	Primary	No	55	Post	IBC not specified	III	1	0	0	1	0	0	3	uk	Yes	No	No	No	No	21.2	0	21.2	0	21.2
1900455	Surgery	Breast	Primary	No	70	Post	IDC	III	2	1	0	2	1	0	2	0	Yes	No	No	Yes	Yes	22.9	0	22.9	0	22.9
1900457	Surgery	Breast	Primary	No	51	Post	IDC	III	2	1	0	2	1	1	1	0	Yes	No	No	Yes	Yes	36.6	0	36.6	0	36.6
1900458	Surgery	Breast	Primary	No	47	Pre	IDC	II	1	0	0	1	1	1	1	0	No	No	No	No	Yes	24.5	0	24.5	0	24.5
1900459	Surgery	Breast	Primary	No	64	Post	IDC	II	1	0	0	1	1	1	1	0	No	No	No	No	Yes	13.4	0	13.4	0	13.4
1900460	Surgery	Breast	Primary	No	45	Pre	IDC	I	1	0	0	1	1	1	1	0	No	No	No	No	Yes	16.6	0	16.6	0	16.6
1900461	Surgery	Breast	Primary	No	63	Post	IDC	II	1	0	0	1	0	0	3	uk	Yes	No	No	No	No	36.8	0	36.8	0	36.8
1900462	Surgery	Breast	Primary	No	58	Post	IDC	II	1	0	0	1	0	0	3	uk	Yes	No	No	No	No	31.7	0	31.7	0	31.7
1900463	Surgery	Breast	Primary	No	40	Pre	IDC	II	2	0	0	2	1	1	3	uk	Yes	No	No	Yes	Yes	21.2	0	21.2	0	21.2
1900464	Surgery	Breast	Primary	No	41	Pre	IDC	III	2	1	0	2	0	0	3	uk	Yes	No	No	Yes	No	22.2	0	22.2	0	22.2
1900465	Surgery	Breast	Primary	No	43	Pre	IDC	II	1	0	0	1	1	1	1	0	Yes	No	No	Yes	Yes	31.9	0	31.9	0	31.9
1900466	Surgery	Breast	Primary	No	44	Pre	IDC	III	1	0	0	1	1	1	2	0	Yes	No	No	No	Yes	20.1	0	20.1	0	20.1
1900467	Surgery	Breast	Primary	No	60	Pre	IDC	II	1	0	0	1	1	1	1	uk	No	No	No	Yes	Yes	32.4	0	32.4	0	32.4
1900468	Surgery	Breast	Primary	No	37	Pre	IDC	II	2	2	0	3	1	1	1	uk	Yes	No	No	Yes	Yes	21.9	0	21.9	0	21.9
1900469	Surgery	Breast	Primary	No	62	Post	IDC	II	2	1	0	2	1	1	2	0	Yes	No	No	Yes	Yes	21.7	0	21.7	0	21.7
1900470	NAC	Breast	Primary	No	55	Pre	IDC	III	2	1	0	2	0	0	3	1	Yes	Yes	No	Yes	No	29.6	0	29.6	0	29.6
1900471	Advanced	Breast	Primary	Denovo	52	Post	IBC not specified	uk	3	1	1	4	0	0	2	0	/	/	Yes	Yes	No	22.2	0	22.2	/	/
1900472	NAC	Breast	Primary	No	50	Pre	IDC	uk	2	3	0	3	1	1	2	0	Yes	Yes	No	Yes	Yes	14.5	0	14.5	0	14.5
1900473	Surgery	Breast	Primary	No	44	Post	IDC	III	2	2	0	3	0	0	3	uk	Yes	No	No	Yes	No	8.5	0	8.5	0	8.5
1900474	Advanced	Lung	Metastasis	MBC	65	Post	IDC	uk	uk	uk	0	uk	0	0	0	0	Yes	uk	Yes	No	No	82.4	0	82.4	1	73.9
1900475	NAC	Breast	Primary	No	66	Post	IDC	II	3	1	0	3	0	0	2	0	Yes	Yes	No	Yes	No	24.2	0	24.2	0	24.2
1900476	Advanced	Breast	Metastasis	MBC	52	Pre	IDC	uk	uk	uk	0	uk	0	0	1	0	Yes	uk	Yes	Yes	No	32.5	0	32.5	1	15.1
1900477	NAC	Breast	Primary	No	38	Pre	IDC	uk	3	1	0	3	1	0	2	0	Yes	Yes	No	Yes	Yes	6.7	0	6.7	0	6.7
1900478	Advanced	Liver	Metastasis	MBC	66	Post	IDC	uk	uk	uk	0	uk	0	0	0	uk	Yes	uk	Yes	No	No	27.7	0	27.7	1	11.2
1900479	Surgery	Breast	Primary	No	59	Post	IDC	III	2	0	0	2	0	0	3	uk	Yes	No	No	No	No	36.2	0	36.2	0	36.2
1900480	Surgery	Breast	Primary	No	36	Pre	IDC	III	2	0	0	2	0	0	0	uk	Yes	No	No	Yes	No	24.3	0	24.3	0	24.3
1900482	Surgery	Breast	Primary	No	55	Post	IDC	II	1	0	0	1	0	0	2	1	Yes	No	No	Yes	No	36.6	0	36.6	0	36.6
1900483	Surgery	Breast	Primary	No	33	Pre	IDC	III	2	0	0	2	0	0	0	uk	Yes	No	No	Yes	No	25.7	0	25.7	0	25.7
1900484	Surgery	Breast	Primary	No	55	Pre	IDC	III	2	1	0	2	0	0	0	uk	Yes	No	No	Yes	No	32.9	0	32.9	0	32.9
1900485	Surgery	Breast	Primary	No	62	Post	IBC not specified	III	1	0	0	1	0	0	2	0	No	No	No	No	No	29.6	0	29.6	0	29.6
1900487	Surgery	Breast	Primary	No	65	Post	IDC	II	1	1	0	2	1	1	2	0	Yes	No	No	Yes	Yes	36.6	0	36.6	0	36.6
1900488	NAC	Breast	Primary	No	60	Post	IDC	uk	3	3	0	3	0	0	2	0	Yes	Yes	No	Yes	No	6.9	1	6.9	0	6.9
1900490	Surgery	Breast	Primary	No	72	Post	IDC	III	2	1	0	2	1	1	0	0	Yes	No	No	Yes	Yes	35.5	0	35.5	0	35.5
1900491	Surgery	Breast	Primary	No	53	Post	IBC not specified	III	1	0	0	1	0	0	3	uk	Yes	No	No	No	No	33.3	0	33.3	0	33.3
1900492	Surgery	Breast	Primary	No	67	Post	IDC	II	2	0	0	2	1	1	0	uk	No	No	No	No	Yes	21.7	0	21.7	0	21.7
1900493	Surgery	Breast	Primary	No	57	Post	IDC	III	1	0	0	1	0	0	0	uk	Yes	No	No	No	No	36.6	0	36.6	0	36.6
1900495	Advanced	Lymph Nodes	Metastasis	MBC	47	Pre	IDC	uk	uk	uk	0	uk	0	0	0	uk	Yes	uk	Yes	Yes	No	72.8	1	63	1	14.5
1900496	NAC	Breast	Primary	No	51	Pre	IDC	uk	3	1	0	3	1	1	3	1	Yes	Yes	No	Yes	Yes	16.3	0	16.3	0	16.3
1900498	NAC	Breast	Primary	No	62	Post	IBC not specified	uk	1	3	0	3	1	1	2	0	Yes	Yes	No	Yes	Yes	15.3	0	15.3	0	15.3
1900499	NAC	Breast	Primary	No	55	Post	IDC	III	4	3	0	3	1	0	2	0	Yes	Yes	No	Yes	Yes	17.7	0	17.7	0	17.7
1900501	Surgery	Breast	Primary	No	61	Post	IDC	II	1	0	0	1	1	1	1	uk	No	No	No	Yes	Yes	23	0	23	0	23
1900502	Surgery	Breast	Primary	No	56	Post	IDC	III	2	1	0	2	1	1	1	uk	Yes	No	No	Yes	Yes	22.8	0	22.8	0	22.8
1900503	NAC	Breast	Primary	No	42	Pre	IBC not specified	III	1	1	0	2	0	0	0	0	Yes	Yes	No	Yes	No	15.3	0	15.3	0	15.3
1900504	Surgery	Breast	Primary	No	44	Pre	IDC	III	1	0	0	1	1	1	2	0	Yes	No	No	Yes	Yes	21	0	21	0	21
1900505	Surgery	Breast	Primary	No	43	Pre	IDC	III	2	1	0	2	1	0	3	1	Yes	No	No	Yes	Yes	21.3	0	21.3	0	21.3
1900506	Advanced	Breast	Primary	Denovo	71	Post	IDC	uk	4	3	1	4	0	0	2	1	/	/	Yes	uk	uk	21.6	0	21.6	/	/
1900507	Surgery	Breast	Primary	No	44	Pre	IBC not specified	II	1	0	0	1	1	1	0	uk	No	No	No	Yes	Yes	36.6	0	36.6	0	36.6
1900508	NAC	Breast	Primary	No	31	Pre	Other	II	3	3	0	3	1	1	2	0	Yes	Yes	No	uk	uk	uk	0	uk	uk	uk
1900509	Surgery	Breast	Primary	No	29	Pre	IBC not specified	III	1	0	0	1	0	0	3	uk	Yes	No	No	No	No	19.8	0	19.8	0	19.8
1900510	NAC	Breast	Primary	No	63	Post	IDC	uk	3	1	0	3	1	1	3	1	Yes	Yes	No	Yes	Yes	15.7	0	15.7	0	15.7
1900511	NAC	Breast	Primary	No	41	Pre	IDC	uk	2	1	0	2	1	0	2	0	Yes	Yes	No	Yes	Yes	25.2	0	25.2	0	25.2
1900513	Advanced	Other	Metastasis	MBC	67	Post	uk	uk	uk	uk	0	uk	0	0	0	uk	No	uk	Yes	No	Yes	70.8	0	70.8	1	56.8
1900515	Advanced	Lymph Nodes	Metastasis	MBC	46	Pre	IDC	uk	uk	uk	0	uk	0	0	0	uk	No	uk	Yes	Yes	Yes	39.6	0	39.6	1	29.9
1900516	Surgery	Breast	Primary	No	48	Pre	IDC	III	2	1	0	2	1	0	0	uk	Yes	No	No	Yes	Yes	36.6	0	36.6	0	36.6
1900519	Surgery	Breast	Primary	No	55	Post	IDC	III	2	0	0	2	0	0	1	0	Yes	No	No	Yes	No	14	0	14	0	14
1900520	NAC	Breast	Primary	No	46	Pre	IDC	III	2	1	0	2	0	0	0	0	Yes	Yes	No	Yes	No	15	0	15	0	15
1900521	NAC	Breast	Primary	No	66	Post	IBC not specified	uk	3	1	0	3	1	1	2	1	Yes	Yes	No	No	Yes	7.5	0	7.5	0	7.5
1900523	Advanced	Breast	Metastasis	MBC	44	Pre	IDC	uk	uk	uk	0	uk	1	1	1	0	Yes	uk	Yes	No	Yes	61.1	0	61.1	1	40.6
1900524	NAC	Breast	Primary	No	47	Pre	IBC not specified	uk	3	2	0	3	1	1	2	0	Yes	Yes	No	Yes	Yes	8.7	0	8.7	0	8.7
1900525	Surgery	Breast	Primary	No	37	Pre	IDC	II	1	0	0	1	1	1	2	1	Yes	No	No	No	Yes	30.8	0	30.8	0	30.8
1900526	Surgery	Breast	Primary	No	50	Pre	IDC	III	3	1	0	3	1	1	0	uk	Yes	No	No	Yes	Yes	36.6	0	36.6	0	36.6
1900527	Surgery	Breast	Primary	No	42	Pre	IDC	II	2	1	0	2	1	1	2	0	Yes	No	No	Yes	Yes	36.6	0	36.6	0	36.6
1900528	NAC	Breast	Primary	No	28	Pre	IBC not specified	uk	2	0	0	2	0	0	3	1	Yes	Yes	No	uk	No	0.7	0	0.7	0	0.7
1900529	Surgery	Breast	Primary	No	50	Pre	IDC	III	2	0	0	2	0	0	3	uk	Yes	No	No	No	No	36.6	0	36.6	0	36.6
1900530	Surgery	Breast	Primary	No	64	Post	IDC	III	1	0	0	1	0	0	3	uk	Yes	No	No	No	No	17.9	0	17.9	0	17.9
1900531	Surgery	Breast	Primary	No	40	Pre	IDC	II	1	0	0	1	1	1	1	uk	No	No	No	No	Yes	32	0	32	0	32
1900532	Surgery	Breast	Primary	No	48	Pre	IDC	III	1	0	0	1	1	1	0	uk	Yes	No	No	Yes	Yes	21.9	0	21.9	0	21.9
1900533	Surgery	Breast	Primary	No	33	Pre	IDC	II	1	0	0	1	1	1	1	0	Yes	No	No	Yes	Yes	35	0	35	0	35
1900535	Surgery	Breast	Primary	No	59	Post	IDC	II	1	0	0	1	0	0	3	uk	Yes	No	No	No	No	36.4	0	36.4	0	36.4
1900536	NAC	Breast	Primary	No	48	Pre	IDC	uk	3	1	0	3	1	1	2	0	Yes	Yes	No	Yes	Yes	12.3	0	12.3	0	12.3
1900537	NAC	Breast	Primary	No	53	Pre	IBC not specified	uk	2	1	0	2	0	0	3	1	Yes	Yes	No	No	No	17.2	0	17.2	0	17.2
1900539	NAC	Breast	Primary	No	40	Pre	IDC	uk	2	1	0	2	1	1	3	1	Yes	Yes	No	Yes	Yes	13.2	0	13.2	0	13.2
1900540	Advanced	Chest Wall	Metastasis	MBC	48	Pre	IDC	uk	uk	uk	0	uk	0	0	2	0	Yes	uk	Yes	Yes	No	21.7	0	21.7	1	2.6
1900541	Surgery	Breast	Primary	No	60	Post	IDC	II	2	0	0	2	1	1	1	uk	Yes	No	No	No	Yes	36.4	0	36.4	0	36.4
1900542	Advanced	Breast	Primary	Denovo	70	Post	IBC not specified	uk	2	1	1	4	0	0	1	0	/	/	Yes	uk	No	35.4	0	35.4	/	/
1900543	Surgery	Breast	Primary	No	49	Pre	IBC not specified	III	1	0	0	1	0	0	3	uk	Yes	No	No	No	No	36.4	0	36.4	0	36.4
1900544	Advanced	Breast	Primary	Denovo	50	Pre	IBC not specified	uk	2	1	1	4	1	1	2	0	/	/	Yes	Yes	Yes	22	0	22	/	/
1900545	Surgery	Breast	Primary	No	38	Pre	IBC not specified	uk	1	0	0	1	0	0	3	uk	Yes	No	No	No	No	36.4	0	36.4	0	36.4
1900547	Surgery	Breast	Primary	No	55	Post	IDC	II	1	0	0	1	0	0	3	uk	Yes	No	No	Yes	No	36.2	0	36.2	0	36.2
1900548	NAC	Breast	Primary	No	34	Pre	IDC	uk	3	1	0	3	1	1	2	0	Yes	Yes	Yes	Yes	Yes	9.5	1	5.7	1	2.2
1900549	Surgery	Breast	Primary	No	59	Post	IDC	III	2	1	0	2	0	0	3	uk	Yes	No	No	No	No	36.4	0	36.4	0	36.4
1900551	Surgery	Breast	Primary	No	66	Post	IBC not specified	II	1	0	0	1	1	0	0	0	Yes	No	No	Yes	Yes	18	0	18	0	18
1900552	Surgery	Breast	Primary	No	82	Post	Other	uk	2	0	0	2	1	1	0	uk	No	No	No	No	Yes	0.9	0	0.9	0	0.9
1900553	Surgery	Breast	Primary	No	44	Pre	IDC	II	2	1	0	2	1	1	0	uk	Yes	No	No	Yes	Yes	21.2	0	21.2	0	21.2
1900554	Surgery	Breast	Primary	No	32	Pre	IDC	III	2	1	0	2	1	0	3	1	Yes	No	No	Yes	Yes	15.7	0	15.7	0	15.7
1900556	NAC	Breast	Primary	No	36	Pre	IBC not specified	uk	2	1	0	2	0	0	1	0	Yes	Yes	No	Yes	No	4.1	0	4.1	0	4.1
1900558	Advanced	Lymph Nodes	Metastasis	MBC	50	Pre	IDC	uk	uk	uk	0	uk	0	0	1	0	Yes	uk	Yes	Yes	No	23.2	1	23.2	1	13.9
1900559	Surgery	Breast	Primary	No	45	Pre	IDC	II	1	0	0	1	1	1	2	0	No	No	No	Yes	Yes	36.5	0	36.5	0	36.5
1900560	Advanced	Liver	Metastasis	MBC	34	Pre	IDC	uk	uk	uk	0	uk	0	0	0	uk	Yes	uk	Yes	Yes	No	26.6	0	26.6	1	9.6
1900561	NAC	Breast	Primary	No	64	Post	IDC	uk	2	1	0	2	1	0	3	1	Yes	Yes	No	Yes	Yes	15.1	0	15.1	0	15.1
1900562	Surgery	Breast	Primary	No	37	Pre	IDC	III	1	0	0	1	1	1	2	0	Yes	No	No	No	Yes	30.3	0	30.3	0	30.3
1900564	Surgery	Breast	Primary	No	44	Pre	IDC	II	1	0	0	1	1	1	0	uk	No	No	No	No	Yes	36.3	0	36.3	0	36.3
1900565	Surgery	Breast	Primary	No	57	Post	IDC	III	2	0	0	2	1	0	2	1	Yes	No	No	No	Yes	30.8	0	30.8	0	30.8
1900568	Surgery	Breast	Primary	No	36	Pre	IBC not specified	II	1	0	0	1	1	1	1	uk	No	No	No	No	Yes	30.1	0	30.1	0	30.1
1900570	Surgery	Breast	Primary	No	63	Post	IDC	II	1	0	0	1	1	1	1	uk	Yes	No	No	Yes	Yes	13.8	0	13.8	0	13.8
1900572	Surgery	Breast	Primary	No	56	Post	IDC	II	2	0	0	1	1	1	1	uk	uk	No	No	uk	Yes	35.3	0	35.3	0	35.3
1900573	Surgery	Breast	Primary	No	40	Pre	IDC	III	2	1	0	2	0	0	3	uk	Yes	No	No	Yes	No	20.1	0	20.1	0	20.1
1900574	NAC	Breast	Primary	No	59	Post	IDC	III	2	1	0	2	1	1	3	1	Yes	Yes	No	No	No	24.5	0	24.5	0	24.5
1900576	NAC	Breast	Primary	No	50	Pre	IDC	III	2	1	0	2	0	0	3	1	Yes	Yes	No	Yes	No	7.3	0	7.3	0	7.3
1900577	Surgery	Breast	Primary	No	48	Pre	IDC	III	2	0	0	2	1	1	0	0	No	No	No	No	Yes	16.5	0	16.5	0	16.5
1900578	Surgery	Breast	Primary	No	40	Pre	IDC	II	2	0	0	1	1	1	1	0	No	No	No	No	Yes	36.3	0	36.3	0	36.3
1900579	NAC	Breast	Primary	No	58	Post	IDC	uk	2	1	0	2	1	0	2	0	Yes	Yes	No	Yes	Yes	4.4	0	4.4	0	4.4
1900580	Surgery	Breast	Primary	No	46	Pre	IDC	III	1	1	0	2	1	1	3	uk	Yes	No	No	Yes	Yes	33.1	0	33.1	0	33.1
1900581	Surgery	Breast	Primary	No	42	Pre	IDC	II	1	0	0	1	1	1	1	uk	No	No	No	Yes	Yes	33.7	0	33.7	0	33.7
1900582	Surgery	Breast	Primary	No	45	Pre	IDC	I	1	0	0	1	1	1	1	0	No	No	No	No	Yes	11.5	0	11.5	0	11.5
1900583	Surgery	Breast	Primary	No	45	Pre	IDC	III	1	0	0	1	0	0	3	uk	Yes	No	No	Yes	No	31.4	0	31.4	0	31.4
1900585	NAC	Breast	Primary	No	34	Pre	IBC not specified	uk	3	1	0	3	0	0	1	0	Yes	Yes	Yes	No	No	8.3	0	8.3	1	7.3
1900586	Surgery	Breast	Primary	No	34	Pre	IDC	III	2	0	0	2	0	0	0	uk	Yes	No	No	Yes	No	36.3	0	36.3	0	36.3
1900588	Surgery	Breast	Primary	No	50	Pre	IDC	II	1	0	0	1	1	1	0	uk	No	No	No	Yes	Yes	25.6	0	25.6	0	25.6
1900590	Surgery	Breast	Primary	No	43	Pre	IDC	II	1	1	0	2	1	1	0	uk	No	No	No	No	Yes	31	0	31	0	31
1900591	NAC	Breast	Primary	No	41	Pre	IDC	uk	2	1	0	2	0	0	1	0	Yes	Yes	No	Yes	No	25.5	0	25.5	0	25.5
1900593	Advanced	Lymph Nodes	Metastasis	MBC	36	Pre	IDC	uk	uk	uk	0	uk	0	0	1	0	Yes	uk	Yes	Yes	No	43.9	0	43.9	1	16.8
1900594	Surgery	Breast	Primary	No	45	Pre	IDC	II	2	0	0	2	1	1	0	0	Yes	No	No	No	Yes	35.3	0	35.3	0	35.3
1900595	Surgery	Breast	Primary	No	61	Post	IDC	II	2	0	0	2	1	1	1	uk	Yes	No	No	No	Yes	36.2	0	36.2	0	36.2
1900596	Surgery	Breast	Primary	No	53	Post	IDC	II	1	0	0	1	1	1	1	uk	Yes	No	No	No	Yes	36.2	0	36.2	0	36.2
1900597	NAC	Breast	Primary	No	36	Pre	IDC	uk	2	1	0	2	1	1	0	0	Yes	Yes	No	Yes	Yes	14.6	0	14.6	0	14.6
1900598	NAC	Breast	Primary	No	45	Pre	IDC	III	2	1	0	2	0	0	1	0	Yes	Yes	No	Yes	No	15.9	0	15.9	0	15.9
1900599	Surgery	Breast	Primary	No	45	Pre	IDC	II	2	0	0	2	1	1	2	uk	Yes	No	No	No	Yes	19.1	0	19.1	0	19.1
1900600	NAC	Breast	Primary	No	50	Pre	IDC	II	2	1	0	2	1	1	2	0	Yes	Yes	No	Yes	Yes	25.4	0	25.4	0	25.4
1900601	NAC	Breast	Primary	No	54	Post	IDC	III	2	1	0	2	1	0	3	1	Yes	Yes	No	Yes	Yes	12.4	0	12.4	0	12.4
1900602	Advanced	Breast	Primary	Denovo	64	Post	IDC	uk	4	3	1	4	1	0	0	0	/	/	Yes	uk	Yes	19.6	0	19.6	/	/
1900603	Advanced	Lymph Nodes	Metastasis	MBC	28	Pre	IDC	uk	uk	uk	0	uk	0	0	1	0	Yes	uk	Yes	Yes	Yes	31.2	1	17.7	1	11.1
1900604	Surgery	Breast	Primary	No	48	Pre	IDC	II	2	1	0	2	1	1	2	0	Yes	No	No	No	Yes	24.8	0	24.8	0	24.8
1900605	Surgery	Breast	Primary	No	42	Pre	IBC not specified	II	1	0	0	1	1	1	3	uk	Yes	No	No	No	Yes	20.8	0	20.8	0	20.8
1900606	Surgery	Breast	Primary	No	51	NA	IDC	III	uk	uk	0	uk	0	0	0	uk	uk	No	No	uk	No	uk	0	uk	uk	uk
1900607	Advanced	Breast	Primary	Denovo	61	Post	IDC	uk	1	1	1	4	0	0	3	1	/	/	Yes	uk	uk	32.7	0	32.7	/	/
1900608	NAC	Breast	Primary	No	63	Post	IDC	II	2	1	0	2	1	0	2	0	Yes	Yes	No	Yes	Yes	11.1	0	11.1	0	11.1
1900609	NAC	Breast	Primary	No	43	Pre	Other	II	2	1	0	2	1	0	1	0	Yes	Yes	No	Yes	Yes	27.9	0	27.9	0	27.9
1900610	Surgery	Breast	Primary	No	42	Pre	IDC	III	1	0	0	1	0	0	1	uk	Yes	No	No	No	No	19.8	0	19.8	0	19.8
1900612	Surgery	Breast	Primary	No	49	Pre	IBC not specified	I	1	0	0	1	1	1	1	uk	No	No	No	No	Yes	9.3	0	9.3	0	9.3
1900613	Surgery	Breast	Primary	No	39	Post	IDC	III	2	1	0	2	0	0	2	0	Yes	No	No	No	No	22.8	0	22.8	0	22.8
1900614	NAC	Breast	Primary	No	36	Pre	IDC	II	3	1	0	3	1	1	1	0	Yes	Yes	No	Yes	Yes	15.5	0	15.5	0	15.5
1900615	NAC	Breast	Primary	No	57	Post	IDC	III	3	1	0	3	0	0	3	1	Yes	Yes	No	No	No	17.7	0	17.7	0	17.7
1900616	NAC	Breast	Primary	No	57	Post	IDC	uk	2	1	0	2	0	0	3	1	Yes	Yes	No	Yes	No	19.1	0	19.1	0	19.1
1900617	Advanced	Breast	Primary	Denovo	28	Pre	ILC	uk	2	3	1	4	0	0	0	0	/	/	Yes	uk	No	4.5	0	4.5	/	/
1900618	NAC	Breast	Primary	No	69	Post	IBC not specified	uk	1	2	0	3	0	0	3	1	Yes	Yes	No	Yes	No	12.9	0	12.9	0	12.9
1900619	NAC	Breast	Primary	No	40	Pre	IBC not specified	uk	2	3	0	3	0	0	0	0	Yes	Yes	No	Yes	No	27.5	0	27.5	0	27.5
1900620	Surgery	Breast	Primary	No	50	Pre	IDC	II	1	1	0	2	1	1	0	uk	Yes	No	No	Yes	Yes	21.4	0	21.4	0	21.4
1900621	Surgery	Breast	Primary	No	30	Pre	IDC	III	2	0	0	2	1	1	2	0	Yes	No	No	Yes	Yes	21.4	0	21.4	0	21.4
1900622	Surgery	Breast	Primary	No	49	Pre	IDC	III	2	0	0	2	1	1	1	uk	Yes	No	No	Yes	Yes	15.6	0	15.6	0	15.6
1900623	Surgery	Breast	Primary	No	47	Pre	IDC	III	2	1	0	2	1	1	3	uk	Yes	No	No	No	Yes	22.3	0	22.3	0	22.3
1900625	Surgery	Breast	Primary	No	16	Pre	IDC	III	2	0	0	2	1	1	3	uk	Yes	No	No	Yes	Yes	36.2	0	36.2	0	36.2
1900626	Surgery	Breast	Primary	No	41	Pre	IDC	III	1	0	0	1	0	0	1	uk	Yes	No	No	Yes	No	12.8	0	12.8	0	12.8
1900627	Surgery	Breast	Primary	No	39	Pre	IBC not specified	III	1	0	0	1	1	1	3	uk	Yes	No	No	No	Yes	22.8	0	22.8	0	22.8
1900628	Advanced	Lymph Nodes	Metastasis	MBC	49	Pre	IDC	uk	uk	uk	0	uk	0	0	1	uk	Yes	uk	Yes	No	No	66.6	0	66.6	1	36.6
1900629	Surgery	Breast	Primary	No	44	Pre	IDC	II	1	0	0	1	0	0	3	uk	Yes	No	No	No	No	18.8	0	18.8	0	18.8
1900630	Surgery	Breast	Primary	No	42	Pre	IDC	III	1	0	0	1	1	1	1	0	Yes	No	No	Yes	Yes	21	0	21	0	21
1900631	Surgery	Breast	Primary	No	41	Pre	IDC	III	1	0	0	1	1	0	3	uk	Yes	No	No	No	Yes	15.4	0	15.4	0	15.4
1900633	Surgery	Breast	Primary	No	39	Pre	IDC	uk	2	0	0	2	1	1	2	0	Yes	No	No	No	Yes	36.2	0	36.2	0	36.2
1900634	Surgery	Breast	Primary	No	43	Pre	IDC	II	1	1	0	2	1	1	1	uk	Yes	No	No	Yes	Yes	12.4	0	12.4	0	12.4
1900635	Surgery	Breast	Primary	No	35	Pre	IDC	III	2	0	0	1	0	0	2	1	Yes	No	No	Yes	No	32.8	0	32.8	0	32.8
1900636	NAC	Breast	Primary	No	53	Pre	IDC	uk	4	2	0	3	1	0	1	0	Yes	Yes	No	Yes	No	13.8	0	13.8	0	13.8
1900637	Surgery	Breast	Primary	No	45	Pre	IDC	II	1	0	0	1	1	1	2	0	No	No	No	No	Yes	32.2	0	32.2	0	32.2
1900639	NAC	Breast	Primary	No	71	Post	IDC	III	2	1	0	2	1	1	2	0	Yes	Yes	No	No	Yes	14.5	0	14.5	0	14.5
1900640	NAC	Breast	Primary	No	34	Pre	IDC	III	2	1	0	2	0	0	3	1	Yes	Yes	No	Yes	No	11.5	0	11.5	0	11.5
1900641	Surgery	Breast	Primary	No	37	Pre	IDC	II	1	0	0	1	1	1	2	0	Yes	No	No	Yes	Yes	19.7	0	19.7	0	19.7
1900642	NAC	Breast	Primary	No	39	Pre	IBC not specified	uk	1	1	0	2	0	0	3	1	Yes	Yes	No	Yes	No	4.8	0	4.8	0	4.8
1900643	Advanced	Breast	Primary	Denovo	55	Post	ILC	uk	3	1	1	4	1	1	2	0	/	/	Yes	uk	Yes	32.1	0	32.1	/	/
1900644	Advanced	Liver	Metastasis	MBC	42	Pre	IDC	uk	uk	uk	0	uk	0	0	0	uk	Yes	uk	Yes	No	No	28.1	0	28.1	1	11
1900645	NAC	Breast	Primary	No	45	Pre	IBC not specified	uk	2	1	0	2	1	1	3	1	Yes	Yes	No	Yes	Yes	17.3	0	17.3	0	17.3
1900646	Surgery	Breast	Primary	No	54	Post	IDC	II	1	0	0	1	0	0	1	uk	Yes	No	No	No	No	35.9	0	35.9	0	35.9
1900647	Advanced	Breast	Primary	Denovo	63	Post	IBC not specified	uk	uk	uk	1	4	1	1	2	0	/	/	Yes	uk	uk	0.8	0	0.8	/	/
1900648	Surgery	Breast	Primary	No	46	Pre	IDC	III	2	0	0	2	0	0	1	uk	Yes	No	No	Yes	No	18.7	0	18.7	0	18.7
1900649	Surgery	Breast	Primary	No	59	Post	IDC	III	2	0	0	2	0	0	0	uk	Yes	No	No	Yes	No	22.5	0	22.5	0	22.5
1900650	Surgery	Breast	Primary	No	41	Pre	IDC	III	1	0	0	1	1	1	3	uk	Yes	No	No	uk	Yes	13.3	0	13.3	0	13.3
1900651	Advanced	Lymph Nodes	Metastasis	MBC	65	Post	IDC	uk	uk	uk	0	uk	0	0	1	uk	Yes	uk	Yes	Yes	No	10.6	0	10.6	1	7.1
1900652	Advanced	Lymph Nodes	Metastasis	MBC	48	Pre	IDC	uk	uk	uk	0	uk	0	0	0	uk	Yes	uk	Yes	No	No	54	0	54	1	36.3
1900653	Surgery	Breast	Primary	No	45	Pre	IDC	III	1	1	0	2	1	0	3	uk	Yes	No	No	Yes	Yes	18.9	0	18.9	0	18.9
1900654	Surgery	Breast	Primary	No	47	Pre	IDC	II	1	1	0	2	1	1	1	0	Yes	No	No	Yes	Yes	36	0	36	0	36
1900655	Surgery	Breast	Primary	No	42	Pre	IBC not specified	uk	1	0	0	1	1	1	2	0	No	No	No	No	Yes	15.5	0	15.5	0	15.5
1900657	Surgery	Breast	Primary	No	40	Pre	IDC	II	1	0	0	1	1	1	2	0	Yes	No	No	Yes	Yes	32.3	0	32.3	0	32.3
1900659	Advanced	Breast	Primary	Denovo	65	Post	IDC	uk	2	3	1	4	1	1	0	0	/	/	Yes	uk	Yes	20.6	0	20.6	/	/
1900660	Advanced	Lung	Metastasis	MBC	60	Post	IDC	uk	uk	uk	0	uk	0	0	1	uk	Yes	uk	Yes	uk	No	51.5	0	51.5	1	20.8
1900662	NAC	Breast	Primary	No	66	Post	IDC	III	2	1	0	2	1	1	3	1	Yes	Yes	No	Yes	Yes	15.4	0	15.4	0	15.4
1900663	Surgery	Breast	Primary	No	41	Pre	IDC	III	2	0	0	2	0	0	0	uk	Yes	No	No	No	No	31.7	0	31.7	0	31.7
1900664	NAC	Breast	Primary	No	46	Pre	IDC	uk	2	1	0	2	0	0	3	1	Yes	Yes	No	Yes	Yes	9.4	0	9.4	0	9.4
1900665	Surgery	Breast	Primary	No	40	Pre	IDC	III	2	0	0	2	0	0	0	0	Yes	No	No	Yes	No	35.9	0	35.9	0	35.9
1900666	Surgery	Breast	Primary	No	56	Post	IDC	III	2	0	0	1	0	0	2	1	Yes	No	No	No	No	35.9	0	35.9	0	35.9
1900667	Surgery	Breast	Primary	No	42	Pre	IDC	III	2	1	0	2	1	0	3	uk	Yes	No	No	No	Yes	25.3	0	25.3	0	25.3
1900668	Surgery	Breast	Primary	No	52	Pre	IBC not specified	uk	uk	0	0	2	1	1	2	0	uk	No	No	uk	uk	uk	0	uk	uk	uk
1900669	Surgery	Breast	Primary	No	60	Post	IDC	II	1	0	0	1	1	0	3	uk	Yes	No	No	No	No	35.9	0	35.9	0	35.9
1900671	Surgery	Breast	Primary	No	62	Post	IDC	II	2	0	0	1	1	0	3	uk	Yes	No	No	No	Yes	18.7	0	18.7	0	18.7
1900672	Advanced	Other	Metastasis	MBC	74	Post	IDC	uk	uk	uk	0	uk	0	0	2	0	Yes	uk	Yes	No	No	88.4	0	88.4	1	30.8
1900674	Surgery	Breast	Primary	No	51	Post	IDC	III	1	0	0	1	0	0	0	uk	Yes	No	No	No	No	35.9	0	35.9	0	35.9
1900675	Advanced	Chest Wall	Metastasis	MBC	41	Pre	ILC	uk	uk	uk	0	uk	0	0	0	0	Yes	uk	Yes	Yes	Yes	28.5	0	28.5	1	8.9
1900676	Surgery	Breast	Primary	No	43	Pre	IDC	II	2	0	0	2	1	1	1	0	Yes	No	No	Yes	Yes	36	0	36	0	36
1900677	Surgery	Breast	Primary	No	54	Post	IDC	II	1	0	0	1	1	1	2	0	Yes	No	No	No	Yes	35.7	0	35.7	0	35.7
1900678	Surgery	Breast	Primary	No	43	Pre	IDC	II	2	0	0	1	1	1	1	0	Yes	No	No	Yes	Yes	35.9	0	35.9	0	35.9
1900679	Surgery	Breast	Primary	No	48	Pre	IDC	III	1	0	0	1	1	1	3	uk	Yes	No	No	No	Yes	35.9	0	35.9	0	35.9
1900681	Surgery	Breast	Primary	No	42	Pre	IDC	II	1	0	0	1	1	1	1	uk	Yes	No	No	Yes	Yes	19.5	0	19.5	0	19.5
1900683	Surgery	Breast	Primary	No	53	Post	IDC	III	1	0	0	1	0	0	3	uk	Yes	No	No	No	No	31.4	0	31.4	0	31.4
1900684	Surgery	Breast	Primary	No	53	Post	IDC	II	2	0	0	2	0	0	3	uk	Yes	No	No	No	No	35.9	0	35.9	0	35.9
1900685	NAC	Breast	Primary	No	49	Pre	IDC	uk	2	1	0	2	1	1	1	0	Yes	Yes	No	Yes	Yes	18.9	0	18.9	0	18.9
1900686	Surgery	Breast	Primary	No	33	Pre	IDC	III	1	0	0	1	1	1	3	uk	Yes	No	No	Yes	Yes	19.2	0	19.2	0	19.2
1900687	Surgery	Breast	Primary	No	47	Pre	IDC	III	2	0	0	2	0	0	3	uk	Yes	No	No	No	No	35.9	0	35.9	0	35.9
1900689	Advanced	Breast	Primary	Denovo	48	Pre	IDC	uk	4	3	1	4	1	1	1	0	/	/	Yes	Yes	Yes	13.3	0	13.3	/	/
1900690	Surgery	Breast	Primary	No	44	Pre	IDC	uk	1	0	0	1	1	1	0	uk	No	No	No	No	Yes	35.8	0	35.8	0	35.8
1900692	NAC	Breast	Primary	No	65	Post	IDC	III	3	1	0	3	1	1	2	0	Yes	Yes	No	Yes	Yes	14.2	0	14.2	0	14.2
1900693	Advanced	Breast	Primary	Denovo	55	Post	IBC not specified	uk	2	3	1	4	0	0	3	1	/	/	Yes	uk	uk	32.2	0	32.2	/	/
1900694	Surgery	Breast	Primary	No	45	Pre	IDC	III	1	1	0	2	1	1	1	0	Yes	No	No	Yes	Yes	20.3	0	20.3	0	20.3
1900695	Surgery	Breast	Primary	No	62	Post	IDC	III	2	0	0	2	1	1	2	0	No	No	No	Yes	Yes	35.9	0	35.9	0	35.9
1900696	Surgery	Breast	Primary	No	54	Post	IDC	III	2	0	0	1	1	1	1	uk	Yes	No	No	No	Yes	18.6	0	18.6	0	18.6
1900698	Surgery	Breast	Primary	No	53	Post	IDC	II	1	0	0	1	0	0	3	uk	Yes	No	No	No	No	12.9	0	12.9	0	12.9
1900700	Surgery	Breast	Primary	No	57	Post	IDC	II	1	0	0	1	1	1	1	uk	Yes	No	No	Yes	Yes	21.8	0	21.8	0	21.8
1900702	Surgery	Breast	Primary	No	58	Post	IDC	II	1	0	0	1	1	1	1	uk	Yes	No	No	Yes	Yes	22.3	0	22.3	0	22.3
1900703	Surgery	Breast	Primary	No	43	Pre	IDC	III	2	0	0	1	0	0	0	uk	Yes	No	No	Yes	No	21.3	0	21.3	0	21.3
1900704	Surgery	Breast	Primary	No	65	Post	IDC	II	1	0	0	1	1	0	2	0	No	No	No	No	Yes	21.3	0	21.3	0	21.3
1900706	Surgery	Breast	Primary	No	28	Pre	IDC	II	2	1	0	2	1	0	2	0	Yes	No	No	Yes	Yes	22.3	0	22.3	0	22.3
1900708	Surgery	Breast	Primary	No	61	Post	IDC	II	1	0	0	1	1	1	0	uk	No	No	No	No	Yes	35.6	0	35.6	0	35.6
1900710	Surgery	Breast	Primary	No	40	Pre	IDC	II	2	1	0	2	1	1	1	0	Yes	No	No	Yes	Yes	24.3	0	24.3	0	24.3
1900712	Surgery	Breast	Primary	No	54	Post	IDC	III	2	1	0	2	1	0	3	uk	Yes	No	No	Yes	Yes	17.9	0	17.9	0	17.9
1900713	Surgery	Breast	Primary	No	37	Pre	IDC	II	2	0	0	2	1	1	1	uk	No	No	No	No	Yes	33.6	0	33.6	0	33.6
1900714	Surgery	Breast	Primary	No	43	Pre	IDC	II	1	0	0	1	1	1	1	uk	Yes	No	No	Yes	Yes	18.7	0	18.7	0	18.7
1900715	NAC	Breast	Primary	No	45	Pre	IDC	uk	2	1	0	2	0	0	3	1	Yes	Yes	No	Yes	No	14.6	0	14.6	0	14.6
1900716	Advanced	Lung	Metastasis	MBC	39	Pre	IDC	uk	uk	uk	0	uk	0	0	0	uk	Yes	uk	Yes	No	No	21.9	0	21.9	1	13.9
1900717	Surgery	Breast	Primary	No	30	Pre	IDC	III	2	1	0	2	1	1	0	uk	Yes	No	No	Yes	Yes	21.9	0	21.9	0	21.9
1900720	Surgery	Breast	Primary	No	61	Post	Other	II	2	0	0	2	1	1	1	uk	No	No	No	No	Yes	33.7	0	33.7	0	33.7
1900721	Surgery	Breast	Primary	No	51	Pre	IDC	II	1	0	0	1	1	1	0	uk	uk	No	No	Yes	Yes	35.7	0	35.7	0	35.7
1900723	Surgery	Breast	Primary	No	31	Pre	IDC	III	3	0	0	2	0	0	3	uk	Yes	No	No	Yes	No	20.2	0	20.2	0	20.2
1900724	Surgery	Breast	Primary	No	53	Post	Other	II	2	0	0	1	0	0	1	uk	Yes	No	No	No	No	35.7	0	35.7	0	35.7
1900725	Surgery	Breast	Primary	No	64	Post	IDC	III	1	2	0	3	0	0	3	uk	Yes	No	No	Yes	No	17.7	0	17.7	0	17.7
1900727	Surgery	Breast	Primary	No	56	Post	IDC	II	1	0	0	1	1	1	1	uk	No	No	No	No	Yes	22.2	0	22.2	0	22.2
1900729	Surgery	Breast	Primary	No	46	Pre	IDC	II	2	1	0	2	1	1	2	0	Yes	No	No	Yes	Yes	21	0	21	0	21
1900730	Surgery	Breast	Primary	No	50	Post	ILC	uk	1	0	0	1	1	1	3	uk	Yes	No	No	Yes	Yes	14.4	0	14.4	0	14.4
1900731	Surgery	Breast	Primary	No	39	Pre	IDC	II	1	0	0	1	1	1	1	uk	No	No	No	Yes	Yes	33.5	0	33.5	0	33.5
1900732	Surgery	Breast	Primary	No	43	Pre	IDC	II	1	0	0	1	1	1	1	uk	Yes	No	No	No	Yes	16.1	0	16.1	0	16.1
1900733	Surgery	Breast	Primary	No	41	Pre	IDC	III	1	0	0	1	1	1	0	uk	Yes	No	No	Yes	Yes	22.8	0	22.8	0	22.8
1900734	NAC	Breast	Primary	No	57	Post	IDC	III	1	1	0	2	0	0	1	0	Yes	Yes	No	Yes	No	16.4	0	16.4	0	16.4
1900735	Surgery	Breast	Primary	No	77	Post	IDC	III	2	0	0	2	0	0	1	uk	Yes	No	No	Yes	No	3.3	0	3.3	0	3.3
1900736	NAC	Breast	Primary	No	52	Pre	IBC not specified	uk	3	0	0	2	1	1	1	0	Yes	Yes	No	Yes	Yes	11.3	0	11.3	0	11.3
1900737	Surgery	Breast	Primary	No	44	Pre	IDC	II	2	1	0	2	1	1	2	0	Yes	No	No	Yes	Yes	30.6	0	30.6	0	30.6
1900738	Surgery	Breast	Primary	No	55	Post	IDC	II	2	1	0	2	1	1	1	0	No	No	No	Yes	Yes	35.6	0	35.6	0	35.6
1900739	Surgery	Breast	Primary	No	38	Pre	IDC	III	2	0	0	2	1	1	1	uk	Yes	No	No	Yes	Yes	34.8	0	34.8	0	34.8
1900740	Surgery	Breast	Primary	No	96	Post	IDC	III	3	1	0	3	0	0	2	uk	No	No	No	No	No	1.2	0	1.2	0	1.2
1900741	Surgery	Breast	Primary	No	31	Pre	IDC	II	2	1	0	2	1	1	1	uk	Yes	No	No	No	Yes	13.7	0	13.7	0	13.7
1900742	Surgery	Breast	Primary	No	31	Pre	IDC	II	uk	uk	0	uk	1	1	2	1	uk	No	No	uk	uk	uk	0	uk	uk	uk
1900743	Advanced	Breast	Primary	Denovo	63	Post	IDC	uk	3	0	1	4	1	0	3	1	/	/	Yes	No	uk	21.7	0	21.7	/	/
1900745	NAC	Breast	Primary	No	32	Pre	IDC	II	2	1	0	2	1	1	0	0	Yes	Yes	No	Yes	Yes	27.2	0	27.2	0	27.2
1900746	Advanced	Lymph Nodes	Metastasis	MBC	53	Post	IDC	uk	uk	uk	0	uk	0	0	0	uk	Yes	uk	Yes	uk	No	73.9	1	73.9	1	26.9
1900747	Surgery	Breast	Primary	No	48	Pre	IDC	III	1	1	0	2	0	0	1	uk	Yes	No	No	Yes	No	17.8	0	17.8	0	17.8
1900748	Surgery	Breast	Primary	No	41	Pre	IDC	II	2	0	0	1	0	0	0	uk	Yes	No	No	Yes	No	18.6	0	18.6	0	18.6
1900749	Surgery	Breast	Primary	No	49	Post	IDC	II	1	0	0	1	1	1	1	uk	Yes	No	No	Yes	Yes	32.2	0	32.2	0	32.2
1900751	NAC	Breast	Primary	No	55	Post	IDC	uk	2	1	0	2	0	0	3	1	Yes	Yes	No	Yes	No	14.6	0	14.6	0	14.6
1900752	Surgery	Breast	Primary	No	58	Post	Other	uk	2	0	0	2	1	1	0	uk	No	No	No	No	Yes	15.2	0	15.2	0	15.2
1900753	Surgery	Breast	Primary	No	50	NA	IBC not specified	uk	uk	uk	0	uk	0	0	3	1	uk	No	No	uk	uk	uk	0	uk	uk	uk
1900754	Surgery	Breast	Primary	No	36	Pre	IDC	II	2	0	0	2	1	1	1	uk	No	No	No	Yes	Yes	20.1	0	20.1	0	20.1
1900755	NAC	Breast	Primary	No	35	Pre	IDC	uk	2	0	0	2	1	1	3	1	Yes	Yes	No	Yes	Yes	15.1	0	15.1	0	15.1
1900757	Surgery	Breast	Primary	No	52	Pre	IDC	III	3	1	0	3	0	0	3	uk	Yes	No	No	Yes	No	10.8	0	10.8	0	10.8
1900759	NAC	Breast	Primary	No	67	Post	IDC	uk	3	2	0	3	1	1	1	0	Yes	Yes	No	Yes	Yes	6.9	0	6.9	0	6.9
1900760	Surgery	Breast	Primary	No	52	Post	IDC	III	1	0	0	1	0	0	3	0	Yes	No	No	No	No	35.6	0	35.6	0	35.6
1900761	Surgery	Breast	Primary	No	44	Pre	IDC	III	1	1	0	2	1	1	2	1	Yes	No	No	No	Yes	15.2	0	15.2	0	15.2
1900762	Surgery	Breast	Primary	No	34	Pre	IDC	III	2	0	0	1	1	1	2	0	Yes	No	No	No	Yes	35.5	0	35.5	0	35.5
1900763	Surgery	Breast	Primary	No	45	Pre	IDC	III	2	1	0	2	0	0	1	uk	Yes	No	No	No	No	18.3	0	18.3	0	18.3
1900764	NAC	Breast	Primary	No	51	Post	IDC	II	2	1	0	2	1	0	2	0	Yes	Yes	No	Yes	Yes	24	0	24	0	24
1900765	Advanced	Breast	Primary	Denovo	80	Post	IDC	uk	4	2	1	4	1	0	1	0	/	/	Yes	uk	Yes	21.1	0	21.1	/	/
1900766	Surgery	Breast	Primary	No	57	Post	IDC	II	1	0	0	1	0	0	2	0	No	No	No	No	No	35.5	0	35.5	0	35.5
1900767	Surgery	Breast	Primary	No	72	Post	IDC	II	2	0	0	2	1	1	0	uk	uk	No	No	uk	Yes	35.5	0	35.5	0	35.5
1900768	Surgery	Breast	Primary	No	39	Pre	IDC	uk	1	0	0	1	1	1	2	uk	No	No	No	No	Yes	15.8	0	15.8	0	15.8
1900769	Surgery	Breast	Primary	No	63	Pre	IDC	III	2	0	0	1	1	1	2	uk	No	No	No	Yes	Yes	30.7	0	30.7	0	30.7
1900770	Surgery	Breast	Primary	No	51	Pre	IDC	III	1	3	0	3	0	0	3	uk	Yes	No	No	Yes	No	20	0	20	0	20
1900771	Surgery	Breast	Primary	No	47	Pre	IDC	II	1	0	0	1	1	1	1	uk	Yes	No	No	Yes	Yes	20.5	0	20.5	0	20.5
1900773	Surgery	Breast	Primary	No	39	Pre	IDC	II	2	1	0	2	1	1	2	uk	Yes	No	No	Yes	Yes	21.5	0	21.5	0	21.5
1900774	Surgery	Breast	Primary	No	63	Post	IDC	II	2	0	0	2	1	1	1	uk	No	No	No	No	Yes	21	0	21	0	21
1900775	NAC	Breast	Primary	No	67	Post	IDC	III	1	3	0	3	1	1	1	0	Yes	Yes	No	uk	Yes	uk	0	uk	uk	uk
1900776	Surgery	Breast	Primary	No	53	Post	IDC	II	1	0	0	1	1	1	1	uk	Yes	No	No	Yes	Yes	20	0	20	0	20
1900778	NAC	Breast	Primary	No	67	Post	ILC	uk	1	3	0	3	0	0	2	0	Yes	Yes	No	uk	uk	uk	0	uk	uk	uk
1900779	NAC	Breast	Primary	No	29	Pre	IDC	III	3	1	0	3	1	1	0	0	Yes	Yes	Yes	Yes	Yes	17.5	0	17.5	1	11.7
1900780	Advanced	Lymph Nodes	Metastasis	MBC	50	Pre	IDC	uk	uk	uk	0	uk	0	0	0	uk	Yes	uk	Yes	Yes	No	27.3	0	27.3	1	5.9
1900781	Surgery	Breast	Primary	No	46	Pre	IDC	II	1	1	0	2	1	1	0	uk	No	No	No	No	Yes	31.3	0	31.3	0	31.3
1900782	Surgery	Breast	Primary	No	55	Post	IDC	II	1	0	0	1	1	1	1	uk	No	No	No	No	Yes	34.6	0	34.6	0	34.6
1900783	NAC	Breast	Primary	No	62	Post	IDC	III	2	0	0	2	1	1	0	0	Yes	Yes	No	uk	Yes	uk	0	uk	uk	uk
1900784	NAC	Breast	Primary	No	60	Post	IDC	II	3	3	0	3	1	1	2	0	Yes	Yes	No	Yes	Yes	14.6	0	14.6	0	14.6
1900785	NAC	Breast	Primary	No	48	Pre	IBC not specified	uk	4	1	0	3	0	0	0	0	Yes	Yes	No	uk	No	uk	0	uk	uk	uk
1900786	NAC	Breast	Primary	No	67	Post	IDC	uk	2	1	0	2	1	1	2	1	Yes	Yes	No	Yes	Yes	27.3	0	27.3	0	27.3
1900787	Surgery	Breast	Primary	No	45	Pre	IDC	III	2	1	0	2	1	1	0	uk	Yes	No	No	Yes	Yes	19.1	0	19.1	0	19.1
1900788	Surgery	Breast	Primary	No	53	Post	IDC	uk	1	0	0	1	0	0	0	uk	No	No	No	No	Yes	27.6	0	27.6	0	27.6
1900789	Surgery	Breast	Primary	No	61	Post	IDC	uk	1	0	0	1	0	0	0	uk	No	No	No	Yes	No	20.7	0	20.7	0	20.7
1900790	NAC	Breast	Primary	No	37	Pre	IBC not specified	uk	3	1	0	3	0	0	1	0	Yes	Yes	No	Yes	No	31.7	0	31.7	0	31.7
1900791	NAC	Breast	Primary	No	28	Pre	IBC not specified	uk	3	3	0	3	1	1	3	1	Yes	Yes	No	Yes	Yes	5.6	0	5.6	0	5.6
1900792	Surgery	Breast	Primary	No	52	Post	IDC	III	3	0	0	2	0	0	3	uk	Yes	No	No	Yes	No	35.3	0	35.3	0	35.3
1900793	Surgery	Breast	Primary	No	60	Post	IDC	III	1	0	0	1	1	1	1	uk	No	No	No	Yes	Yes	10	0	10	0	10
1900794	Surgery	Breast	Primary	No	55	Pre	IDC	II	2	0	0	1	1	1	3	uk	Yes	No	No	uk	Yes	35.3	0	35.3	0	35.3
1900795	Surgery	Breast	Primary	No	68	Post	IDC	III	2	2	0	3	0	0	1	uk	Yes	No	No	No	No	35.2	0	35.2	0	35.2
1900796	Surgery	Breast	Primary	No	60	Post	IDC	III	2	0	0	2	0	0	3	uk	Yes	No	No	No	No	21.8	0	21.8	0	21.8
1900797	Surgery	Breast	Primary	No	45	Pre	IDC	III	2	0	0	2	0	0	3	uk	Yes	No	No	Yes	No	20.6	0	20.6	0	20.6
1900798	Surgery	Breast	Primary	No	60	Post	Other	uk	1	0	0	1	1	1	0	uk	No	No	No	No	Yes	30.8	0	30.8	0	30.8
1900800	Surgery	Breast	Primary	No	61	Post	IDC	III	2	0	0	1	1	0	1	uk	Yes	No	No	Yes	Yes	24.5	0	24.5	0	24.5
1900801	Surgery	Breast	Primary	No	51	Post	IDC	II	1	1	0	2	1	1	3	uk	Yes	No	No	Yes	Yes	35.3	0	35.3	0	35.3
1900802	Surgery	Breast	Primary	No	71	Post	IDC	II	2	0	0	1	1	1	0	uk	No	No	No	No	Yes	28.3	0	28.3	0	28.3
1900803	NAC	Breast	Primary	No	51	Pre	IBC not specified	uk	3	1	0	3	1	1	3	1	Yes	Yes	No	Yes	Yes	3.3	0	3.3	0	3.3
1900804	NAC	Breast	Primary	No	36	Pre	IDC	II	3	3	0	3	1	1	2	1	Yes	Yes	No	Yes	Yes	27.1	0	27.1	0	27.1
1900805	Surgery	Breast	Primary	No	48	Post	IDC	III	2	1	0	2	1	1	1	uk	Yes	No	No	Yes	Yes	21.4	0	21.4	0	21.4
1900806	Advanced	Lung	Metastasis	MBC	42	Pre	IDC	uk	uk	uk	0	uk	0	0	0	0	Yes	uk	Yes	Yes	No	31.6	0	31.6	1	15.9
1900807	Surgery	Breast	Primary	No	53	Post	IBC not specified	uk	uk	2	0	3	0	0	0	uk	uk	No	No	uk	uk	uk	0	uk	uk	uk
1900808	NAC	Breast	Primary	No	51	Post	IDC	uk	3	1	0	3	0	0	3	1	Yes	Yes	No	No	No	18.1	0	18.1	0	18.1
1900811	Surgery	Breast	Primary	No	51	Post	Other	uk	1	0	0	1	1	1	0	uk	No	No	No	No	Yes	20.4	0	20.4	0	20.4
1900812	Surgery	Breast	Primary	No	56	Post	IDC	III	2	0	0	2	1	1	3	uk	Yes	No	No	No	Yes	12.7	0	12.7	0	12.7
1900815	Surgery	Breast	Primary	No	55	Post	IDC	II	2	0	0	1	1	1	3	uk	Yes	No	No	No	Yes	11.8	0	11.8	0	11.8
1900816	Surgery	Breast	Primary	No	71	Post	IDC	III	2	0	0	2	0	0	2	0	Yes	No	No	No	No	30.8	0	30.8	0	30.8
1900818	Surgery	Breast	Primary	No	48	Pre	IDC	II	1	0	0	1	1	1	1	uk	Yes	No	No	Yes	Yes	31.6	0	31.6	0	31.6
1900819	Surgery	Breast	Primary	No	75	Post	IDC	II	1	0	0	1	1	0	1	0	No	No	No	Yes	Yes	31.6	0	31.6	0	31.6
1900820	Advanced	Breast	Primary	Denovo	31	Pre	IBC not specified	uk	4	3	1	4	1	1	2	0	/	/	Yes	uk	Yes	21.1	0	21.1	/	/
1900821	NAC	Breast	Primary	No	66	Post	IDC	II	1	1	0	2	1	1	0	0	Yes	Yes	No	Yes	Yes	11.4	0	11.4	0	11.4
1900822	Advanced	Breast	Primary	Denovo	30	Pre	IBC not specified	uk	3	1	1	4	1	1	3	1	/	/	Yes	Yes	Yes	19.5	0	19.5	/	/
1900823	Advanced	Breast	Primary	Denovo	58	Post	IDC	uk	2	1	1	4	0	0	3	1	/	/	Yes	uk	uk	20	0	20	/	/
1900826	Surgery	Breast	Primary	No	79	Post	IDC	II	uk	uk	0	uk	1	1	0	uk	uk	No	No	uk	uk	uk	0	uk	uk	uk
1900827	NAC	Breast	Primary	No	43	Pre	IDC	uk	2	1	0	2	1	1	2	1	Yes	Yes	No	Yes	Yes	12.6	0	12.6	0	12.6
1900829	Surgery	Breast	Primary	No	61	Post	IDC	II	2	0	0	2	1	1	0	uk	No	No	No	No	Yes	35.2	0	35.2	0	35.2
1900831	Surgery	Breast	Primary	No	50	Pre	IDC	III	1	1	0	2	1	1	3	uk	Yes	No	No	No	Yes	29.5	0	29.5	0	29.5
1900832	Surgery	Breast	Primary	No	38	Pre	IDC	III	1	0	0	1	1	1	0	uk	Yes	No	No	Yes	Yes	19.7	0	19.7	0	19.7
1900833	Surgery	Breast	Primary	No	62	Post	IDC	II	2	0	0	2	1	1	1	0	No	No	No	Yes	Yes	31.6	0	31.6	0	31.6
1900834	Surgery	Breast	Primary	No	52	Post	IDC	II	1	0	0	1	1	1	1	uk	Yes	No	No	Yes	Yes	19.5	0	19.5	0	19.5
1900835	Surgery	Breast	Primary	No	43	Pre	IDC	III	1	0	0	1	0	0	1	uk	Yes	No	No	No	No	16	0	16	0	16
1900836	NAC	Breast	Primary	No	61	Post	IBC not specified	uk	4	3	0	3	0	0	1	0	Yes	Yes	No	Yes	No	2.6	1	2.6	0	2.6
1900838	Surgery	Breast	Primary	No	66	Post	Other	uk	2	0	0	1	1	1	0	uk	No	No	No	No	Yes	35	0	35	0	35
1900839	Advanced	Breast	Primary	Denovo	47	Pre	ILC	uk	4	3	1	4	1	1	0	0	/	/	Yes	uk	Yes	31.2	0	31.2	/	/
1900840	Surgery	Breast	Primary	No	54	Post	IDC	II	1	0	0	1	1	1	0	uk	No	No	No	Yes	Yes	19.3	0	19.3	0	19.3
1900841	Surgery	Breast	Primary	No	74	Post	IDC	II	uk	2	0	3	1	1	0	0	uk	No	No	uk	uk	uk	0	uk	uk	uk
1900843	Surgery	Breast	Primary	No	65	Post	IDC	III	2	0	0	2	1	0	3	uk	No	No	No	No	Yes	21	0	21	0	21
1900844	Surgery	Breast	Primary	No	37	Pre	IDC	II	1	0	0	1	1	1	1	uk	No	No	No	No	Yes	24.7	0	24.7	0	24.7
1900845	Surgery	Breast	Primary	No	56	Post	IDC	II	1	0	0	1	1	1	1	uk	No	No	No	No	Yes	26.5	0	26.5	0	26.5
1900847	Surgery	Breast	Primary	No	61	Post	IDC	II	2	0	0	1	1	1	1	0	No	No	No	No	Yes	20	0	20	0	20
1900852	Surgery	Breast	Primary	No	42	Pre	IDC	III	1	0	0	1	1	1	1	uk	Yes	No	No	Yes	Yes	35.1	0	35.1	0	35.1
1900853	NAC	Breast	Primary	No	51	Post	IDC	uk	1	0	0	1	1	1	2	0	Yes	Yes	No	Yes	Yes	6.8	0	6.8	0	6.8
1900854	Surgery	Breast	Primary	No	70	Post	IDC	III	2	0	0	2	1	1	3	uk	Yes	No	No	No	Yes	31.3	0	31.3	0	31.3
1900855	Surgery	Breast	Primary	No	47	Pre	IDC	uk	3	0	0	2	1	0	3	uk	Yes	No	No	No	Yes	35	0	35	0	35
1900856	NAC	Breast	Primary	No	46	Pre	IDC	II	2	1	0	2	1	1	2	1	Yes	Yes	No	Yes	Yes	21.7	0	21.7	0	21.7
1900857	NAC	Breast	Primary	No	67	Post	IDC	II	2	1	0	2	1	0	1	0	Yes	Yes	No	uk	Yes	1.9	0	1.9	0	1.9
1900858	NAC	Breast	Primary	No	33	Pre	IBC not specified	uk	1	3	0	3	0	0	1	0	Yes	Yes	No	Yes	No	15.5	0	15.5	0	15.5
1900859	NAC	Breast	Primary	No	34	Pre	IBC not specified	III	3	1	0	3	1	1	2	0	Yes	Yes	No	Yes	Yes	26.7	0	26.7	0	26.7
1900860	Advanced	Breast	Primary	Denovo	54	Post	IBC not specified	uk	2	3	1	4	0	0	3	1	/	/	Yes	uk	uk	19	0	19	/	/
1900861	Surgery	Breast	Primary	No	37	Pre	IDC	II	2	0	0	2	1	1	1	uk	Yes	No	No	No	Yes	35	0	35	0	35
1900862	Surgery	Breast	Primary	No	49	Pre	IDC	III	2	0	0	1	1	1	3	uk	Yes	No	No	Yes	Yes	35	0	35	0	35
1900863	Surgery	Breast	Primary	No	50	Post	IDC	III	2	1	0	2	1	0	3	uk	Yes	No	No	Yes	Yes	35	0	35	0	35
1900866	Advanced	Lung	Metastasis	MBC	33	Pre	IDC	uk	uk	uk	0	uk	0	0	0	uk	Yes	uk	Yes	Yes	No	16.4	0	16.4	1	4.6
1900867	Surgery	Breast	Primary	No	47	Pre	IDC	II	2	0	0	2	1	1	1	0	Yes	No	No	No	Yes	35	0	35	0	35
1900868	NAC	Breast	Primary	No	49	Pre	IDC	II	2	1	0	2	1	1	1	0	Yes	Yes	No	Yes	Yes	24.8	0	24.8	0	24.8
1900869	Advanced	Breast	Primary	Denovo	38	Pre	IBC not specified	uk	2	2	1	4	1	0	0	0	/	/	Yes	uk	Yes	18.9	0	18.9	/	/
1900870	Advanced	Liver	Metastasis	MBC	52	Pre	IDC	uk	uk	uk	0	uk	0	0	1	uk	Yes	uk	Yes	No	No	22.4	0	22.4	1	5.9
1900871	Advanced	Breast	Primary	Denovo	54	Post	IBC not specified	uk	2	1	1	4	1	1	1	0	/	/	Yes	uk	Yes	20.8	0	20.8	/	/
1900873	Surgery	Breast	Primary	No	56	Post	IDC	II	1	0	0	1	0	0	3	uk	Yes	No	No	Yes	No	19.6	0	19.6	0	19.6
1900875	NAC	Breast	Primary	No	51	Post	IBC not specified	uk	3	1	0	3	0	0	0	0	Yes	Yes	No	Yes	No	15.2	0	15.2	0	15.2
1900876	Surgery	Breast	Primary	No	64	Post	IDC	II	1	0	0	1	1	1	1	uk	No	No	No	No	Yes	21.5	0	21.5	0	21.5
1900877	Surgery	Breast	Primary	No	62	Post	IDC	III	2	0	0	2	0	0	1	uk	Yes	No	No	Yes	No	17.3	0	17.3	0	17.3
1900878	Surgery	Breast	Primary	No	69	Post	IDC	III	1	0	0	1	0	0	3	uk	Yes	No	No	No	No	21.5	0	21.5	0	21.5
1900879	Surgery	Breast	Primary	No	50	Pre	IDC	II	1	0	0	1	1	1	0	uk	No	No	No	No	Yes	20.1	0	20.1	0	20.1
1900882	Surgery	Breast	Primary	No	63	Post	IDC	II	1	1	0	2	1	1	1	uk	Yes	No	No	Yes	No	35	0	35	0	35
1900883	Surgery	Breast	Primary	No	56	Post	IDC	II	1	0	0	1	1	1	2	0	Yes	No	No	Yes	Yes	30.5	0	30.5	0	30.5
1900884	Advanced	Breast	Primary	Denovo	64	Post	IDC	uk	3	1	1	4	1	0	0	0	/	/	Yes	Yes	uk	19.9	0	19.9	/	/
1900885	Surgery	Breast	Primary	No	55	Post	IDC	uk	1	0	0	1	0	0	0	uk	No	No	No	No	No	18.7	0	18.7	0	18.7
1900886	Surgery	Breast	Primary	No	47	Pre	IDC	II	2	0	0	2	1	1	2	0	Yes	No	No	No	Yes	35	0	35	0	35
1900887	Surgery	Breast	Primary	No	60	Pre	IDC	III	1	0	0	1	0	0	1	0	Yes	No	No	Yes	No	35	0	35	0	35
1900888	Surgery	Breast	Primary	No	77	Post	IDC	II	2	0	0	2	1	1	3	uk	Yes	No	No	No	Yes	31.2	0	31.2	0	31.2
1900889	Surgery	Breast	Primary	No	42	Pre	IDC	II	2	0	0	1	1	1	0	uk	Yes	No	No	No	Yes	19.4	0	19.4	0	19.4
1900890	Surgery	Breast	Primary	No	65	Post	IDC	II	1	1	0	2	1	1	1	uk	Yes	No	No	No	Yes	31.1	0	31.1	0	31.1
1900892	Surgery	Breast	Primary	No	60	Pre	Other	uk	1	0	0	1	0	0	3	1	Yes	No	No	No	No	34.7	0	34.7	0	34.7
1900894	Surgery	Breast	Primary	No	58	Post	IDC	III	2	1	0	2	0	0	3	uk	Yes	No	No	Yes	No	16	0	16	0	16
1900896	Surgery	Breast	Primary	No	40	Pre	IDC	III	2	0	0	1	0	0	0	uk	uk	No	No	uk	No	35	0	35	0	35
1900897	Surgery	Breast	Primary	No	36	Pre	IDC	III	1	0	0	1	0	0	0	uk	Yes	No	No	Yes	No	35	0	35	0	35
1900899	Surgery	Breast	Primary	No	63	Post	IDC	III	2	0	0	2	0	0	0	uk	Yes	No	No	Yes	No	31.5	0	31.5	0	31.5
1900900	Surgery	Breast	Primary	No	47	Pre	IDC	II	2	0	0	2	1	1	1	uk	No	No	No	No	Yes	30.6	0	30.6	0	30.6
1900902	NAC	Breast	Primary	No	65	Post	IDC	II	3	0	0	2	0	0	2	0	Yes	Yes	No	Yes	No	24.2	0	24.2	0	24.2
1900903	NAC	Breast	Primary	No	74	Post	IDC	III	2	2	0	3	0	0	3	1	Yes	Yes	No	No	No	3.1	0	3.1	0	3.1
1900904	Surgery	Breast	Primary	No	54	Post	IDC	II	2	0	0	2	1	1	3	uk	Yes	No	No	No	Yes	35	0	35	0	35
1900905	Surgery	Breast	Primary	No	46	Pre	Other	uk	1	0	0	1	1	1	2	uk	No	No	No	No	No	20.3	0	20.3	0	20.3
1900908	Surgery	Breast	Primary	No	31	Pre	IDC	III	2	1	0	2	0	0	0	uk	Yes	No	No	Yes	No	18.4	0	18.4	0	18.4
1900909	Advanced	Breast	Primary	Denovo	60	Post	IDC	uk	4	3	1	4	1	1	1	0	/	/	Yes	uk	Yes	18.1	0	18.1	/	/
1900910	Surgery	Breast	Primary	No	39	Pre	IDC	III	2	0	0	1	1	1	1	uk	Yes	No	No	Yes	Yes	34.8	0	34.8	0	34.8
1900913	NAC	Breast	Primary	No	38	Pre	IBC not specified	uk	1	2	0	3	1	1	2	0	Yes	Yes	No	Yes	Yes	16.4	0	16.4	0	16.4
1900917	NAC	Breast	Primary	No	48	Pre	IBC not specified	uk	2	1	0	2	0	0	3	1	Yes	Yes	Yes	Yes	No	15.2	0	15.2	1	4.5
1900918	Surgery	Breast	Primary	No	49	Pre	IDC	II	1	0	0	1	1	1	1	uk	No	No	No	No	Yes	30.1	0	30.1	0	30.1
1900919	Surgery	Breast	Primary	No	66	Post	ILC	III	2	0	0	2	1	1	2	0	No	No	No	Yes	Yes	22.7	0	22.7	0	22.7
1900921	Advanced	Breast	Primary	Denovo	65	Post	IDC	uk	4	3	1	4	1	1	2	0	/	/	Yes	uk	uk	0.3	0	0.3	/	/
1900922	Surgery	Breast	Primary	No	49	Pre	IDC	II	2	0	0	2	1	1	1	uk	Yes	No	No	Yes	Yes	29.6	0	29.6	0	29.6
1900923	Surgery	Breast	Primary	No	45	Pre	IDC	III	2	0	0	2	1	1	3	uk	Yes	No	No	Yes	Yes	30.6	0	30.6	0	30.6
1900927	Surgery	Breast	Primary	No	63	Post	IDC	II	1	0	0	1	1	1	1	uk	Yes	No	No	Yes	Yes	28.5	0	28.5	0	28.5
1900928	NAC	Breast	Primary	No	52	Pre	IBC not specified	uk	2	1	0	2	1	0	2	0	Yes	Yes	No	Yes	Yes	14.9	0	14.9	0	14.9
1900929	NAC	Breast	Primary	No	50	Pre	IDC	uk	3	3	0	3	1	1	2	1	Yes	Yes	No	Yes	Yes	11.7	0	11.7	0	11.7
1900931	NAC	Breast	Primary	No	58	Post	IDC	uk	2	3	0	3	0	0	3	1	Yes	Yes	No	Yes	Yes	26.6	0	26.6	0	26.6
1900932	NAC	Breast	Primary	No	51	Pre	IDC	uk	2	1	0	2	1	1	2	0	Yes	Yes	No	Yes	Yes	25.6	0	25.6	0	25.6
1900933	Surgery	Breast	Primary	No	51	Pre	IDC	uk	1	0	0	1	1	0	3	uk	No	No	No	No	No	34.8	0	34.8	0	34.8
1900934	Advanced	Breast	Metastasis	MBC	61	Post	IDC	uk	uk	uk	0	uk	0	0	0	uk	Yes	uk	Yes	No	No	39.7	0	39.7	1	38.6
1900935	NAC	Breast	Primary	No	49	Pre	IDC	uk	2	1	0	2	1	1	1	0	Yes	Yes	No	Yes	Yes	25.7	0	25.7	0	25.7
1900936	Surgery	Breast	Primary	No	57	Post	IDC	II	2	0	0	2	0	0	2	0	Yes	No	No	Yes	No	19.2	0	19.2	0	19.2
1900937	Surgery	Breast	Primary	No	60	Post	IDC	III	2	1	0	2	0	0	3	uk	Yes	No	No	Yes	No	19.6	0	19.6	0	19.6
1900938	Surgery	Breast	Primary	No	59	Post	IDC	II	2	0	0	2	1	1	1	uk	Yes	No	No	No	Yes	34.7	0	34.7	0	34.7
1900940	Surgery	Breast	Primary	No	73	Post	IDC	III	2	1	0	2	1	1	1	uk	No	No	No	No	Yes	21	0	21	0	21
1900941	Surgery	Breast	Primary	No	57	Post	IDC	II	1	0	0	1	1	1	0	uk	Yes	No	No	uk	Yes	34.7	0	34.7	0	34.7
1900942	NAC	Breast	Primary	No	66	Post	IDC	uk	1	1	0	2	1	1	0	0	Yes	Yes	No	No	Yes	22.8	0	22.8	0	22.8
1900943	Surgery	Breast	Primary	No	68	Post	IDC	II	2	1	0	2	1	1	2	0	Yes	No	No	Yes	Yes	19.2	0	19.2	0	19.2
1900944	Surgery	Breast	Primary	No	42	Pre	IDC	II	1	0	0	1	1	1	1	0	No	No	No	No	Yes	30.1	0	30.1	0	30.1
1900945	Surgery	Breast	Primary	No	72	Post	IDC	II	2	0	0	2	1	1	1	0	No	No	No	Yes	Yes	19.2	0	19.2	0	19.2
1900946	Surgery	Breast	Primary	No	44	Pre	IDC	II	1	0	0	1	1	1	1	0	No	No	No	Yes	Yes	12.2	0	12.2	0	12.2
1900948	Surgery	Breast	Primary	No	61	Post	IDC	II	1	0	0	1	1	1	0	uk	Yes	No	No	No	Yes	22.7	0	22.7	0	22.7
1900951	NAC	Breast	Primary	No	66	Post	IDC	uk	3	2	0	3	0	0	3	1	Yes	Yes	No	Yes	No	11.9	0	11.9	0	11.9
1900952	Advanced	Breast	Primary	Denovo	49	Pre	ILC	uk	2	2	1	4	1	1	1	0	/	/	Yes	uk	Yes	19.9	0	19.9	/	/
1900953	Surgery	Breast	Primary	No	66	Post	IDC	III	2	0	0	2	0	0	2	0	Yes	No	No	No	No	34.6	0	34.6	0	34.6
1900954	Surgery	Breast	Primary	No	30	Pre	IDC	III	2	0	0	2	0	0	0	uk	Yes	No	No	Yes	No	19.5	0	19.5	0	19.5
1900955	NAC	Breast	Primary	No	41	Pre	IDC	uk	2	1	0	2	0	0	3	1	Yes	Yes	No	Yes	No	16.1	0	16.1	0	16.1
1900956	Surgery	Breast	Primary	No	73	Post	IDC	II	2	1	0	2	1	1	1	uk	Yes	No	No	Yes	Yes	18.7	0	18.7	0	18.7
1900958	Surgery	Breast	Primary	No	49	Pre	IDC	II	2	0	0	1	0	0	1	uk	Yes	No	No	No	No	19.9	0	19.9	0	19.9
1900959	Surgery	Breast	Primary	No	41	Pre	IDC	II	2	0	0	2	0	0	3	uk	Yes	No	No	No	No	29.2	0	29.2	0	29.2
1900960	Surgery	Breast	Primary	No	50	Pre	IDC	uk	1	0	0	1	0	0	3	uk	Yes	No	No	No	No	17.7	0	17.7	0	17.7
1900961	Surgery	Breast	Primary	No	54	Pre	IDC	II	1	1	0	2	1	0	1	0	Yes	No	No	No	Yes	18.9	0	18.9	0	18.9
1900962	Surgery	Breast	Primary	No	48	Pre	IDC	II	2	0	0	2	1	1	1	uk	Yes	No	No	Yes	Yes	25.6	0	25.6	0	25.6
1900963	Surgery	Breast	Primary	No	36	Pre	IDC	II	2	0	0	2	0	0	3	uk	Yes	No	No	Yes	No	20.9	0	20.9	0	20.9
1900964	Surgery	Breast	Primary	No	67	Post	Other	II	1	0	0	1	1	1	1	uk	No	No	No	No	Yes	13.1	0	13.1	0	13.1
1900965	Surgery	Breast	Primary	No	61	Post	ILC	uk	1	0	0	1	1	1	1	uk	No	No	No	No	Yes	20	0	20	0	20
1900967	Surgery	Breast	Primary	No	63	Post	IDC	II	2	0	0	1	0	0	3	uk	Yes	No	No	Yes	No	34.6	0	34.6	0	34.6
1900968	Surgery	Breast	Primary	No	50	Pre	IDC	I	1	0	0	1	1	1	2	0	No	No	No	Yes	Yes	13	0	13	0	13
1900970	NAC	Breast	Primary	No	58	Post	IDC	uk	2	1	0	2	0	0	3	1	Yes	Yes	No	Yes	Yes	16.6	0	16.6	0	16.6
1900971	Surgery	Breast	Primary	No	70	Post	IDC	uk	1	0	0	1	0	0	1	uk	No	No	No	No	No	23.1	0	23.1	0	23.1
1900972	Surgery	Breast	Primary	No	67	Post	IDC	II	1	0	0	1	1	1	1	uk	No	No	No	No	Yes	30.2	0	30.2	0	30.2
1900973	Surgery	Breast	Primary	No	72	Post	IDC	III	2	2	0	3	1	1	0	uk	Yes	No	No	No	Yes	20.8	0	20.8	0	20.8
1900974	Surgery	Breast	Primary	No	61	Post	IDC	II	2	0	0	1	1	0	3	uk	Yes	No	No	No	Yes	34.6	0	34.6	0	34.6
1900975	NAC	Breast	Primary	No	62	Post	IDC	III	2	0	0	2	1	0	0	0	Yes	Yes	No	uk	Yes	25.4	0	25.4	0	25.4
1900976	NAC	Breast	Primary	No	67	Post	IDC	II	2	1	0	2	1	0	3	1	Yes	Yes	No	Yes	Yes	2.5	0	2.5	0	2.5
1900977	NAC	Breast	Primary	No	43	Pre	IBC not specified	uk	3	1	0	3	0	0	3	1	Yes	Yes	No	Yes	No	13.7	0	13.7	0	13.7
1900978	Surgery	Breast	Primary	No	47	Pre	IDC	II	1	0	0	1	1	1	1	uk	No	No	No	No	Yes	17	0	17	0	17
1900980	Surgery	Breast	Primary	No	58	Post	IDC	II	1	0	0	1	1	0	2	uk	Yes	No	No	No	Yes	19.9	0	19.9	0	19.9
1900981	Advanced	Breast	Primary	Denovo	56	Post	IDC	uk	2	2	1	4	0	0	3	1	/	/	Yes	uk	uk	16.9	0	16.9	/	/
1900984	NAC	Breast	Primary	No	49	Pre	IDC	II	uk	2	0	3	1	1	2	0	Yes	Yes	No	Yes	Yes	30.5	0	30.5	0	30.5
1900985	Surgery	Breast	Primary	No	51	Pre	IDC	II	1	0	0	1	1	1	2	0	No	No	No	No	Yes	19.6	0	19.6	0	19.6
1900986	Surgery	Breast	Primary	No	45	Post	IDC	uk	1	0	0	1	1	1	1	uk	No	No	No	No	Yes	12.1	0	12.1	0	12.1
1900987	Advanced	Bone	Metastasis	MBC	36	Pre	IBC not specified	uk	uk	uk	0	uk	1	1	2	0	Yes	uk	Yes	No	No	68.7	0	68.7	1	32.4
1900988	Advanced	Breast	Metastasis	MBC	37	Pre	IDC	uk	uk	uk	0	uk	1	1	3	1	Yes	uk	Yes	Yes	Yes	54.7	0	54.7	1	33.6
1900989	NAC	Breast	Primary	No	66	Post	IDC	uk	2	1	0	2	1	0	1	0	Yes	Yes	No	Yes	Yes	10	0	10	0	10
1900990	NAC	Breast	Primary	No	34	Pre	IDC	uk	2	1	0	2	1	1	2	0	Yes	Yes	No	Yes	Yes	6.8	0	6.8	0	6.8
1900992	Surgery	Breast	Primary	No	58	Post	IDC	III	2	0	0	2	1	1	0	uk	Yes	No	No	No	Yes	24.7	0	24.7	0	24.7
1900993	Surgery	Breast	Primary	No	54	Post	ILC	uk	2	0	0	1	1	1	1	uk	No	No	No	No	Yes	31.3	0	31.3	0	31.3
1900994	Surgery	Breast	Primary	No	55	Post	IDC	II	1	0	0	1	1	1	1	uk	No	No	No	No	Yes	25.3	0	25.3	0	25.3
1900995	Surgery	Breast	Primary	No	61	Post	IDC	II	1	0	0	1	1	1	1	uk	No	No	No	No	Yes	31.1	0	31.1	0	31.1
1900996	Surgery	Breast	Primary	No	56	Post	IDC	II	2	1	0	2	1	1	1	0	Yes	No	No	Yes	Yes	16.1	0	16.1	0	16.1
1900997	Surgery	Breast	Primary	No	61	Post	IDC	III	2	0	0	2	0	0	3	uk	Yes	No	No	No	No	30.7	0	30.7	0	30.7
1900998	Surgery	Breast	Primary	No	39	Pre	IDC	uk	1	0	0	1	0	0	3	1	No	No	No	No	No	13.4	0	13.4	0	13.4
1900999	Surgery	Breast	Primary	No	44	Pre	IDC	II	1	0	0	1	1	1	1	uk	No	No	No	No	Yes	18	0	18	0	18
1901001	Surgery	Breast	Primary	No	33	Pre	IDC	III	2	1	0	2	0	0	1	uk	Yes	No	No	Yes	No	17.4	0	17.4	0	17.4
1901002	Surgery	Breast	Primary	No	47	Pre	IDC	III	1	0	0	1	0	0	3	uk	Yes	No	No	Yes	No	18	0	18	0	18
1901003	Surgery	Breast	Primary	No	56	Post	IDC	III	2	0	0	2	1	1	1	0	Yes	No	No	Yes	Yes	30.3	0	30.3	0	30.3
1901005	Surgery	Breast	Primary	No	40	Pre	IDC	III	2	0	0	2	1	1	1	uk	Yes	No	No	No	Yes	30.5	0	30.5	0	30.5
1901006	Surgery	Breast	Primary	No	41	Pre	IDC	II	2	0	0	2	1	1	1	0	Yes	No	No	Yes	Yes	20.3	0	20.3	0	20.3
1901007	Surgery	Breast	Primary	No	74	Post	IDC	II	1	0	0	1	1	1	2	1	Yes	No	No	No	Yes	34.3	0	34.3	0	34.3
1901008	Surgery	Breast	Primary	No	53	Pre	IDC	III	1	0	0	1	1	1	2	0	No	No	No	Yes	Yes	34.5	0	34.5	0	34.5
1901009	Surgery	Breast	Primary	No	52	Post	IDC	uk	1	0	0	1	0	0	3	uk	Yes	No	No	No	No	34.5	0	34.5	0	34.5
1901010	Surgery	Breast	Primary	No	45	Pre	IDC	II	2	0	0	2	1	1	2	uk	Yes	No	No	Yes	Yes	19.4	0	19.4	0	19.4
1901011	Surgery	Breast	Primary	No	56	Post	IDC	II	1	0	0	1	1	0	2	0	Yes	No	No	No	Yes	28	0	28	0	28
1901012	Surgery	Breast	Primary	No	70	Post	IDC	II	1	0	0	1	1	1	1	0	No	No	No	No	Yes	31.3	0	31.3	0	31.3
1901015	NAC	Breast	Primary	No	36	Pre	IDC	II	3	2	0	3	1	1	2	0	Yes	Yes	No	Yes	Yes	26.4	0	26.4	0	26.4
1901016	Advanced	Lymph Nodes	Metastasis	MBC	40	Pre	IBC not specified	uk	uk	uk	0	uk	0	0	3	uk	Yes	uk	Yes	No	No	32	0	32	1	12.4
1901018	Surgery	Breast	Primary	No	72	Post	ILC	uk	2	0	0	2	1	1	1	0	uk	No	No	uk	Yes	33.4	0	33.4	0	33.4
1901020	NAC	Breast	Primary	No	68	Post	IBC not specified	uk	4	3	0	3	0	0	2	0	Yes	Yes	No	uk	uk	uk	0	uk	uk	uk
1901021	NAC	Breast	Primary	No	46	Pre	IBC not specified	uk	1	1	0	2	0	0	0	0	Yes	Yes	Yes	Yes	No	16.6	0	16.6	1	15.3
1901022	Advanced	Lymph Nodes	Metastasis	MBC	51	Pre	IDC	uk	uk	uk	0	uk	0	0	2	0	Yes	uk	Yes	Yes	No	50.4	0	50.4	1	10.3
1901023	Surgery	Breast	Primary	No	45	Pre	IDC	II	1	0	0	1	0	0	3	1	Yes	No	No	No	No	34.5	0	34.5	0	34.5
1901024	NAC	Breast	Primary	No	41	Pre	IBC not specified	uk	4	1	0	3	0	0	0	0	Yes	Yes	Yes	Yes	No	5.3	0	5.3	1	2.8
1901025	Surgery	Breast	Primary	No	44	Pre	IDC	uk	1	0	0	1	0	0	3	uk	No	No	No	No	No	11.4	0	11.4	0	11.4
1901026	Surgery	Breast	Primary	No	64	Post	IDC	II	2	0	0	2	1	0	1	uk	No	No	No	No	Yes	29.4	0	29.4	0	29.4
1901027	Surgery	Breast	Primary	No	49	Pre	IDC	III	1	0	0	1	1	1	1	uk	Yes	No	No	Yes	Yes	30.9	0	30.9	0	30.9
1901028	Surgery	Breast	Primary	No	50	Pre	IDC	II	1	0	0	1	1	1	1	0	Yes	No	No	No	Yes	33.8	0	33.8	0	33.8
1901029	Surgery	Breast	Primary	No	50	Pre	IDC	III	2	0	0	2	0	0	3	1	Yes	No	No	No	No	16.8	0	16.8	0	16.8
1901030	Surgery	Breast	Primary	No	47	Post	IDC	III	1	0	0	1	1	1	2	1	Yes	No	No	Yes	Yes	18.4	0	18.4	0	18.4
1901031	Surgery	Breast	Primary	No	65	Post	IDC	III	2	0	0	2	0	0	3	1	Yes	No	No	No	No	18.7	0	18.7	0	18.7
1901033	Surgery	Breast	Primary	No	62	Post	IDC	II	1	0	0	1	1	0	1	uk	No	No	No	Yes	Yes	27.8	0	27.8	0	27.8
1901034	Surgery	Breast	Primary	No	42	Pre	IDC	III	2	0	0	2	1	1	3	uk	Yes	No	No	No	Yes	19.2	0	19.2	0	19.2
1901035	Surgery	Breast	Primary	No	56	Post	IDC	III	2	1	0	2	1	1	3	uk	Yes	No	No	Yes	Yes	19.7	0	19.7	0	19.7
1901036	Advanced	Chest Wall	Metastasis	MBC	60	Post	Other	uk	uk	uk	0	uk	1	1	0	uk	Yes	uk	Yes	No	No	176.9	0	176.9	1	100.3
1901037	Advanced	Breast	Primary	Denovo	56	Post	IDC	uk	2	1	1	4	1	1	2	0	/	/	Yes	uk	Yes	19.4	0	19.4	/	/
1901038	NAC	Breast	Primary	No	41	Pre	IBC not specified	II	3	1	0	3	1	1	2	0	Yes	Yes	No	No	Yes	24	0	24	0	24
1901039	Advanced	Chest Wall	Metastasis	MBC	47	Pre	IDC	uk	uk	uk	0	uk	0	0	0	0	Yes	uk	Yes	Yes	No	7.4	0	7.4	1	4
1901040	Surgery	Breast	Primary	No	53	Post	IDC	II	2	1	0	2	1	1	1	uk	Yes	No	No	Yes	Yes	15.4	0	15.4	0	15.4
1901041	Surgery	Breast	Primary	No	45	Pre	IDC	II	1	0	0	1	0	0	2	0	Yes	No	No	Yes	No	16.7	0	16.7	0	16.7
1901043	NAC	Breast	Primary	No	44	Pre	IDC	II	2	1	0	2	1	1	1	0	Yes	Yes	No	Yes	Yes	11.2	0	11.2	0	11.2
1901044	Surgery	Breast	Primary	No	32	Pre	IDC	II	2	0	0	2	1	1	2	0	Yes	No	No	No	Yes	13.5	0	13.5	0	13.5
1901045	Surgery	Breast	Primary	No	36	Pre	IDC	II	2	0	0	1	1	1	0	uk	Yes	No	No	Yes	Yes	18.9	0	18.9	0	18.9
1901046	Surgery	Breast	Primary	No	45	Pre	IDC	III	1	1	0	2	0	0	0	uk	Yes	No	No	Yes	No	34.4	0	34.4	0	34.4
1901047	Advanced	Breast	Primary	Denovo	50	Pre	IBC not specified	uk	uk	uk	1	4	1	1	1	0	/	/	Yes	uk	Yes	15.2	0	15.2	/	/
1901048	Surgery	Breast	Primary	No	40	Pre	IDC	III	3	1	0	3	1	1	3	1	Yes	No	No	Yes	Yes	25.8	0	25.8	0	25.8
1901049	Surgery	Breast	Primary	No	55	Post	IDC	II	2	0	0	2	1	1	2	0	Yes	No	No	Yes	Yes	18.3	0	18.3	0	18.3
1901051	Surgery	Breast	Primary	No	39	Pre	IDC	III	2	1	0	2	0	0	1	uk	Yes	No	No	uk	No	34.3	0	34.3	0	34.3
1901053	Surgery	Breast	Primary	No	74	Post	Other	uk	1	0	0	1	1	1	0	uk	No	No	No	No	Yes	34.3	0	34.3	0	34.3
1901056	NAC	Breast	Primary	No	61	Post	IDC	III	3	1	0	3	1	1	1	0	Yes	Yes	Yes	No	Yes	14.5	0	14.5	1	11.7
1901057	NAC	Breast	Primary	No	61	Post	IDC	III	2	0	0	2	1	1	3	1	Yes	Yes	No	Yes	Yes	10.7	0	10.7	0	10.7
1901058	NAC	Breast	Primary	No	39	Pre	IDC	III	3	1	0	3	0	0	1	0	Yes	Yes	No	Yes	No	12.7	0	12.7	0	12.7
1901059	NAC	Breast	Primary	No	61	Post	IDC	III	3	1	0	3	0	0	3	1	Yes	Yes	No	Yes	No	12.1	0	12.1	0	12.1
1901060	Advanced	Breast	Primary	Denovo	40	Pre	IDC	uk	uk	1	1	4	0	0	1	0	/	/	Yes	uk	No	15.7	0	15.7	/	/
1901061	Surgery	Breast	Primary	No	41	Pre	IDC	II	3	1	0	3	1	1	1	uk	Yes	No	No	Yes	Yes	16.1	0	16.1	0	16.1
1901063	Advanced	Breast	Primary	Denovo	64	Post	IDC	uk	3	1	1	4	0	0	3	uk	/	/	Yes	uk	uk	20.6	0	20.6	/	/
1901065	Surgery	Breast	Primary	No	41	Pre	IDC	III	3	1	0	3	1	0	3	1	Yes	No	No	Yes	No	19.3	0	19.3	0	19.3
1901066	Surgery	Breast	Primary	No	52	Pre	IDC	III	1	0	0	1	0	0	3	uk	Yes	No	No	Yes	No	10.5	0	10.5	0	10.5
1901068	Surgery	Breast	Primary	No	48	Pre	IDC	III	2	1	0	2	1	1	1	uk	Yes	No	No	Yes	Yes	18.9	0	18.9	0	18.9
1901069	Surgery	Breast	Primary	No	57	Post	IDC	III	2	1	0	2	0	0	3	uk	Yes	No	No	No	No	34.3	0	34.3	0	34.3
1901070	Surgery	Breast	Primary	No	62	Post	IDC	uk	1	0	0	1	1	0	3	uk	Yes	No	No	No	Yes	34.2	0	34.2	0	34.2
1901071	Surgery	Breast	Primary	No	70	Post	IDC	II	2	1	0	2	1	1	1	uk	Yes	No	No	Yes	Yes	20	0	20	0	20
1901072	Surgery	Breast	Primary	No	33	Pre	IDC	II	1	0	0	1	1	1	2	0	No	No	No	No	Yes	33.6	0	33.6	0	33.6
1901073	Surgery	Breast	Primary	No	38	Pre	IDC	III	2	0	0	2	1	1	0	uk	Yes	No	No	No	Yes	29.6	0	29.6	0	29.6
1901074	Surgery	Breast	Primary	No	40	Pre	IDC	II	1	1	0	2	1	1	1	uk	Yes	No	No	No	Yes	19.3	0	19.3	0	19.3
1901075	Surgery	Breast	Primary	No	47	Post	IDC	III	1	0	0	1	1	1	3	uk	Yes	No	No	No	Yes	18.4	0	18.4	0	18.4
1901076	Surgery	Breast	Primary	No	54	Post	IDC	II	1	0	0	1	0	0	3	uk	Yes	No	No	No	No	16.6	0	16.6	0	16.6
1901077	Surgery	Breast	Primary	No	48	Pre	IDC	uk	1	0	0	1	0	0	3	uk	Yes	No	No	No	No	18.8	0	18.8	0	18.8
1901078	Advanced	Breast	Primary	Denovo	26	Pre	IBC not specified	uk	uk	3	1	4	0	0	3	1	/	/	Yes	uk	uk	19.6	0	19.6	/	/
1901080	Surgery	Breast	Primary	No	33	Pre	IDC	II	2	0	0	1	1	1	2	0	Yes	No	No	No	Yes	34.3	0	34.3	0	34.3
1901082	Surgery	Breast	Primary	No	69	Post	ILC	II	2	1	0	2	1	0	0	uk	Yes	No	No	Yes	Yes	18.6	0	18.6	0	18.6
1901083	Surgery	Breast	Primary	No	50	Post	IDC	II	2	0	0	2	0	0	3	uk	Yes	No	No	No	No	13.6	0	13.6	0	13.6
1901084	Surgery	Breast	Primary	No	47	Post	IDC	III	2	0	0	1	1	1	1	uk	Yes	No	No	Yes	Yes	20.9	0	20.9	0	20.9
1901085	Surgery	Breast	Primary	No	39	Pre	IDC	II	3	1	0	3	1	1	1	uk	Yes	No	No	Yes	Yes	34.1	0	34.1	0	34.1
1901087	Surgery	Breast	Primary	No	49	Pre	IDC	III	1	0	0	1	1	1	0	uk	Yes	No	No	No	Yes	22.2	0	22.2	0	22.2
1901088	Surgery	Breast	Primary	No	57	Post	IDC	III	1	0	0	1	0	0	0	uk	Yes	No	No	Yes	No	17.4	0	17.4	0	17.4
1901090	Surgery	Breast	Primary	No	68	Post	IDC	II	2	1	0	2	0	0	2	0	Yes	No	No	Yes	No	18.3	0	18.3	0	18.3
1901092	Surgery	Breast	Primary	No	47	Pre	IDC	III	2	0	0	2	1	1	1	0	No	No	No	Yes	Yes	33.5	0	33.5	0	33.5
1901093	Surgery	Breast	Primary	No	47	Pre	IDC	III	2	1	0	2	0	0	1	uk	Yes	No	No	No	No	17.4	0	17.4	0	17.4
1901094	NAC	Breast	Primary	No	66	Post	IBC not specified	uk	2	2	0	3	1	1	3	1	Yes	Yes	No	Yes	Yes	24.4	0	24.4	0	24.4
1901095	NAC	Breast	Primary	No	54	Pre	IDC	II	3	0	0	2	1	1	0	0	Yes	Yes	No	Yes	Yes	8.7	0	8.7	0	8.7
1901096	Surgery	Breast	Primary	No	47	Pre	IDC	II	2	0	0	1	1	1	1	uk	Yes	No	No	Yes	Yes	21	0	21	0	21
1901097	Surgery	Breast	Primary	No	43	Pre	IDC	II	3	0	0	2	1	1	0	uk	Yes	No	No	Yes	Yes	33.4	0	33.4	0	33.4
1901100	Surgery	Breast	Primary	No	47	Pre	IDC	II	2	2	0	3	1	1	1	uk	Yes	No	No	Yes	Yes	30	0	30	0	30
1901101	Surgery	Breast	Primary	No	73	Post	IDC	I	1	0	0	1	1	1	1	uk	No	No	No	No	Yes	34.1	0	34.1	0	34.1
1901102	Surgery	Breast	Primary	No	49	Post	IDC	III	1	0	0	1	0	0	1	uk	Yes	No	No	Yes	No	7.2	0	7.2	0	7.2
1901103	NAC	Breast	Primary	No	69	Post	IDC	II	3	3	0	3	1	1	1	0	Yes	Yes	Yes	Yes	Yes	26	0	26	1	17.4
1901104	Surgery	Breast	Primary	No	61	Post	IDC	uk	1	0	0	1	0	0	3	1	Yes	No	Yes	No	No	13.5	0	13.5	1	13.5
1901105	Surgery	Breast	Primary	No	54	Post	IDC	III	1	1	0	2	0	0	3	uk	Yes	No	No	Yes	No	18.4	0	18.4	0	18.4
1901106	NAC	Breast	Primary	No	28	Pre	IDC	uk	2	1	0	2	0	0	1	0	Yes	Yes	No	Yes	No	24.7	0	24.7	0	24.7
1901109	NAC	Breast	Primary	No	58	Post	IDC	II	2	0	0	2	1	1	1	0	Yes	Yes	No	Yes	Yes	22.9	0	22.9	0	22.9
1901110	Surgery	Breast	Primary	No	49	Post	IDC	II	1	0	0	1	1	1	1	uk	No	No	No	Yes	Yes	16.3	0	16.3	0	16.3
1901111	NAC	Breast	Primary	No	41	Pre	IBC not specified	uk	1	1	0	2	0	0	3	1	Yes	Yes	No	Yes	No	13.5	0	13.5	0	13.5
1901112	Surgery	Breast	Primary	No	54	Post	IDC	III	2	0	0	2	0	0	3	1	Yes	No	No	No	No	12.2	0	12.2	0	12.2
1901113	Surgery	Breast	Primary	No	41	Pre	IDC	II	2	0	0	2	1	1	3	uk	Yes	No	No	Yes	Yes	34.1	0	34.1	0	34.1
1901114	Surgery	Breast	Primary	No	60	Post	IDC	II	2	0	0	2	1	1	1	uk	Yes	No	No	Yes	Yes	16.6	0	16.6	0	16.6
1901115	Surgery	Breast	Primary	No	41	Pre	IDC	II	2	0	0	2	1	1	2	0	Yes	No	No	No	Yes	34	0	34	0	34
1901117	NAC	Breast	Primary	No	73	Post	IDC	III	2	1	0	2	0	0	3	1	Yes	Yes	No	Yes	No	2.3	0	2.3	0	2.3
1901118	Surgery	Breast	Primary	No	41	Pre	IDC	III	2	1	0	2	1	1	3	uk	Yes	No	No	Yes	Yes	29.1	0	29.1	0	29.1
1901119	Surgery	Breast	Primary	No	52	Pre	ILC	uk	1	0	0	1	1	1	1	uk	No	No	No	No	Yes	28.5	0	28.5	0	28.5
1901120	Surgery	Breast	Primary	No	60	Post	IDC	III	1	0	0	1	0	0	0	uk	Yes	No	No	Yes	No	34.1	0	34.1	0	34.1
1901121	Advanced	Breast	Primary	Denovo	55	Post	IBC not specified	uk	4	3	1	4	0	0	1	1	/	/	Yes	uk	uk	7.1	0	7.1	/	/
1901122	Surgery	Breast	Primary	No	52	Post	IDC	II	1	0	0	1	1	0	1	uk	No	No	Yes	Yes	Yes	29.6	0	29.6	1	22.8
1901123	Surgery	Breast	Primary	No	69	Post	IDC	III	2	0	0	2	1	0	1	uk	Yes	No	No	No	Yes	34	0	34	0	34
1901125	Surgery	Breast	Primary	No	64	Post	IDC	III	2	1	0	2	1	1	0	uk	Yes	No	No	Yes	Yes	19.8	0	19.8	0	19.8
1901127	Surgery	Breast	Primary	No	49	Post	ILC	uk	1	0	0	1	1	1	1	uk	No	No	No	No	Yes	18.4	0	18.4	0	18.4
1901128	Surgery	Breast	Primary	No	30	Pre	IDC	II	2	0	0	1	1	1	0	uk	Yes	No	No	Yes	Yes	27.3	0	27.3	0	27.3
1901129	Surgery	Breast	Primary	No	49	Pre	IDC	II	3	0	0	2	1	1	1	0	Yes	No	No	Yes	Yes	34.1	0	34.1	0	34.1
1901130	Surgery	Breast	Primary	No	44	Pre	IDC	II	2	0	0	2	1	1	2	0	Yes	No	No	No	Yes	19.1	0	19.1	0	19.1
1901131	Surgery	Breast	Primary	No	51	Pre	IDC	III	1	0	0	1	0	0	1	0	No	No	No	Yes	Yes	31.9	0	31.9	0	31.9
1901132	Advanced	Breast	Primary	Denovo	50	Pre	IDC	uk	2	3	1	4	1	1	1	0	/	/	Yes	uk	Yes	16.8	0	16.8	/	/
1901133	NAC	Breast	Primary	No	58	Post	IDC	II	2	1	0	2	1	0	2	0	Yes	Yes	No	Yes	Yes	4.4	0	4.4	0	4.4
1901134	Surgery	Breast	Primary	No	54	Post	IDC	III	2	0	0	2	0	0	3	uk	Yes	No	No	Yes	No	11.6	0	11.6	0	11.6
1901135	Advanced	Chest Wall	Metastasis	MBC	54	Pre	IDC	uk	uk	uk	0	uk	0	0	0	0	Yes	uk	Yes	Yes	No	21.4	0	21.4	1	14.2
1901137	Surgery	Breast	Primary	No	77	Post	IDC	II	1	0	0	1	1	1	0	uk	No	No	No	No	Yes	17	0	17	0	17
1901139	Surgery	Breast	Primary	No	76	Post	IDC	II	1	0	0	1	1	1	0	uk	No	No	No	Yes	Yes	18.5	0	18.5	0	18.5
1901141	Advanced	Breast	Primary	Denovo	34	Pre	IDC	uk	4	3	1	4	1	1	2	0	/	/	Yes	uk	Yes	24.4	0	24.4	/	/
1901143	Surgery	Breast	Primary	No	67	Post	IDC	II	1	0	0	1	1	1	0	uk	Yes	No	No	No	Yes	29.3	0	29.3	0	29.3
1901144	NAC	Breast	Primary	No	50	Pre	IBC not specified	uk	2	0	0	2	0	0	3	1	Yes	Yes	No	uk	No	25	0	25	0	25
1901145	Surgery	Breast	Primary	No	56	Post	IDC	III	2	1	0	2	0	0	3	uk	uk	No	No	uk	No	33.9	0	33.9	0	33.9
1901146	Surgery	Breast	Primary	No	55	Post	IDC	II	1	1	0	2	1	1	2	0	Yes	No	No	Yes	Yes	20	0	20	0	20
1901148	Surgery	Breast	Primary	No	57	Post	IDC	III	2	1	0	2	1	1	0	uk	Yes	No	No	Yes	Yes	33.9	0	33.9	0	33.9
1901149	NAC	Breast	Primary	No	29	Pre	IDC	III	3	3	0	3	1	1	2	0	Yes	Yes	No	Yes	Yes	8.7	0	8.7	0	8.7
1901150	NAC	Breast	Primary	No	50	Pre	IDC	III	2	1	0	2	0	0	3	1	Yes	Yes	Yes	Yes	No	15.1	0	15.1	1	6.5
1901151	Advanced	Breast	Metastasis	MBC	36	Pre	IDC	uk	uk	uk	0	uk	0	0	0	0	Yes	uk	Yes	No	No	13.2	0	13.2	1	5.2
1901152	NAC	Breast	Primary	No	41	Pre	IBC not specified	uk	4	1	0	3	1	1	3	1	Yes	Yes	No	Yes	Yes	10.5	0	10.5	0	10.5
1901153	NAC	Breast	Primary	No	37	Pre	IDC	uk	4	1	0	3	1	1	2	0	Yes	Yes	No	Yes	Yes	19.2	0	19.2	0	19.2
1901154	Surgery	Breast	Primary	No	53	Post	IDC	uk	1	0	0	1	1	1	3	uk	Yes	No	No	No	Yes	33.9	0	33.9	0	33.9
1901155	Surgery	Breast	Primary	No	56	Post	IDC	II	1	0	0	1	1	1	1	uk	Yes	No	No	Yes	Yes	33.9	0	33.9	0	33.9
1901157	Surgery	Breast	Primary	No	55	Post	IDC	III	2	1	0	2	0	0	3	uk	Yes	No	No	Yes	No	33.9	0	33.9	0	33.9
1901158	NAC	Breast	Primary	No	64	Post	IDC	uk	2	1	0	2	1	1	2	0	Yes	Yes	No	Yes	Yes	24.6	0	24.6	0	24.6
1901160	Surgery	Breast	Primary	No	61	Post	IDC	II	1	0	0	1	1	1	0	uk	No	No	No	No	Yes	33.9	0	33.9	0	33.9
1901164	Surgery	Breast	Primary	No	65	Post	IDC	II	2	0	0	1	1	1	2	0	No	No	No	No	Yes	17.9	0	17.9	0	17.9
1901168	Surgery	Breast	Primary	No	69	Post	Other	uk	1	0	0	1	1	1	0	uk	No	No	No	Yes	Yes	28.8	0	28.8	0	28.8
1901169	Surgery	Breast	Primary	No	72	Post	IDC	III	2	0	0	2	1	1	2	0	No	No	No	No	Yes	15.9	0	15.9	0	15.9
1901170	Surgery	Breast	Primary	No	45	Pre	IDC	II	1	0	0	1	1	1	2	0	Yes	No	No	Yes	Yes	33.4	0	33.4	0	33.4
1901171	NAC	Breast	Primary	No	65	Post	Other	uk	3	2	0	3	0	0	0	0	Yes	Yes	Yes	Yes	No	14.8	0	14.8	1	5.1
1901172	NAC	Breast	Primary	No	51	Post	IDC	uk	2	1	0	2	0	0	2	0	Yes	Yes	No	Yes	No	14.9	0	14.9	0	14.9
1901174	Surgery	Breast	Primary	No	55	Post	IDC	II	1	0	0	1	1	0	1	uk	No	No	No	No	Yes	12.3	0	12.3	0	12.3
1901175	Surgery	Breast	Primary	No	64	Post	IDC	II	2	0	0	1	1	1	2	1	Yes	No	No	No	Yes	12.9	0	12.9	0	12.9
1901176	Surgery	Breast	Primary	No	49	Pre	IDC	III	2	1	0	2	0	0	0	uk	Yes	No	No	Yes	No	18.8	0	18.8	0	18.8
1901177	Surgery	Breast	Primary	No	54	Post	IDC	III	2	1	0	2	1	1	3	uk	Yes	No	No	Yes	Yes	18.8	0	18.8	0	18.8
1901178	Surgery	Breast	Primary	No	68	Post	IDC	III	2	1	0	2	0	0	3	uk	Yes	No	No	uk	No	33.8	0	33.8	0	33.8
1901179	Surgery	Breast	Primary	No	52	Pre	IDC	III	2	0	0	2	1	1	1	0	Yes	No	No	Yes	Yes	16.8	0	16.8	0	16.8
1901180	Surgery	Breast	Primary	No	46	Post	Other	uk	1	0	0	1	1	1	2	uk	No	No	No	No	No	33.8	0	33.8	0	33.8
1901181	Surgery	Breast	Primary	No	63	Post	IDC	II	3	0	0	2	1	1	2	uk	Yes	No	No	Yes	Yes	30.2	0	30.2	0	30.2
1901183	NAC	Breast	Primary	No	49	Pre	IBC not specified	uk	2	1	0	2	1	1	3	1	Yes	Yes	No	Yes	Yes	1.7	0	1.7	0	1.7
1901185	Surgery	Breast	Primary	No	45	Pre	IDC	II	2	0	0	2	1	1	2	0	Yes	No	No	No	Yes	29.3	0	29.3	0	29.3
1901186	Advanced	Breast	Primary	Denovo	62	Post	IBC not specified	uk	2	1	1	4	1	1	3	uk	/	/	Yes	Yes	uk	19.2	0	19.2	/	/
1901187	Surgery	Breast	Primary	No	49	Pre	IDC	II	2	0	0	1	1	1	2	uk	No	No	No	No	Yes	33.9	0	33.9	0	33.9
1901188	Advanced	Lymph Nodes	Metastasis	MBC	59	Post	IDC	uk	uk	uk	0	uk	0	0	1	0	Yes	uk	Yes	No	No	40.3	0	40.3	1	17.8
1901189	Advanced	Other	Metastasis	MBC	39	Pre	IDC	uk	uk	uk	0	uk	0	0	0	0	Yes	uk	Yes	Yes	No	28.9	0	28.9	1	9.5
1901190	Surgery	Breast	Primary	No	63	Post	IDC	II	1	0	0	1	1	1	1	uk	Yes	No	No	Yes	Yes	16.8	0	16.8	0	16.8
1901191	Surgery	Breast	Primary	No	38	Pre	IDC	III	2	0	0	2	0	0	0	uk	Yes	No	No	No	No	25.7	0	25.7	0	25.7
1901193	NAC	Breast	Primary	No	27	Pre	IDC	III	2	1	0	2	1	1	3	1	Yes	Yes	No	Yes	Yes	23.7	0	23.7	0	23.7
1901194	Surgery	Breast	Primary	No	63	Post	IDC	uk	1	0	0	1	0	0	3	uk	No	No	No	No	No	13.5	0	13.5	0	13.5
1901195	Surgery	Breast	Primary	No	38	Pre	IDC	II	3	0	0	2	1	1	2	0	Yes	No	No	No	Yes	30	0	30	0	30
1901196	Surgery	Breast	Primary	No	58	Post	IDC	III	3	1	0	3	0	0	3	uk	Yes	No	No	No	No	24	0	24	0	24
1901197	Surgery	Breast	Primary	No	46	Pre	IDC	III	2	1	0	2	1	1	3	uk	Yes	No	No	Yes	Yes	33.8	0	33.8	0	33.8
1901199	Surgery	Breast	Primary	No	56	Post	IDC	III	3	2	0	3	0	0	1	uk	Yes	No	No	uk	No	28.1	0	28.1	0	28.1
1901200	Surgery	Breast	Primary	No	33	Pre	IDC	III	2	0	0	2	0	0	1	uk	Yes	No	No	Yes	No	17.5	0	17.5	0	17.5
1901201	Surgery	Breast	Primary	No	51	Post	IDC	II	1	1	0	2	1	0	3	uk	Yes	No	No	No	Yes	13.2	0	13.2	0	13.2
1901202	Advanced	Breast	Primary	Denovo	74	Post	IBC not specified	uk	4	1	1	4	1	0	2	0	/	/	Yes	uk	uk	0.5	0	0.5	/	/
1901203	Surgery	Breast	Primary	No	55	Post	IDC	III	2	0	0	2	0	0	2	0	Yes	No	No	No	No	13.7	0	13.7	0	13.7
1901207	Surgery	Breast	Primary	No	58	Post	IDC	II	2	1	0	2	1	0	3	uk	Yes	No	No	Yes	Yes	18.5	0	18.5	0	18.5
1901208	Surgery	Breast	Primary	No	61	Post	IDC	III	2	1	0	2	0	0	0	uk	Yes	No	No	Yes	No	11	0	11	0	11
1901209	Advanced	Breast	Primary	Denovo	27	Pre	IBC not specified	uk	2	3	1	4	0	0	0	0	/	/	Yes	uk	No	14.5	0	14.5	/	/
1901210	NAC	Breast	Primary	No	47	Pre	IDC	uk	2	1	0	2	0	0	3	1	Yes	Yes	No	Yes	No	16.1	0	16.1	0	16.1
1901211	Surgery	Breast	Primary	No	53	Post	IDC	II	1	0	0	1	1	1	0	uk	No	No	No	Yes	Yes	20.8	0	20.8	0	20.8
1901212	Surgery	Breast	Primary	No	62	Post	IDC	II	1	0	0	1	1	1	0	uk	Yes	No	No	No	Yes	28.7	0	28.7	0	28.7
1901213	Surgery	Breast	Primary	No	58	Post	IDC	II	1	0	0	1	1	1	1	uk	No	No	No	No	Yes	33.6	0	33.6	0	33.6
1901214	Surgery	Breast	Primary	No	48	Pre	IDC	II	1	0	0	1	1	1	1	uk	No	No	No	No	Yes	32.2	0	32.2	0	32.2
1901215	Surgery	Breast	Primary	No	54	Post	IDC	II	1	0	0	1	1	1	3	uk	Yes	No	No	Yes	Yes	30.4	0	30.4	0	30.4
1901216	NAC	Breast	Primary	No	52	Pre	IDC	uk	2	3	0	3	1	1	2	1	Yes	Yes	No	Yes	Yes	2.3	0	2.3	0	2.3
1901217	Surgery	Breast	Primary	No	62	Post	IDC	II	1	0	0	1	1	1	0	uk	No	No	No	Yes	Yes	30.1	0	30.1	0	30.1
1901220	Advanced	Breast	Primary	Denovo	30	Pre	IDC	uk	2	1	1	4	1	1	1	0	/	/	Yes	Yes	Yes	29.1	0	29.1	/	/
1901221	NAC	Breast	Primary	No	41	Pre	IDC	II	3	2	0	3	1	1	0	0	Yes	Yes	No	No	Yes	0.5	0	0.5	0	0.5
1901223	Advanced	Breast	Primary	Denovo	64	Post	IDC	uk	2	3	1	4	0	0	0	0	/	/	Yes	uk	No	19	0	19	/	/
1901224	NAC	Breast	Primary	No	33	Pre	IBC not specified	uk	2	1	0	2	1	1	1	0	Yes	Yes	No	Yes	Yes	11.8	0	11.8	0	11.8
1901225	NAC	Breast	Primary	No	37	Pre	IDC	III	2	1	0	2	1	0	3	uk	Yes	Yes	No	Yes	No	17.5	0	17.5	0	17.5
1901226	Surgery	Breast	Primary	No	63	Post	IDC	III	1	0	0	1	0	0	0	uk	Yes	No	No	No	No	20.2	0	20.2	0	20.2
1901227	Surgery	Breast	Primary	No	53	Pre	IDC	III	2	1	0	2	1	0	3	uk	Yes	No	No	Yes	Yes	19.3	0	19.3	0	19.3
1901229	Surgery	Breast	Primary	No	58	Post	IDC	II	1	0	0	1	1	0	2	0	No	No	No	Yes	Yes	29.3	0	29.3	0	29.3
1901230	Surgery	Breast	Primary	No	75	Post	IDC	I	1	0	0	1	1	1	1	uk	No	No	No	No	Yes	19.4	0	19.4	0	19.4
1901231	Surgery	Breast	Primary	No	59	Post	ILC	uk	1	0	0	1	1	1	1	uk	No	No	No	No	Yes	19.1	0	19.1	0	19.1
1901234	Surgery	Breast	Primary	No	88	Post	IDC	III	1	0	0	1	1	1	0	uk	No	No	No	Yes	Yes	19	0	19	0	19
1901235	Surgery	Breast	Primary	No	74	Post	IDC	II	2	0	0	2	1	1	1	uk	No	No	No	Yes	Yes	17.5	0	17.5	0	17.5
1901236	Surgery	Breast	Primary	No	54	Post	IDC	III	2	2	0	3	1	0	0	uk	Yes	No	No	Yes	Yes	33	0	33	0	33
1901238	Surgery	Breast	Primary	No	63	Post	IDC	III	2	1	0	2	1	1	3	uk	Yes	No	No	Yes	Yes	18.9	0	18.9	0	18.9
1901239	NAC	Breast	Primary	No	54	Post	ILC	uk	2	3	0	3	1	1	0	0	Yes	Yes	No	Yes	Yes	14.2	0	14.2	0	14.2
1901240	Surgery	Breast	Primary	No	47	Pre	IDC	II	2	0	0	1	1	1	1	uk	No	No	No	No	Yes	6.9	0	6.9	0	6.9
1901241	Surgery	Breast	Primary	No	48	Pre	IDC	III	2	0	0	2	1	0	3	uk	Yes	No	No	Yes	Yes	19.1	0	19.1	0	19.1
1901243	Advanced	Chest Wall	Metastasis	MBC	64	Post	IDC	uk	uk	uk	0	uk	0	0	2	0	Yes	uk	Yes	Yes	No	21.6	0	21.6	1	12
1901244	NAC	Breast	Primary	No	62	Post	IDC	uk	3	2	0	3	1	1	1	0	Yes	Yes	No	Yes	Yes	9.9	0	9.9	0	9.9
1901245	NAC	Breast	Primary	No	54	Pre	IDC	uk	3	1	0	3	0	0	3	1	Yes	Yes	No	No	No	12.3	0	12.3	0	12.3
1901247	Surgery	Breast	Primary	No	60	Post	IDC	III	2	1	0	2	1	1	0	uk	Yes	No	No	Yes	Yes	18.2	0	18.2	0	18.2
1901248	NAC	Breast	Primary	No	63	Post	IBC not specified	uk	4	1	0	3	1	1	2	0	Yes	Yes	No	Yes	Yes	7.2	0	7.2	0	7.2
1901249	Surgery	Breast	Primary	No	49	Post	IDC	III	1	1	0	2	1	1	0	0	Yes	No	No	Yes	Yes	20.2	0	20.2	0	20.2
1901250	Surgery	Breast	Primary	No	45	Pre	IDC	II	1	0	0	1	1	1	0	uk	Yes	No	No	No	Yes	18.4	0	18.4	0	18.4
1901251	NAC	Breast	Primary	No	48	Pre	IDC	uk	2	1	0	2	1	0	0	0	Yes	Yes	No	Yes	Yes	12	0	12	0	12
1901252	Surgery	Breast	Primary	No	51	NA	IBC not specified	uk	uk	1	0	2	1	1	0	uk	Yes	No	No	uk	Yes	uk	0	uk	uk	uk
1901253	NAC	Breast	Primary	No	65	Post	IBC not specified	uk	1	3	0	3	0	0	3	1	Yes	Yes	No	Yes	No	12.6	0	12.6	0	12.6
1901254	Surgery	Breast	Primary	No	59	Post	IDC	II	1	0	0	1	1	1	1	uk	No	No	No	No	Yes	20.1	0	20.1	0	20.1
1901255	Advanced	Lymph Nodes	Metastasis	MBC	43	Pre	IDC	uk	uk	uk	0	uk	0	0	2	0	Yes	uk	Yes	Yes	Yes	114.6	0	114.6	1	97.4
1901257	Surgery	Breast	Primary	No	66	Post	Other	uk	1	0	0	1	1	1	1	0	No	No	No	No	Yes	29.1	0	29.1	0	29.1
1901258	Surgery	Breast	Primary	No	66	Post	IDC	III	1	0	0	1	0	0	3	uk	Yes	No	No	No	No	24.3	0	24.3	0	24.3
1901259	Surgery	Breast	Primary	No	53	Post	IDC	III	1	0	0	1	1	1	2	0	Yes	No	No	Yes	Yes	27.5	0	27.5	0	27.5
1901261	Surgery	Breast	Primary	No	35	Pre	IDC	III	2	0	0	1	0	0	0	uk	Yes	No	No	No	No	18.6	0	18.6	0	18.6
1901262	Surgery	Breast	Primary	No	36	Pre	IDC	II	2	0	0	2	1	1	1	uk	Yes	No	No	Yes	Yes	19.1	0	19.1	0	19.1
1901263	NAC	Breast	Primary	No	56	Post	IBC not specified	uk	3	1	0	3	1	0	3	1	Yes	Yes	No	Yes	No	15.8	0	15.8	0	15.8
1901264	NAC	Breast	Primary	No	62	Post	IBC not specified	uk	3	3	0	3	0	0	3	1	Yes	Yes	No	Yes	No	8.9	0	8.9	0	8.9
1901265	NAC	Breast	Primary	No	57	Pre	IDC	uk	3	0	0	2	0	0	1	0	Yes	Yes	No	Yes	No	3.1	0	3.1	0	3.1
1901266	NAC	Breast	Primary	No	55	Post	IDC	III	3	1	0	3	0	0	3	1	Yes	Yes	No	Yes	No	11.5	0	11.5	0	11.5
1901267	NAC	Breast	Primary	No	45	uk	IDC	uk	1	3	0	3	1	1	2	0	Yes	Yes	No	Yes	Yes	2.6	0	2.6	0	2.6
1901268	Surgery	Breast	Primary	No	46	Pre	IDC	II	1	1	0	2	1	1	2	0	Yes	No	No	Yes	Yes	27	0	27	0	27
1901269	Surgery	Breast	Primary	No	47	Pre	IDC	II	1	0	0	1	1	1	1	uk	Yes	No	No	No	Yes	27.7	0	27.7	0	27.7
1901272	Surgery	Breast	Primary	No	62	Post	IDC	III	2	1	0	2	1	1	1	uk	Yes	No	No	Yes	Yes	33.4	0	33.4	0	33.4
1901273	NAC	Breast	Primary	No	59	Post	IBC not specified	uk	2	3	0	3	0	0	3	1	Yes	Yes	Yes	Yes	No	13.8	0	13.8	1	13.7
1901274	Surgery	Breast	Primary	No	54	Post	IDC	II	1	0	0	1	1	1	1	uk	No	No	No	No	Yes	15.7	0	15.7	0	15.7
1901275	Surgery	Breast	Primary	No	48	Pre	IDC	III	2	0	0	2	1	1	2	0	No	No	No	No	Yes	26.9	0	26.9	0	26.9
1901276	Surgery	Breast	Primary	No	54	Post	IDC	III	2	1	0	2	0	0	0	uk	Yes	No	No	Yes	No	13.5	0	13.5	0	13.5
1901277	Surgery	Breast	Primary	No	53	Post	IDC	II	1	0	0	1	1	1	1	uk	No	No	No	No	Yes	25	0	25	0	25
1901278	Surgery	Breast	Primary	No	39	Pre	IDC	II	2	0	0	2	1	1	3	uk	Yes	No	No	No	Yes	6.5	0	6.5	0	6.5
1901279	Surgery	Breast	Primary	No	69	Post	IDC	II	1	0	0	1	1	1	2	0	No	No	No	No	Yes	17.5	0	17.5	0	17.5
1901282	Surgery	Breast	Primary	No	70	Post	IDC	II	2	0	0	1	1	1	0	uk	Yes	No	No	Yes	Yes	30.1	0	30.1	0	30.1
1901286	NAC	Breast	Primary	No	57	Post	IDC	III	2	1	0	2	0	0	3	1	Yes	Yes	No	Yes	No	1.3	0	1.3	0	1.3
1901287	NAC	Breast	Primary	No	65	Post	IDC	uk	2	2	0	3	0	0	0	0	Yes	Yes	No	Yes	No	7.8	0	7.8	0	7.8
1901288	Surgery	Breast	Primary	No	42	Pre	IDC	II	2	0	0	2	1	1	2	0	Yes	No	No	Yes	Yes	24.3	0	24.3	0	24.3
1901289	Advanced	Breast	Primary	Denovo	63	Post	IDC	uk	uk	3	1	4	1	0	2	0	/	/	Yes	uk	Yes	uk	0	uk	/	/
1901290	Surgery	Breast	Primary	No	44	Pre	IDC	III	2	1	0	2	0	0	2	0	Yes	No	No	Yes	No	12.1	0	12.1	0	12.1
1901292	NAC	Breast	Primary	No	25	Pre	IBC not specified	uk	1	1	0	2	0	0	0	0	Yes	Yes	No	Yes	No	24.8	0	24.8	0	24.8
1901293	Surgery	Breast	Primary	No	78	Post	ILC	II	1	0	0	1	1	1	0	0	No	No	No	No	Yes	18.6	0	18.6	0	18.6
1901295	Surgery	Breast	Primary	No	54	Post	IDC	III	3	0	0	2	0	0	3	1	Yes	No	No	No	No	33.5	0	33.5	0	33.5
1901296	Surgery	Breast	Primary	No	51	Pre	IDC	III	1	0	0	1	1	1	0	uk	Yes	No	No	Yes	Yes	29.1	0	29.1	0	29.1
1901298	NAC	Breast	Primary	No	62	Post	IDC	uk	1	3	0	3	1	1	1	0	Yes	Yes	No	No	Yes	9.1	0	9.1	0	9.1
1901299	NAC	Breast	Primary	No	41	Pre	IDC	uk	3	1	0	3	1	1	2	0	Yes	Yes	No	Yes	Yes	9.5	0	9.5	0	9.5
1901300	Surgery	Breast	Primary	No	66	Post	IDC	III	2	1	0	2	1	1	1	0	Yes	No	Yes	Yes	Yes	19.5	0	19.5	1	12.8
1901303	Surgery	Breast	Primary	No	42	Pre	IDC	uk	1	0	0	1	0	0	3	uk	Yes	No	No	No	No	33.4	0	33.4	0	33.4
1901304	NAC	Breast	Primary	No	45	Pre	IDC	uk	4	1	0	3	1	1	1	0	Yes	Yes	Yes	Yes	Yes	27.8	0	27.8	1	12.4
1901305	Surgery	Breast	Primary	No	54	Post	Other	II	1	0	0	1	0	0	1	0	Yes	No	No	No	No	24.3	0	24.3	0	24.3
1901308	NAC	Breast	Primary	No	56	Post	Other	uk	2	1	0	2	0	0	3	uk	Yes	Yes	No	Yes	No	23.1	0	23.1	0	23.1
1901310	NAC	Breast	Primary	No	50	Pre	IDC	uk	2	3	0	3	1	1	0	0	Yes	Yes	No	Yes	Yes	24.6	0	24.6	0	24.6
1901311	Surgery	Breast	Primary	No	39	Pre	IDC	II	3	0	0	2	1	1	0	uk	Yes	No	No	Yes	Yes	18.2	0	18.2	0	18.2
1901312	NAC	Breast	Primary	No	56	Post	ILC	II	2	2	0	3	1	1	1	0	Yes	Yes	No	Yes	Yes	12.8	0	12.8	0	12.8
1901314	Surgery	Breast	Primary	No	37	Pre	IDC	II	1	0	0	1	1	1	2	0	Yes	No	No	Yes	Yes	33.4	0	33.4	0	33.4
1901315	NAC	Breast	Primary	No	80	Post	IDC	II	3	0	0	2	1	1	1	0	Yes	Yes	No	uk	Yes	uk	0	uk	uk	uk
1901316	NAC	Breast	Primary	No	58	Post	IDC	II	3	1	0	3	1	1	3	1	Yes	Yes	No	Yes	Yes	10.8	0	10.8	0	10.8
1901317	Surgery	Breast	Primary	No	41	Pre	IDC	II	3	0	0	2	1	1	2	0	Yes	No	No	Yes	Yes	27.6	0	27.6	0	27.6
1901322	NAC	Breast	Primary	No	56	Post	IDC	uk	2	3	0	3	0	0	3	1	Yes	Yes	No	Yes	No	14.1	0	14.1	0	14.1
1901323	Surgery	Breast	Primary	No	59	Post	IDC	III	2	1	0	2	0	0	3	uk	Yes	No	No	Yes	No	33.2	0	33.2	0	33.2
1901324	Surgery	Breast	Primary	No	47	Pre	IDC	III	2	0	0	2	1	1	2	0	Yes	No	No	No	Yes	33.2	0	33.2	0	33.2
1901325	Surgery	Breast	Primary	No	58	Post	IDC	II	2	0	0	2	1	1	1	uk	No	No	No	No	Yes	18.2	0	18.2	0	18.2
1901327	Advanced	Lung	Metastasis	MBC	44	Pre	IDC	uk	uk	uk	0	uk	0	0	0	uk	Yes	uk	Yes	No	No	8.7	0	8.7	1	8.2
1901328	Advanced	Breast	Primary	Denovo	54	Post	IDC	uk	uk	uk	1	4	1	0	3	1	/	/	Yes	uk	uk	17.6	0	17.6	/	/
1901329	NAC	Breast	Primary	No	50	Pre	IDC	III	2	1	0	2	0	0	2	1	Yes	Yes	No	Yes	No	8.3	0	8.3	0	8.3
1901330	NAC	Breast	Primary	No	55	Post	IBC not specified	uk	3	1	0	3	0	0	3	1	Yes	Yes	No	Yes	No	10.2	0	10.2	0	10.2
1901332	NAC	Breast	Primary	No	45	Pre	IDC	II	1	1	0	2	1	1	2	0	Yes	Yes	No	Yes	Yes	12.7	0	12.7	0	12.7
1901333	Surgery	Breast	Primary	No	37	Pre	IDC	II	2	0	0	2	1	1	3	1	Yes	No	No	Yes	Yes	15.3	0	15.3	0	15.3
1901335	Surgery	Breast	Primary	No	59	Post	IDC	II	2	1	0	2	1	1	0	uk	Yes	No	No	Yes	Yes	28.5	0	28.5	0	28.5
1901337	Surgery	Breast	Primary	No	34	Pre	Other	II	3	1	0	3	1	1	1	0	Yes	No	No	Yes	Yes	14.9	0	14.9	0	14.9
1901338	Surgery	Breast	Primary	No	75	Post	IDC	II	2	1	0	2	1	1	1	uk	No	No	No	No	Yes	25.7	0	25.7	0	25.7
1901340	Advanced	Breast	Primary	Denovo	84	Post	IBC not specified	uk	2	1	1	4	0	0	0	0	/	/	Yes	uk	No	16.1	0	16.1	/	/
1901342	Advanced	Lymph Nodes	Metastasis	MBC	48	Pre	IDC	uk	uk	uk	0	uk	0	0	2	0	Yes	uk	Yes	Yes	No	25.4	0	25.4	1	12.4
1901343	Surgery	Breast	Primary	No	51	Post	IDC	uk	1	0	0	1	0	0	3	uk	Yes	No	No	No	No	28.5	0	28.5	0	28.5
1901345	NAC	Breast	Primary	No	29	Pre	IDC	uk	2	3	0	3	0	0	3	1	Yes	Yes	No	Yes	No	12.8	0	12.8	0	12.8
1901347	Surgery	Breast	Primary	No	34	Pre	IDC	III	2	1	0	2	0	0	0	uk	Yes	No	No	Yes	No	6.5	0	6.5	0	6.5
1901348	Surgery	Breast	Primary	No	44	Pre	IDC	III	1	2	0	3	0	0	3	uk	Yes	No	No	No	No	29.1	0	29.1	0	29.1
1901350	Surgery	Breast	Primary	No	55	Post	Other	uk	1	0	0	1	0	0	3	uk	No	No	No	No	No	33.1	0	33.1	0	33.1
1901351	Surgery	Breast	Primary	No	43	Pre	IDC	uk	1	0	0	1	1	1	1	uk	No	No	No	No	Yes	13.7	0	13.7	0	13.7
1901355	Surgery	Breast	Primary	No	57	Post	IDC	III	2	2	0	3	1	1	0	uk	Yes	No	No	Yes	Yes	33.1	0	33.1	0	33.1
1901356	Surgery	Breast	Primary	No	60	Post	IDC	III	1	0	0	1	0	0	3	uk	Yes	No	No	No	No	33.1	0	33.1	0	33.1
1901357	Advanced	Breast	Primary	Denovo	64	Post	IBC not specified	uk	4	2	1	4	0	0	0	0	/	/	Yes	Yes	No	19.4	0	19.4	/	/
1901358	Surgery	Breast	Primary	No	48	Pre	IDC	III	2	1	0	2	1	1	2	1	Yes	No	No	Yes	Yes	12.6	0	12.6	0	12.6
1901364	Surgery	Breast	Primary	No	55	Pre	IDC	III	2	1	0	2	1	1	1	uk	Yes	No	No	Yes	Yes	16.1	0	16.1	0	16.1
1901365	NAC	Breast	Primary	No	51	Pre	IDC	II	3	1	0	3	1	1	1	0	Yes	Yes	No	Yes	Yes	10.2	0	10.2	0	10.2
1901366	NAC	Breast	Primary	No	37	Pre	Other	uk	2	1	0	2	0	0	3	1	Yes	Yes	No	No	No	12.9	0	12.9	0	12.9
1901367	Surgery	Breast	Primary	No	41	Pre	IDC	uk	1	0	0	1	1	1	1	uk	uk	No	No	uk	Yes	33.1	0	33.1	0	33.1
1901368	Surgery	Breast	Primary	No	33	Pre	IDC	III	1	0	0	1	0	0	1	uk	Yes	No	No	Yes	No	12.6	0	12.6	0	12.6
1901370	Advanced	Breast	Primary	Denovo	60	Post	IBC not specified	uk	3	2	1	4	1	1	0	0	/	/	Yes	Yes	Yes	18	0	18	/	/
1901371	Surgery	Breast	Primary	No	42	Pre	IDC	II	2	1	0	2	1	1	2	0	Yes	No	No	Yes	Yes	12.3	0	12.3	0	12.3
1901373	Surgery	Breast	Primary	No	62	Post	IDC	II	2	0	0	2	1	0	1	uk	Yes	No	No	No	Yes	32.8	0	32.8	0	32.8
1901374	Surgery	Breast	Primary	No	67	Post	ILC	II	1	1	0	2	1	0	2	0	Yes	No	No	Yes	Yes	32.9	0	32.9	0	32.9
1901376	Advanced	Breast	Primary	Denovo	54	Post	IBC not specified	uk	uk	uk	1	4	1	1	1	0	/	/	Yes	Yes	Yes	15	0	15	/	/
1901378	Advanced	Breast	Primary	Denovo	60	Post	IDC	uk	2	0	1	4	1	1	1	0	/	/	Yes	uk	Yes	2	0	2	/	/
1901379	Surgery	Breast	Primary	No	67	Post	IDC	II	1	0	0	1	1	0	1	uk	Yes	No	No	No	Yes	30.2	0	30.2	0	30.2
1901380	Surgery	Breast	Primary	No	63	Post	IDC	II	2	1	0	2	0	0	1	0	No	No	No	No	No	19.6	0	19.6	0	19.6
1901381	Surgery	Breast	Primary	No	30	Pre	IDC	uk	1	0	0	1	1	1	2	0	Yes	No	No	No	Yes	11.5	0	11.5	0	11.5
1901382	NAC	Breast	Primary	No	54	Post	IDC	II	3	1	0	3	1	1	2	0	Yes	Yes	No	Yes	Yes	12.5	0	12.5	0	12.5
1901383	NAC	Breast	Primary	No	48	Pre	IBC not specified	uk	3	1	0	3	1	1	1	0	Yes	Yes	No	uk	uk	uk	0	uk	uk	uk
1901388	Surgery	Breast	Primary	No	49	Pre	IDC	II	1	0	0	1	1	1	1	uk	No	No	No	No	Yes	11.2	0	11.2	0	11.2
1901389	Surgery	Breast	Primary	No	47	Pre	IDC	II	2	0	0	1	1	1	0	uk	Yes	No	No	Yes	Yes	31.4	0	31.4	0	31.4
1901392	Advanced	Breast	Primary	Denovo	60	Post	IBC not specified	uk	2	2	1	4	1	1	2	0	/	/	Yes	uk	uk	18.1	0	18.1	/	/
1901393	NAC	Breast	Primary	No	50	Pre	IBC not specified	uk	2	1	0	2	0	0	3	1	Yes	Yes	No	Yes	No	24.3	0	24.3	0	24.3
1901394	Surgery	Breast	Primary	No	53	Post	IDC	III	2	0	0	2	0	0	0	uk	Yes	No	No	No	No	18.2	0	18.2	0	18.2
1901395	Surgery	Breast	Primary	No	63	Post	ILC	uk	1	0	0	1	0	0	1	uk	No	No	No	No	No	19.4	0	19.4	0	19.4
1901396	Surgery	Breast	Primary	No	33	Pre	IDC	III	2	0	0	2	0	0	3	uk	Yes	No	No	No	No	10.3	0	10.3	0	10.3
1901397	Surgery	Breast	Primary	No	54	Post	IDC	II	2	0	0	2	0	0	0	0	Yes	No	No	Yes	No	18.2	0	18.2	0	18.2
1901398	Surgery	Breast	Primary	No	60	Post	IDC	III	2	0	0	2	0	0	0	uk	Yes	No	No	Yes	No	33	0	33	0	33
1901401	Surgery	Breast	Primary	No	37	Pre	IDC	II	1	0	0	1	1	1	2	0	Yes	No	No	No	Yes	32.9	0	32.9	0	32.9
1901402	NAC	Breast	Primary	No	57	Post	IDC	II	3	1	0	3	1	0	0	uk	Yes	Yes	No	Yes	Yes	24.1	0	24.1	0	24.1
1901403	Advanced	Liver	Metastasis	MBC	36	Pre	IBC not specified	uk	uk	uk	0	uk	1	0	1	uk	Yes	uk	Yes	Yes	No	11.8	1	11.8	1	1.4
1901404	Surgery	Breast	Primary	No	49	Pre	IDC	II	1	0	0	1	1	0	0	uk	Yes	No	No	No	Yes	17.2	0	17.2	0	17.2
1901407	Surgery	Breast	Primary	No	54	Post	IDC	III	1	1	0	2	0	0	1	0	Yes	No	No	Yes	No	18.4	0	18.4	0	18.4
1901409	Surgery	Breast	Primary	No	30	Pre	IDC	II	1	0	0	1	1	1	1	uk	Yes	No	No	Yes	Yes	32.9	0	32.9	0	32.9
1901410	Surgery	Breast	Primary	No	54	Post	IDC	III	2	0	0	1	1	1	2	0	Yes	No	No	No	Yes	15.2	0	15.2	0	15.2
1901411	Surgery	Breast	Primary	No	32	Pre	IDC	III	1	0	0	1	1	1	1	0	Yes	No	No	Yes	Yes	28.2	0	28.2	0	28.2
1901414	Surgery	Breast	Primary	No	52	Pre	IDC	III	2	0	0	1	1	1	1	uk	Yes	No	No	Yes	Yes	24.9	0	24.9	0	24.9
1901415	NAC	Breast	Primary	No	52	Pre	IDC	uk	1	1	0	2	1	1	2	0	Yes	Yes	No	Yes	Yes	11.2	0	11.2	0	11.2
[truncated: 2,081 more rows]

## Sheet: Table S2
Supplementary Table S2 | The comparison of clinicopathologic features between FUSCC and MSKCC/TCGA cohorts.
Characteristics	FUSCC (n = 4079)		MSKCC (n = 1756)		TCGA (n = 1084)		P1	P2
	No.	(%)	No.	(%)	No.	(%)
Age							0.016	＜0.001
≤50 years	2003	0.49	803	0.46	328	0.3
>50 years	2076	0.51	953	0.54	756	0.7
Tumor Size
≤ 2 cm	1302	0.319196	744	0.42	277	0.26
＞ 2 cm	2468	0.60505	761	0.43	804	0.74	＜0.001	＜0.001
Unknown	309	0.0757539	251	0.14	3	0
Lymph nodes status
Positive	2022	0.5	755	0.43	552	0.51	＜0.001	＜0.001
Negative	1775	0.44	745	0.42	512	0.47
Unknown	282	0.07	246	0.14	20	0.02
Metastatic status
M0	3782	0.927188	1398	0.8	901	0.83
M1	287	0.0703604	358	0.2	21	0.02	＜0.001	＜0.001
Unknown	10	0.00241896	0	0	162	0.15
Histologic grade
I	40	0.00980633	90	0.05	0	0
II	1323	0.324344	422	0.24	0	0	＜0.001	NA
III	1259	0.308654	1071	0.61	0	0
Unknown	1457	0.357195	173	0.1	1084	1
Histologic type
IDC	3208	0.786467	1339	0.76	780	0.719557
ILC	108	0.0264771	275	0.16	201	0.185424	＜0.001	＜0.001
Others	152	0.037264	113	0.06	103	0.0950185
Unknown	611	0.149792	29	0.02	0	0
Molecular subtype
HR+/HER2-	1991	0.48811	1365	0.777335	629	0.580258
HR+/HER2+	578	0.141701	165	0.0939636	156	0.143911
HR-/HER2+	692	0.169649	58	0.0330296	43	0.0396679	＜0.001	＜0.001
TNBC	818	0.200539	168	0.095672	169	0.155904
Unknown	0	0	0	0	87	0.0802583
TNM stage
I-II	2661	0.652366	1029	0.59	797	0.73524	＜0.001	＜0.001
III-IV	1160	0.284383	714	0.41	268	0.247232
Unknown	258	0.0632508	13	0.01	19	0.0175277
Note: Associations were evaluated by two-sided Chi-square test. P1, FUSCC vs MSKCC; P2, FUSCC vs TCGA.

## Sheet: Table S3
Supplementary Table S3 | Pathogenic and likely pathogenic variants identified in FUSCC-BC cohort.
Hugo_Symbol	Clasification	Chromosome	Start_Position	End_Position	Reference_Allele	Tumor_Seq_Allele2	Variant_Classification	CharGer_Summary	InterVar_Summary	Transcript_ID	HGVSc	HGVSp	ClinVar_Pathogenicity	Tumor_Sample_Barcode	Two_PVs_in_one_patient	gnomAD_genome_ALL	ExAC_ALL	ExAC_AFR	ExAC_AMR	ExAC_EAS	ExAC_FIN	ExAC_NFE	ExAC_OTH	ExAC_SAS	Somatic_Variant_Classification	Somatic_HGVSp
CHEK2	Likely pathogenic	22	29120884	29120884	T	-	Frame_Shift_Del	PM2,PVS1	PVS1=1 PS=[0, 0, 0, 0, 0] PM=[0, 1, 0, 0, 0, 0, 0] PP=[0, 0, 0, 0, 0, 0] BA1=0 BS=[0, 0, 0, 0, 0] BP=[0, 0, 0, 0, 0, 0, 0, 0]	NM_001349956	c.472delA	p.I158fs	.	1800066	No	9.563e-05	3.99e-05	0	0	0.0006	0	0	0	0	NA	NA
SMARCA4	Pathogenic	19	11151972	11151972	T	C	Splice_Site	PM2,PVS1	PVS1=0 PS=[0, 0, 0, 0, 0] PM=[0, 1, 0, 0, 0, 0, 0] PP=[0, 0, 1, 0, 0, 0] BA1=0 BS=[0, 0, 0, 0, 0] BP=[0, 0, 0, 0, 0, 0, 0, 0]	NM_001128845	c.T>C	NA	.	1800072	No	.	.	.	.	.	.	.	.	.	NA	NA
FANCD2	Likely pathogenic	3	10130626	10130626	A	-	Frame_Shift_Del	PM2,PSC1	PVS1=1 PS=[0, 0, 0, 0, 0] PM=[0, 1, 0, 0, 0, 0, 0] PP=[0, 0, 0, 0, 0, 0] BA1=0 BS=[0, 0, 0, 0, 0] BP=[0, 0, 0, 0, 0, 0, 0, 0]	NM_001018115	c.3675delA	p.T1225fs	.	1800077	No	.	.	.	.	.	.	.	.	.	NA	NA
BRCA2	Pathogenic	13	32906876	32906876	C	T	Nonsense_Mutation	PM2,PS1,PVS1	PVS1=1 PS=[0, 0, 0, 0, 0] PM=[0, 1, 0, 0, 0, 0, 0] PP=[0, 0, 1, 0, 1, 0] BA1=0 BS=[0, 0, 0, 0, 0] BP=[0, 0, 0, 0, 0, 0, 0, 0]	NM_000059	c.C1261T	p.Q421X	Pathogenic	1800087	No	.	.	.	.	.	.	.	.	.	Splice_Site	p.X159_splice
BRCA1	Pathogenic	17	41197810	41197817	TGCCCAAT	-	Frame_Shift_Del	PM2,PVS1	PVS1=0 PS=[0, 0, 0, 0, 0] PM=[0, 1, 0, 0, 0, 0, 0] PP=[0, 0, 0, 0, 1, 0] BA1=0 BS=[0, 0, 0, 0, 0] BP=[0, 0, 0, 0, 0, 0, 0, 0]	NM_007294	c.5470_5477del	p.I1824fs	Pathogenic	1800156	No	.	.	.	.	.	.	.	.	.	NA	NA
ATM	Pathogenic	11	108196143	108196143	C	T	Missense_Mutation	PM2,PP2	PVS1=0 PS=[0, 0, 0, 0, 0] PM=[1, 1, 0, 0, 0, 0, 0] PP=[0, 0, 1, 0, 1, 0] BA1=0 BS=[0, 0, 0, 0, 0] BP=[1, 0, 0, 0, 0, 0, 0, 0]	NM_000051	c.C6679T	p.R2227C	Pathogenic	1800183	No	.	.	.	.	.	.	.	.	.	NA	NA
CHEK2	Likely pathogenic	22	29120884	29120884	T	-	Frame_Shift_Del	PM2,PVS1	PVS1=1 PS=[0, 0, 0, 0, 0] PM=[0, 1, 0, 0, 0, 0, 0] PP=[0, 0, 0, 0, 0, 0] BA1=0 BS=[0, 0, 0, 0, 0] BP=[0, 0, 0, 0, 0, 0, 0, 0]	NM_001349956	c.472delA	p.I158fs	.	1800199	No	9.563e-05	3.99e-05	0	0	0.0006	0	0	0	0	NA	NA
BRCA2	Pathogenic	13	32914340	32914343	GTTA	-	Frame_Shift_Del	PM2,PS1,PVS1	PVS1=1 PS=[0, 0, 0, 0, 0] PM=[0, 1, 0, 0, 0, 0, 0] PP=[0, 0, 0, 0, 1, 0] BA1=0 BS=[0, 0, 0, 0, 0] BP=[0, 0, 0, 0, 0, 0, 0, 0]	NM_000059	c.5848_5851del	p.V1950fs	Pathogenic	1800200	No	.	.	.	.	.	.	.	.	.	NA	NA
CHEK2	Pathogenic	22	29130463	29130463	G	-	Frame_Shift_Del	PM2,PVS1	PVS1=1 PS=[0, 0, 0, 0, 0] PM=[0, 1, 0, 0, 0, 0, 0] PP=[0, 0, 0, 0, 1, 0] BA1=0 BS=[0, 0, 0, 0, 0] BP=[0, 0, 0, 0, 0, 0, 0, 0]	NM_001005735	c.247delC	p.Q83fs	Pathogenic/Likely pathogenic	1800209	No	3.189e-05	1.65e-05	0	0	0	0	3e-05	0	0	NA	NA
BRCA2	Likely pathogenic	13	32914930	32914933	TCAC	-	Frame_Shift_Del	PM2,PVS1	PVS1=1 PS=[0, 0, 0, 0, 0] PM=[0, 1, 0, 0, 0, 0, 0] PP=[0, 0, 0, 0, 0, 0] BA1=0 BS=[0, 0, 0, 0, 0] BP=[0, 0, 0, 0, 0, 0, 0, 0]	NM_000059	c.6438_6441del	p.N2146fs	Pathogenic	1800225	No	.	.	.	.	.	.	.	.	.	NA	NA
BRCA2	Likely pathogenic	13	32914523	32914524	TT	-	Frame_Shift_Del	PM2,PVS1	PVS1=1 PS=[0, 0, 0, 0, 0] PM=[0, 1, 0, 0, 0, 0, 0] PP=[0, 0, 0, 0, 1, 0] BA1=0 BS=[0, 0, 0, 0, 0] BP=[0, 0, 0, 0, 0, 0, 0, 0]	NM_000059	c.6031_6032del	p.F2011fs	Pathogenic	1800230	No	.	8.3e-06	0	0	0	0	1.51e-05	0	0	NA	NA
PALB2	Pathogenic	16	23641218	23641218	G	A	Nonsense_Mutation	PM2,PVS1	PVS1=1 PS=[0, 0, 0, 0, 0] PM=[0, 1, 0, 0, 0, 0, 0] PP=[0, 0, 1, 0, 1, 0] BA1=0 BS=[0, 0, 0, 0, 0] BP=[0, 0, 0, 0, 0, 0, 0, 0]	NM_024675	c.C2257T	p.R753X	Pathogenic	1800243	Yes	.	3.3e-05	9.61e-05	0	0	0	4.5e-05	0	0	NA	NA
MTAP	Likely pathogenic	9	21859400	21859400	G	A	Nonsense_Mutation	PM2,PVS1	PVS1=0 PS=[0, 0, 0, 0, 0] PM=[0, 1, 0, 0, 0, 0, 0] PP=[0, 0, 1, 0, 0, 0] BA1=0 BS=[0, 0, 0, 0, 0] BP=[0, 0, 0, 0, 0, 0, 0, 0]	NM_002451	c.G789A	p.W263X	.	1800243	Yes	.	.	.	.	.	.	.	.	.	NA	NA
TP53	Likely pathogenic	17	7577093	7577093	C	T	Missense_Mutation	PM2,PP2,PP3,PS1	PVS1=0 PS=[0, 0, 0, 0, 0] PM=[1, 1, 0, 0, 1, 0, 0] PP=[0, 0, 1, 0, 0, 0] BA1=0 BS=[0, 0, 0, 0, 0] BP=[0, 0, 0, 0, 0, 0, 0, 0]	NM_001126118	c.G728A	p.R243Q	Likely pathogenic	1800247	No	.	.	.	.	.	.	.	.	.	NA	NA
BRCA1	Pathogenic	17	41201212	41201212	C	T	Splice_Site	PM2,PVS1	PVS1=1 PS=[0, 0, 0, 0, 0] PM=[0, 1, 0, 0, 0, 0, 0] PP=[0, 0, 1, 0, 1, 0] BA1=0 BS=[0, 0, 0, 0, 0] BP=[0, 0, 0, 0, 0, 0, 0, 0]	NM_007294	c.5333-1G>A	p.X1778_splice	Pathogenic/Likely pathogenic	1800248	No	.	.	.	.	.	.	.	.	.	NA	NA
BRCA1	Pathogenic	17	41201199	41201199	C	T	Nonsense_Mutation	PM2,PVS1	PVS1=1 PS=[0, 0, 0, 0, 0] PM=[0, 1, 0, 0, 0, 0, 0] PP=[0, 0, 1, 0, 1, 0] BA1=0 BS=[0, 0, 0, 0, 0] BP=[0, 0, 0, 0, 0, 0, 0, 0]	NM_007294	c.G5345A	p.W1782X	Pathogenic	1800261	No	.	.	.	.	.	.	.	.	.	NA	NA
ATM	Pathogenic	11	108178646	108178646	C	A	Nonsense_Mutation	PM2,PVS1	PVS1=1 PS=[0, 0, 0, 0, 0] PM=[0, 1, 0, 0, 0, 0, 0] PP=[0, 0, 0, 0, 1, 0] BA1=0 BS=[0, 0, 0, 0, 0] BP=[0, 0, 0, 0, 0, 0, 0, 0]	NM_000051	c.C5697A	p.C1899X	Pathogenic	1800357	No	.	8.36e-06	0	0	0.0001	0	0	0	0	NA	NA
BRCA1	Pathogenic	17	41209095	41209095	G	A	Nonsense_Mutation	PM2,PVS1	PVS1=1 PS=[0, 0, 0, 0, 0] PM=[0, 0, 0, 0, 0, 0, 0] PP=[0, 0, 0, 0, 1, 0] BA1=0 BS=[0, 0, 0, 0, 0] BP=[0, 0, 0, 0, 0, 0, 0, 0]	NM_007294	c.C5251T	p.R1751X	Pathogenic	1800364	No	3.185e-05	.	.	.	.	.	.	.	.	NA	NA
BRCA2	Likely pathogenic	13	32954006	32954010	ATACA	-	Frame_Shift_Del	PM2,PVS1	PVS1=1 PS=[0, 0, 0, 0, 0] PM=[0, 1, 0, 0, 0, 0, 0] PP=[0, 0, 0, 0, 0, 0] BA1=0 BS=[0, 0, 0, 0, 0] BP=[0, 0, 0, 0, 0, 0, 0, 0]	NM_000059	c.9075_9078del	p.I3025fs	Pathogenic	1800420	No	.	.	.	.	.	.	.	.	.	NA	NA
CHEK2	Likely pathogenic	22	29130395	29130395	A	-	Frame_Shift_Del	PM2,PVS1	PVS1=1 PS=[0, 0, 0, 0, 0] PM=[0, 1, 0, 0, 0, 0, 0] PP=[0, 0, 0, 0, 0, 0] BA1=0 BS=[0, 0, 0, 0, 0] BP=[0, 0, 0, 0, 0, 0, 0, 0]	NM_001005735	c.315delT	p.N105fs	.	1800422	No	.	.	.	.	.	.	.	.	.	NA	NA
CHEK2	Likely pathogenic	22	29120884	29120884	T	-	Frame_Shift_Del	PM2,PVS1	PVS1=1 PS=[0, 0, 0, 0, 0] PM=[0, 1, 0, 0, 0, 0, 0] PP=[0, 0, 0, 0, 0, 0] BA1=0 BS=[0, 0, 0, 0, 0] BP=[0, 0, 0, 0, 0, 0, 0, 0]	NM_001349956	c.472delA	p.I158fs	.	1800434	No	9.563e-05	3.99e-05	0	0	0.0006	0	0	0	0	NA	NA
BRCA2	Pathogenic	13	32915039	32915039	G	T	Nonsense_Mutation	PM2,PVS1	PVS1=1 PS=[0, 0, 0, 0, 0] PM=[0, 1, 0, 0, 0, 0, 0] PP=[0, 0, 0, 0, 1, 0] BA1=0 BS=[0, 0, 0, 0, 0] BP=[0, 0, 0, 0, 0, 0, 0, 0]	NM_000059	c.G6547T	p.E2183X	Pathogenic	1800490	No	.	.	.	.	.	.	.	.	.	NA	NA
BRCA1	Pathogenic	17	41197745	41197745	G	A	Nonsense_Mutation	PM2,PVS1	PVS1=0 PS=[0, 0, 0, 0, 0] PM=[0, 1, 0, 0, 0, 0, 0] PP=[0, 0, 1, 0, 1, 0] BA1=0 BS=[0, 0, 0, 0, 0] BP=[0, 0, 0, 0, 0, 0, 0, 0]	NM_007294	c.C5542T	p.Q1848X	Pathogenic	1800506	No	.	.	.	.	.	.	.	.	.	NA	NA
ATR	Likely pathogenic	3	142281793	142281793	G	-	Frame_Shift_Del	PM2,PVS1	PVS1=1 PS=[0, 0, 0, 0, 0] PM=[0, 1, 0, 0, 0, 0, 0] PP=[0, 0, 0, 0, 0, 0] BA1=0 BS=[0, 0, 0, 0, 0] BP=[0, 0, 0, 0, 0, 0, 0, 0]	NM_001184	c.451delC	p.Q151fs	.	1800511	No	.	.	.	.	.	.	.	.	.	NA	NA
BRCA2	Pathogenic	13	32907303	32907303	G	A	Nonsense_Mutation	PM2,PVS1	PVS1=1 PS=[0, 0, 0, 0, 0] PM=[0, 1, 0, 0, 0, 0, 0] PP=[0, 0, 1, 0, 1, 0] BA1=0 BS=[0, 0, 0, 0, 0] BP=[0, 0, 0, 0, 0, 0, 0, 0]	NM_000059	c.G1688A	p.W563X	Pathogenic	1800520	No	.	.	.	.	.	.	.	.	.	NA	NA
BRCA2	Likely pathogenic	13	32913554	32913554	G	-	Frame_Shift_Del	PM2,PVS1	PVS1=1 PS=[0, 0, 0, 0, 0] PM=[0, 1, 0, 0, 0, 0, 0] PP=[0, 0, 0, 0, 0, 0] BA1=0 BS=[0, 0, 0, 0, 0] BP=[0, 0, 0, 0, 0, 0, 0, 0]	NM_000059	c.5062delG	p.E1688fs	.	1800534	No	.	.	.	.	.	.	.	.	.	NA	NA
BRCA2	Likely pathogenic	13	32968859	32968859	G	-	Frame_Shift_Del	PM2,PVS1	PVS1=1 PS=[0, 0, 0, 0, 0] PM=[0, 1, 0, 0, 0, 0, 0] PP=[0, 0, 0, 0, 0, 0] BA1=0 BS=[0, 0, 0, 0, 0] BP=[0, 0, 0, 0, 0, 0, 0, 0]	NM_000059	c.9290delG	p.C3097fs	Pathogenic	1800536	No	.	.	.	.	.	.	.	.	.	NA	NA
ERCC4	Pathogenic	16	14026143	14026143	G	A	Splice_Site	PM2,PSC1	PVS1=1 PS=[0, 0, 0, 0, 0] PM=[0, 1, 0, 0, 0, 0, 0] PP=[0, 0, 1, 0, 0, 0] BA1=0 BS=[0, 0, 0, 0, 0] BP=[0, 0, 0, 0, 0, 0, 0, 0]	NM_005236	c.1102+1G>A	p.X368_splice	.	1800546	No	.	.	.	.	.	.	.	.	.	NA	NA
PALB2	Likely pathogenic	16	23646410	23646413	TTAG	-	Frame_Shift_Del	PM2,PVS1	PVS1=1 PS=[0, 0, 0, 0, 0] PM=[0, 1, 0, 0, 0, 0, 0] PP=[0, 0, 0, 0, 0, 0] BA1=0 BS=[0, 0, 0, 0, 0] BP=[0, 0, 0, 0, 0, 0, 0, 0]	NM_024675	c.1454_1457del	p.T485fs	Pathogenic	1800607	No	.	.	.	.	.	.	.	.	.	NA	NA
CHEK2	Pathogenic	22	29121089	29121089	G	T	Nonsense_Mutation	PM2,PVS1	PVS1=1 PS=[0, 0, 0, 0, 0] PM=[0, 1, 0, 0, 0, 0, 0] PP=[0, 0, 1, 0, 1, 0] BA1=0 BS=[0, 0, 0, 0, 0] BP=[0, 0, 0, 0, 0, 0, 0, 0]	NM_007194	c.C468A	p.Y156X	Pathogenic	1800623	Yes	.	.	.	.	.	.	.	.	.	NA	NA
FANCD2	Pathogenic	3	10083368	10083368	C	T	Nonsense_Mutation	PM2,PSC1	PVS1=1 PS=[0, 0, 0, 0, 0] PM=[0, 1, 0, 0, 0, 0, 0] PP=[0, 0, 1, 0, 1, 0] BA1=0 BS=[0, 0, 0, 0, 0] BP=[0, 0, 0, 0, 0, 0, 0, 0]	NM_001018115	c.C757T	p.R253X	Pathogenic	1800623	Yes	3.187e-05	.	.	.	.	.	.	.	.	NA	NA
BRCA1	Pathogenic	17	41215947	41215947	C	T	Missense_Mutation	PM2,PP2	PVS1=0 PS=[0, 0, 0, 0, 0] PM=[1, 1, 0, 0, 0, 0, 0] PP=[0, 0, 1, 0, 1, 0] BA1=0 BS=[0, 0, 0, 0, 0] BP=[1, 0, 0, 0, 0, 0, 0, 0]	NM_007294	c.G5096A	p.R1699Q	Pathogenic	1800629	No	.	2.49e-05	0	0	0	0	4.54e-05	0	0	NA	NA
BRCA2	Pathogenic	13	32914570	32914574	AAGAG	-	Frame_Shift_Del	PM2,PVS1	PVS1=1 PS=[0, 0, 0, 0, 0] PM=[0, 1, 0, 0, 0, 0, 0] PP=[0, 0, 0, 0, 1, 0] BA1=0 BS=[0, 0, 0, 0, 0] BP=[0, 0, 0, 0, 0, 0, 0, 0]	NM_000059	c.6078_6082del	p.T2026fs	Pathogenic	1800662	No	.	8.28e-06	0	0	0	0	0	0	6.06e-05	NA	NA
APC	Pathogenic	5	112177673	112177690	GCTTCGTCTGATTCAGAT	-	Frame_Shift_Del	PM2,PVS1	PVS1=0 PS=[0, 0, 0, 0, 0] PM=[0, 1, 0, 0, 0, 0, 0] PP=[0, 0, 0, 0, 0, 0] BA1=0 BS=[0, 0, 0, 0, 0] BP=[0, 0, 0, 0, 0, 0, 0, 0]	NM_001127511	c.6328_6337del	p.A2110fs	Pathogenic	1800669	No	.	.	.	.	.	.	.	.	.	NA	NA
BRCA2	Likely pathogenic	13	32915323	32915323	-	A	Frame_Shift_Ins	PM2,PVS1	PVS1=1 PS=[0, 0, 0, 0, 0] PM=[0, 1, 0, 0, 0, 0, 0] PP=[0, 0, 0, 0, 0, 0] BA1=0 BS=[0, 0, 0, 0, 0] BP=[0, 0, 0, 0, 0, 0, 0, 0]	NM_000059	c.6832dupA	p.L2277fs	Pathogenic	1800695	No	.	.	.	.	.	.	.	.	.	NA	NA
PALB2	Pathogenic	16	23641218	23641218	G	A	Nonsense_Mutation	PM2,PVS1	PVS1=1 PS=[0, 0, 0, 0, 0] PM=[0, 1, 0, 0, 0, 0, 0] PP=[0, 0, 1, 0, 1, 0] BA1=0 BS=[0, 0, 0, 0, 0] BP=[0, 0, 0, 0, 0, 0, 0, 0]	NM_024675	c.C2257T	p.R753X	Pathogenic	1800703	No	.	3.3e-05	9.61e-05	0	0	0	4.5e-05	0	0	NA	NA
BRCA1	Pathogenic	17	41246566	41246567	AT	-	Frame_Shift_Del	PM2,PS1,PVS1	PVS1=1 PS=[0, 0, 0, 0, 0] PM=[0, 1, 0, 0, 0, 0, 0] PP=[0, 0, 0, 0, 1, 0] BA1=0 BS=[0, 0, 0, 0, 0] BP=[0, 0, 0, 0, 0, 0, 0, 0]	NM_007294	c.981_982del	p.T327fs	Pathogenic	1800733	No	.	.	.	.	.	.	.	.	.	NA	NA
BRCA1	Pathogenic	17	41201199	41201199	C	T	Nonsense_Mutation	PM2,PVS1	PVS1=1 PS=[0, 0, 0, 0, 0] PM=[0, 1, 0, 0, 0, 0, 0] PP=[0, 0, 1, 0, 1, 0] BA1=0 BS=[0, 0, 0, 0, 0] BP=[0, 0, 0, 0, 0, 0, 0, 0]	NM_007294	c.G5345A	p.W1782X	Pathogenic	1800773	No	.	.	.	.	.	.	.	.	.	NA	NA
BRCA2	Pathogenic	13	32903579	32903579	G	A	Splice_Site	PM2,PVS1	PVS1=1 PS=[0, 0, 0, 0, 0] PM=[0, 1, 0, 0, 0, 0, 0] PP=[0, 0, 1, 0, 1, 0] BA1=0 BS=[0, 0, 0, 0, 0] BP=[0, 0, 0, 0, 0, 0, 0, 0]	NM_000059	c.632-1G>A	p.X211_splice	Pathogenic	1800774	No	.	.	.	.	.	.	.	.	.	NA	NA
BUB1B	Likely pathogenic	15	40468760	40468761	TC	-	Frame_Shift_Del	PM2,PSC1	PVS1=1 PS=[0, 0, 0, 0, 0] PM=[0, 1, 0, 0, 0, 0, 0] PP=[0, 0, 0, 0, 0, 0] BA1=0 BS=[0, 0, 0, 0, 0] BP=[0, 0, 0, 0, 0, 0, 0, 0]	NM_001211	c.467_468del	p.I156fs	.	1800776	No	.	.	.	.	.	.	.	.	.	NA	NA
PMS2	Pathogenic	7	6026658	6026658	T	A	Nonsense_Mutation	PM2,PVS1	PVS1=1 PS=[0, 0, 0, 0, 0] PM=[0, 1, 0, 0, 0, 0, 0] PP=[0, 0, 1, 0, 1, 0] BA1=0 BS=[0, 0, 0, 0, 0] BP=[0, 0, 0, 0, 0, 0, 0, 0]	NM_001322008	c.A1420T	p.K474X	Pathogenic	1800784	No	.	.	.	.	.	.	.	.	.	NA	NA
BRCA1	Pathogenic	17	41197810	41197817	TGCCCAAT	-	Frame_Shift_Del	PM2,PVS1	PVS1=0 PS=[0, 0, 0, 0, 0] PM=[0, 1, 0, 0, 0, 0, 0] PP=[0, 0, 0, 0, 1, 0] BA1=0 BS=[0, 0, 0, 0, 0] BP=[0, 0, 0, 0, 0, 0, 0, 0]	NM_007294	c.5470_5477del	p.I1824fs	Pathogenic	1800785	No	.	.	.	.	.	.	.	.	.	NA	NA
BRCA1	Pathogenic	17	41244808	41244808	C	A	Nonsense_Mutation	PM2,PS1,PVS1	PVS1=1 PS=[0, 0, 0, 0, 0] PM=[0, 1, 0, 0, 0, 0, 0] PP=[0, 0, 1, 0, 1, 0] BA1=0 BS=[0, 0, 0, 0, 0] BP=[0, 0, 0, 0, 0, 0, 0, 0]	NM_007294	c.G2740T	p.E914X	Pathogenic	1800799	No	.	.	.	.	.	.	.	.	.	NA	NA
BRCA2	Pathogenic	13	32914210	32914211	CT	-	Frame_Shift_Del	PM2,PM5,PVS1	PVS1=1 PS=[0, 0, 0, 0, 0] PM=[0, 1, 0, 0, 0, 0, 0] PP=[0, 0, 0, 0, 1, 0] BA1=0 BS=[0, 0, 0, 0, 0] BP=[0, 0, 0, 0, 0, 0, 0, 0]	NM_000059	c.5718_5719del	p.N1906fs	Pathogenic	1800800	No	.	.	.	.	.	.	.	.	.	NA	NA
BRCA2	Likely pathogenic	13	32953969	32953969	A	-	Frame_Shift_Del	PM2,PVS1	PVS1=1 PS=[0, 0, 0, 0, 0] PM=[0, 1, 0, 0, 0, 0, 0] PP=[0, 0, 0, 0, 0, 0] BA1=0 BS=[0, 0, 0, 0, 0] BP=[0, 0, 0, 0, 0, 0, 0, 0]	NM_000059	c.9036delA	p.A3012fs	.	1800802	No	.	.	.	.	.	.	.	.	.	NA	NA
BRCA1	Likely pathogenic	17	41245354	41245354	-	T	Frame_Shift_Ins	PM2,PVS1	PVS1=1 PS=[0, 0, 0, 0, 0] PM=[0, 1, 0, 0, 0, 0, 0] PP=[0, 0, 0, 0, 0, 0] BA1=0 BS=[0, 0, 0, 0, 0] BP=[0, 0, 0, 0, 0, 0, 0, 0]	NM_007294	c.2193dupA	p.E732fs	Pathogenic	1800868	No	.	.	.	.	.	.	.	.	.	NA	NA
FH	Likely pathogenic	1	241683022	241683022	T	C	Missense_Mutation	PM2,PVS1	PVS1=0 PS=[0, 0, 0, 0, 0] PM=[0, 1, 0, 0, 0, 0, 0] PP=[0, 0, 1, 0, 1, 0] BA1=0 BS=[0, 0, 0, 0, 0] BP=[0, 0, 0, 0, 0, 0, 0, 0]	NM_000143	c.A1G	p.M1V	Likely pathogenic	1800872	No	3.186e-05	.	.	.	.	.	.	.	.	NA	NA
ERCC4	Likely pathogenic	16	14014035	14014035	C	T	Nonsense_Mutation	PM2,PSC1	PVS1=1 PS=[0, 0, 0, 0, 0] PM=[0, 1, 0, 0, 0, 0, 0] PP=[0, 0, 0, 0, 0, 0] BA1=0 BS=[0, 0, 0, 0, 0] BP=[0, 0, 0, 0, 0, 0, 0, 0]	NM_005236	c.C13T	p.Q5X	.	1800901	No	.	.	.	.	.	.	.	.	.	NA	NA
BRCA1	Pathogenic	17	41243653	41243653	G	A	Nonsense_Mutation	PM2,PS1,PVS1	PVS1=1 PS=[0, 0, 0, 0, 0] PM=[0, 1, 0, 0, 0, 0, 0] PP=[0, 0, 1, 0, 1, 0] BA1=0 BS=[0, 0, 0, 0, 0] BP=[0, 0, 0, 0, 0, 0, 0, 0]	NM_007294	c.C3895T	p.Q1299X	Pathogenic	1800902	No	.	.	.	.	.	.	.	.	.	NA	NA
BRCA2	Likely pathogenic	13	32931884	32931884	-	AC	Frame_Shift_Ins	PM2,PVS1	PVS1=1 PS=[0, 0, 0, 0, 0] PM=[0, 1, 0, 0, 0, 0, 0] PP=[0, 0, 0, 0, 0, 0] BA1=0 BS=[0, 0, 0, 0, 0] BP=[0, 0, 0, 0, 0, 0, 0, 0]	NM_000059	c.7623_7624insAC	p.Y2541fs	.	1800907	No	.	.	.	.	.	.	.	.	.	NA	NA
PALB2	Pathogenic	16	23637698	23637698	G	-	Frame_Shift_Del	PM2,PVS1	PVS1=1 PS=[0, 0, 0, 0, 0] PM=[0, 1, 0, 0, 0, 0, 0] PP=[0, 0, 0, 0, 1, 0] BA1=0 BS=[0, 0, 0, 0, 0] BP=[0, 0, 0, 0, 0, 0, 0, 0]	NM_024675	c.2607delC	p.S869fs	Pathogenic/Likely pathogenic	1800909	No	.	8.24e-06	0	0	0.0001	0	0	0	0	NA	NA
PTEN	Pathogenic	10	89692922	89692922	T	C	Missense_Mutation	PM2,PP2,PP3	PVS1=0 PS=[0, 0, 0, 0, 0] PM=[1, 1, 0, 0, 0, 0, 0] PP=[0, 0, 1, 0, 1, 0] BA1=0 BS=[0, 0, 0, 0, 0] BP=[1, 0, 0, 0, 0, 0, 0, 0]	NM_000314	c.T406C	p.C136R	Pathogenic	1800924	No	.	.	.	.	.	.	.	.	.	NA	NA
BRCA2	Pathogenic	13	32912195	32912195	C	T	Nonsense_Mutation	PM2,PVS1	PVS1=1 PS=[0, 0, 0, 0, 0] PM=[0, 1, 0, 0, 0, 0, 0] PP=[0, 0, 1, 0, 1, 0] BA1=0 BS=[0, 0, 0, 0, 0] BP=[0, 0, 0, 0, 0, 0, 0, 0]	NM_000059	c.C3703T	p.Q1235X	Pathogenic/Likely pathogenic	1800931	No	.	.	.	.	.	.	.	.	.	NA	NA
BRCA2	Pathogenic	13	32929396	32929396	-	T	Frame_Shift_Ins	PM2,PVS1	PVS1=1 PS=[0, 0, 0, 0, 0] PM=[0, 1, 0, 0, 0, 0, 0] PP=[0, 0, 0, 0, 1, 0] BA1=0 BS=[0, 0, 0, 0, 0] BP=[0, 0, 0, 0, 0, 0, 0, 0]	NM_000059	c.7407dupT	p.T2469fs	Pathogenic	1800932	No	.	.	.	.	.	.	.	.	.	NA	NA
PALB2	Pathogenic	16	23637556	23637556	C	T	Splice_Site	PM2,PVS1	PVS1=1 PS=[0, 0, 0, 0, 0] PM=[0, 1, 0, 0, 0, 0, 0] PP=[0, 0, 1, 0, 1, 0] BA1=0 BS=[0, 0, 0, 0, 0] BP=[0, 0, 0, 0, 0, 0, 0, 0]	NM_024675	c.2748+1G>A	p.X916_splice	Pathogenic/Likely pathogenic	1800942	No	.	.	.	.	.	.	.	.	.	NA	NA
CHEK2	Pathogenic	22	29090022	29090022	G	A	Nonsense_Mutation	PM2,PVS1	PVS1=1 PS=[0, 0, 0, 0, 0] PM=[0, 1, 0, 0, 0, 0, 0] PP=[0, 0, 1, 0, 1, 0] BA1=0 BS=[0, 0, 0, 0, 0] BP=[0, 0, 0, 0, 0, 0, 0, 0]	NM_001349956	c.C1258T	p.Q420X	Pathogenic	1800950	No	.	.	.	.	.	.	.	.	.	NA	NA
TSC2	Pathogenic	16	2132436	2132436	G	T	Splice_Site	PM2,PVS1	PVS1=1 PS=[0, 0, 0, 0, 0] PM=[0, 1, 0, 0, 0, 0, 0] PP=[0, 0, 1, 0, 0, 0] BA1=0 BS=[0, 0, 0, 0, 0] BP=[0, 0, 0, 0, 0, 0, 0, 0]	NM_001318831	c.3083-1G>T	p.X1028_splice	.	1800981	No	.	.	.	.	.	.	.	.	.	NA	NA
BRCA2	Pathogenic	13	32931932	32931933	AG	-	Frame_Shift_Del	PM2,PVS1	PVS1=1 PS=[0, 0, 0, 0, 0] PM=[0, 1, 0, 0, 0, 0, 0] PP=[0, 0, 0, 0, 1, 0] BA1=0 BS=[0, 0, 0, 0, 0] BP=[0, 0, 0, 0, 0, 0, 0, 0]	NM_000059	c.7671_7672del	p.A2557fs	Pathogenic	1801008	No	.	.	.	.	.	.	.	.	.	NA	NA
BRCA1	Pathogenic	17	41197810	41197817	TGCCCAAT	-	Frame_Shift_Del	PM2,PVS1	PVS1=0 PS=[0, 0, 0, 0, 0] PM=[0, 1, 0, 0, 0, 0, 0] PP=[0, 0, 0, 0, 1, 0] BA1=0 BS=[0, 0, 0, 0, 0] BP=[0, 0, 0, 0, 0, 0, 0, 0]	NM_007294	c.5470_5477del	p.I1824fs	Pathogenic	1801039	No	.	.	.	.	.	.	.	.	.	NA	NA
TP53	Likely pathogenic	17	7577121	7577121	G	T	Missense_Mutation	PM2,PP2	PVS1=0 PS=[0, 0, 0, 0, 0] PM=[1, 1, 0, 0, 0, 0, 0] PP=[0, 0, 1, 0, 1, 0] BA1=0 BS=[0, 0, 0, 0, 0] BP=[0, 0, 0, 0, 0, 0, 0, 0]	NM_001126118	c.C700A	p.R234	Pathogenic/Likely pathogenic	1801064	No	.	8.89e-06	0	0	0	0	0	0	6.44e-05	NA	NA
BRCA1	Pathogenic	17	41197810	41197817	TGCCCAAT	-	Frame_Shift_Del	PM2,PVS1	PVS1=0 PS=[0, 0, 0, 0, 0] PM=[0, 1, 0, 0, 0, 0, 0] PP=[0, 0, 0, 0, 1, 0] BA1=0 BS=[0, 0, 0, 0, 0] BP=[0, 0, 0, 0, 0, 0, 0, 0]	NM_007294	c.5470_5477del	p.I1824fs	Pathogenic	1801256	No	.	.	.	.	.	.	.	.	.	NA	NA
BRCA1	Likely pathogenic	17	41246654	41246654	A	-	Frame_Shift_Del	PM2,PVS1	PVS1=1 PS=[0, 0, 0, 0, 0] PM=[0, 1, 0, 0, 0, 0, 0] PP=[0, 0, 0, 0, 0, 0] BA1=0 BS=[0, 0, 0, 0, 0] BP=[0, 0, 0, 0, 0, 0, 0, 0]	NM_007294	c.894delT	p.N298fs	Pathogenic	1900001	No	.	.	.	.	.	.	.	.	.	NA	NA
PALB2	Pathogenic	16	23625413	23625413	C	T	Splice_Site	PM2,PVS1	PVS1=1 PS=[0, 0, 0, 0, 0] PM=[0, 1, 0, 0, 0, 0, 0] PP=[0, 0, 1, 0, 1, 0] BA1=0 BS=[0, 0, 0, 0, 0] BP=[0, 0, 0, 0, 0, 0, 0, 0]	NM_024675	c.3114-1G>A	p.X1038_splice	Likely pathogenic	1900007	No	.	.	.	.	.	.	.	.	.	NA	NA
BRCA1	Pathogenic	17	41197810	41197817	TGCCCAAT	-	Frame_Shift_Del	PM2,PVS1	PVS1=0 PS=[0, 0, 0, 0, 0] PM=[0, 1, 0, 0, 0, 0, 0] PP=[0, 0, 0, 0, 1, 0] BA1=0 BS=[0, 0, 0, 0, 0] BP=[0, 0, 0, 0, 0, 0, 0, 0]	NM_007294	c.5470_5477del	p.I1824fs	Pathogenic	1900035	No	.	.	.	.	.	.	.	.	.	NA	NA
BRCA1	Pathogenic	17	41197810	41197817	TGCCCAAT	-	Frame_Shift_Del	PM2,PVS1	PVS1=0 PS=[0, 0, 0, 0, 0] PM=[0, 1, 0, 0, 0, 0, 0] PP=[0, 0, 0, 0, 1, 0] BA1=0 BS=[0, 0, 0, 0, 0] BP=[0, 0, 0, 0, 0, 0, 0, 0]	NM_007294	c.5470_5477del	p.I1824fs	Pathogenic	1900054	No	.	.	.	.	.	.	.	.	.	NA	NA
ATM	Pathogenic	11	108175528	108175528	C	T	Nonsense_Mutation	PM2,PVS1	PVS1=1 PS=[0, 0, 0, 0, 0] PM=[0, 1, 0, 0, 0, 0, 0] PP=[0, 0, 1, 0, 1, 0] BA1=0 BS=[0, 0, 0, 0, 0] BP=[0, 0, 0, 0, 0, 0, 0, 0]	NM_000051	c.C5623T	p.R1875X	Pathogenic	1900072	No	.	1.66e-05	0	0	0	0	3.02e-05	0	0	NA	NA
CHEK2	Pathogenic	22	29091142	29091142	C	A	Nonsense_Mutation	PM2,PVS1	PVS1=1 PS=[0, 0, 0, 0, 0] PM=[0, 1, 0, 0, 0, 0, 0] PP=[0, 0, 1, 0, 1, 0] BA1=0 BS=[0, 0, 0, 0, 0] BP=[0, 0, 0, 0, 0, 0, 0, 0]	NM_001349956	c.G1147T	p.E383X	Pathogenic	1900076	No	.	.	.	.	.	.	.	.	.	NA	NA
BRCA2	Likely pathogenic	13	32912102	32912102	G	-	Frame_Shift_Del	PM2,PVS1	PVS1=1 PS=[0, 0, 0, 0, 0] PM=[0, 1, 0, 0, 0, 0, 0] PP=[0, 0, 0, 0, 0, 0] BA1=0 BS=[0, 0, 0, 0, 0] BP=[0, 0, 0, 0, 0, 0, 0, 0]	NM_000059	c.3610delG	p.A1204fs	.	1900132	No	.	.	.	.	.	.	.	.	.	NA	NA
CHEK2	Pathogenic	22	29091231	29091231	C	T	Splice_Site	PM2,PVS1	PVS1=1 PS=[0, 0, 0, 0, 0] PM=[0, 1, 0, 0, 0, 0, 0] PP=[0, 0, 1, 0, 1, 0] BA1=0 BS=[0, 0, 0, 0, 0] BP=[0, 0, 0, 0, 0, 0, 0, 0]	NM_001349956	c.1059-1G>A	p.X353_splice	Likely pathogenic	1900163	No	.	.	.	.	.	.	.	.	.	NA	NA
BRCA1	Pathogenic	17	41234451	41234451	G	A	Nonsense_Mutation	PM2,PVS1	PVS1=1 PS=[0, 0, 0, 0, 0] PM=[0, 0, 0, 0, 0, 0, 0] PP=[0, 0, 1, 0, 1, 0] BA1=0 BS=[0, 0, 0, 0, 0] BP=[0, 0, 0, 0, 0, 0, 0, 0]	NM_007294	c.C4327T	p.R1443X	Pathogenic	1900215	No	3.185e-05	1.65e-05	0	8.64e-05	0	0.0002	0	0	0	NA	NA
ATR	Pathogenic	3	142259792	142259792	T	A	Nonsense_Mutation	PM2,PVS1	PVS1=1 PS=[0, 0, 0, 0, 0] PM=[0, 1, 0, 0, 0, 0, 0] PP=[0, 0, 1, 0, 0, 0] BA1=0 BS=[0, 0, 0, 0, 0] BP=[0, 0, 0, 0, 0, 0, 0, 0]	NM_001354579	c.A3343T	p.R1115X	.	1900218	No	.	.	.	.	.	.	.	.	.	NA	NA
BRCA2	Pathogenic	13	32906933	32906936	CTTA	-	Frame_Shift_Del	PM2,PVS1	PVS1=1 PS=[0, 0, 0, 0, 0] PM=[0, 1, 0, 0, 0, 0, 0] PP=[0, 0, 0, 0, 1, 0] BA1=0 BS=[0, 0, 0, 0, 0] BP=[0, 0, 0, 0, 0, 0, 0, 0]	NM_000059	c.1318_1321del	p.L440fs	Pathogenic	1900220	No	.	.	.	.	.	.	.	.	.	NA	NA
ATM	Pathogenic	11	108155135	108155135	C	T	Nonsense_Mutation	PM2,PVS1	PVS1=1 PS=[0, 0, 0, 0, 0] PM=[0, 1, 0, 0, 0, 0, 0] PP=[0, 0, 1, 0, 0, 0] BA1=0 BS=[0, 0, 0, 0, 0] BP=[0, 0, 0, 0, 0, 0, 0, 0]	NM_000051	c.C3928T	p.Q1310X	.	1900223	No	.	.	.	.	.	.	.	.	.	NA	NA
TP53	Likely pathogenic	17	7577141	7577141	C	T	Missense_Mutation	PM2,PP2	PVS1=0 PS=[0, 0, 0, 0, 0] PM=[1, 1, 0, 0, 0, 0, 0] PP=[0, 0, 1, 0, 1, 0] BA1=0 BS=[0, 0, 0, 0, 0] BP=[0, 0, 0, 0, 0, 0, 0, 0]	NM_001126118	c.G680A	p.G227E	Pathogenic/Likely pathogenic	1900285	No	.	.	.	.	.	.	.	.	.	NA	NA
BRCA1	Pathogenic	17	41197810	41197817	TGCCCAAT	-	Frame_Shift_Del	PM2,PVS1	PVS1=0 PS=[0, 0, 0, 0, 0] PM=[0, 1, 0, 0, 0, 0, 0] PP=[0, 0, 0, 0, 1, 0] BA1=0 BS=[0, 0, 0, 0, 0] BP=[0, 0, 0, 0, 0, 0, 0, 0]	NM_007294	c.5470_5477del	p.I1824fs	Pathogenic	1900293	No	.	.	.	.	.	.	.	.	.	NA	NA
PALB2	Pathogenic	16	23641419	23641419	T	-	Frame_Shift_Del	PM2,PVS1	PVS1=1 PS=[0, 0, 0, 0, 0] PM=[0, 1, 0, 0, 0, 0, 0] PP=[0, 0, 0, 0, 1, 0] BA1=0 BS=[0, 0, 0, 0, 0] BP=[0, 0, 0, 0, 0, 0, 0, 0]	NM_024675	c.2056delA	p.R686fs	Pathogenic	1900295	No	.	.	.	.	.	.	.	.	.	NA	NA
BRCA2	Pathogenic	13	32954180	32954180	C	T	Missense_Mutation	PM2,PP2	PVS1=0 PS=[0, 0, 1, 0, 0] PM=[1, 1, 0, 0, 0, 0, 0] PP=[0, 0, 0, 0, 1, 0] BA1=0 BS=[0, 0, 0, 0, 0] BP=[1, 0, 0, 0, 0, 0, 0, 0]	NM_000059	c.C9154T	p.R3052W	Pathogenic	1900305	No	.	8.28e-06	0	0	0	0	0	0	6.07e-05	NA	NA
BRCA1	Pathogenic	17	41215951	41215952	CA	-	Frame_Shift_Del	PM2,PVS1	PVS1=1 PS=[0, 0, 0, 0, 0] PM=[0, 1, 0, 0, 0, 0, 0] PP=[0, 0, 0, 0, 1, 0] BA1=0 BS=[0, 0, 0, 0, 0] BP=[0, 0, 0, 0, 0, 0, 0, 0]	NM_007294	c.5091_5092	p.C1697fs	Pathogenic	1900355	No	.	.	.	.	.	.	.	.	.	NA	NA
BRCA2	Pathogenic	13	32914066	32914069	AATT	-	Frame_Shift_Del	PM2,PVS1	PVS1=1 PS=[0, 0, 0, 0, 0] PM=[0, 1, 0, 0, 0, 0, 0] PP=[0, 0, 0, 0, 1, 0] BA1=0 BS=[0, 0, 0, 0, 0] BP=[0, 0, 0, 0, 0, 0, 0, 0]	NM_000059	c.5574_5577del	p.T1858fs	Pathogenic	1900360	No	.	3.32e-05	0.0002	0	0	0	3.02e-05	0	0	NA	NA
FANCD2	Pathogenic	3	10089599	10089599	A	T	Splice_Site	PM2,PSC1	PVS1=1 PS=[0, 0, 0, 0, 0] PM=[0, 1, 0, 0, 0, 0, 0] PP=[0, 0, 1, 0, 0, 0] BA1=0 BS=[0, 0, 0, 0, 0] BP=[0, 0, 0, 0, 0, 0, 0, 0]	NM_001018115	c.1279-2A>T	p.X427_splice	.	1900368	No	.	.	.	.	.	.	.	.	.	NA	NA
ATR	Pathogenic	3	142232360	142232360	G	A	Nonsense_Mutation	PM2,PVS1	PVS1=1 PS=[0, 0, 0, 0, 0] PM=[0, 1, 0, 0, 0, 0, 0] PP=[0, 0, 1, 0, 0, 0] BA1=0 BS=[0, 0, 0, 0, 0] BP=[0, 0, 0, 0, 0, 0, 0, 0]	NM_001354579	c.C4432T	p.Q1478X	.	1900384	Yes	.	.	.	.	.	.	.	.	.	NA	NA
BRCA2	Pathogenic	13	32907202	32907205	TAAA	-	Frame_Shift_Del	PM2,PVS1	PVS1=1 PS=[0, 0, 0, 0, 0] PM=[0, 1, 0, 0, 0, 0, 0] PP=[0, 0, 0, 0, 1, 0] BA1=0 BS=[0, 0, 0, 0, 0] BP=[0, 0, 0, 0, 0, 0, 0, 0]	NM_000059	c.1587_1590del	p.F529fs	Pathogenic	1900384	Yes	.	.	.	.	.	.	.	.	.	NA	NA
BRCA2	Likely pathogenic	13	32911816	32911816	G	-	Frame_Shift_Del	PM2,PVS1	PVS1=1 PS=[0, 0, 0, 0, 0] PM=[0, 1, 0, 0, 0, 0, 0] PP=[0, 0, 0, 0, 0, 0] BA1=0 BS=[0, 0, 0, 0, 0] BP=[0, 0, 0, 0, 0, 0, 0, 0]	NM_000059	c.3324delG	p.K1108fs	.	1900408	No	.	.	.	.	.	.	.	.	.	NA	NA
PALB2	Pathogenic	16	23641307	23641308	AT	-	Frame_Shift_Del	PM2,PVS1	PVS1=1 PS=[0, 0, 0, 0, 0] PM=[0, 1, 0, 0, 0, 0, 0] PP=[0, 0, 0, 0, 1, 0] BA1=0 BS=[0, 0, 0, 0, 0] BP=[0, 0, 0, 0, 0, 0, 0, 0]	NM_024675	c.2167_2168del	p.M723fs	Pathogenic	1900414	No	.	6.59e-05	0	0.0005	0	0	3e-05	0	0	NA	NA
BRCA2	Pathogenic	13	32914898	32914904	TTAAATG	-	Frame_Shift_Del	PM2,PVS1	PVS1=1 PS=[0, 0, 0, 0, 0] PM=[0, 1, 0, 0, 0, 0, 0] PP=[0, 0, 0, 0, 1, 0] BA1=0 BS=[0, 0, 0, 0, 0] BP=[0, 0, 0, 0, 0, 0, 0, 0]	NM_000059	c.6406_6412del	p.L2136fs	Pathogenic	1900484	No	.	.	.	.	.	.	.	.	.	NA	NA
BRCA1	Pathogenic	17	41197810	41197817	TGCCCAAT	-	Frame_Shift_Del	PM2,PVS1	PVS1=0 PS=[0, 0, 0, 0, 0] PM=[0, 1, 0, 0, 0, 0, 0] PP=[0, 0, 0, 0, 1, 0] BA1=0 BS=[0, 0, 0, 0, 0] BP=[0, 0, 0, 0, 0, 0, 0, 0]	NM_007294	c.5470_5477del	p.I1824fs	Pathogenic	1900515	No	.	.	.	.	.	.	.	.	.	NA	NA
PALB2	Pathogenic	16	23646193	23646196	AATA	-	Frame_Shift_Del	PM2,PVS1	PVS1=1 PS=[0, 0, 0, 0, 0] PM=[0, 1, 0, 0, 0, 0, 0] PP=[0, 0, 0, 0, 1, 0] BA1=0 BS=[0, 0, 0, 0, 0] BP=[0, 0, 0, 0, 0, 0, 0, 0]	NM_024675	c.1671_1674del	p.F557fs	Pathogenic	1900530	No	.	.	.	.	.	.	.	.	.	NA	NA
BRCA1	Pathogenic	17	41244845	41244846	AA	-	Frame_Shift_Del	PM2,PVS1	PVS1=1 PS=[0, 0, 0, 0, 0] PM=[0, 1, 0, 0, 0, 0, 0] PP=[0, 0, 0, 0, 1, 0] BA1=0 BS=[0, 0, 0, 0, 0] BP=[0, 0, 0, 0, 0, 0, 0, 0]	NM_007294	c.2702_2703del	p.F901fs	Pathogenic	1900556	No	.	.	.	.	.	.	.	.	.	NA	NA
PALB2	Pathogenic	16	23646661	23646661	A	-	Frame_Shift_Del	PM2,PVS1	PVS1=1 PS=[0, 0, 0, 0, 0] PM=[0, 1, 0, 0, 0, 0, 0] PP=[0, 0, 0, 0, 1, 0] BA1=0 BS=[0, 0, 0, 0, 0] BP=[0, 0, 0, 0, 0, 0, 0, 0]	NM_024675	c.1206delT	p.L402fs	Pathogenic	1900583	No	.	.	.	.	.	.	.	.	.	NA	NA
BRCA2	Pathogenic	13	32907069	32907069	A	TGTATT	Frame_Shift_Ins	PM2,PVS1	PVS1=1 PS=[0, 0, 0, 0, 0] PM=[0, 1, 0, 0, 0, 0, 0] PP=[0, 0, 0, 0, 1, 0] BA1=0 BS=[0, 0, 0, 0, 0] BP=[0, 0, 0, 0, 0, 0, 0, 0]	NM_000059	c.1454delinsTGTATT	p.Lys485Metfs*26	Pathogenic	1900604	No	.	.	.	.	.	.	.	.	.	NA	NA
PALB2	Pathogenic	16	23652472	23652472	C	A	Nonsense_Mutation	PM2,PVS1	PVS1=1 PS=[0, 0, 0, 0, 0] PM=[0, 1, 0, 0, 0, 0, 0] PP=[0, 0, 1, 0, 1, 0] BA1=0 BS=[0, 0, 0, 0, 0] BP=[0, 0, 0, 0, 0, 0, 0, 0]	NM_024675	c.G7T	p.E3X	Pathogenic	1900608	No	.	.	.	.	.	.	.	.	.	NA	NA
BRCA2	Pathogenic	13	32920978	32920978	C	T	Nonsense_Mutation	PM2,PS1,PVS1	PVS1=1 PS=[0, 0, 0, 0, 0] PM=[0, 1, 0, 0, 0, 0, 0] PP=[0, 0, 1, 0, 1, 0] BA1=0 BS=[0, 0, 0, 0, 0] BP=[0, 0, 0, 0, 0, 0, 0, 0]	NM_000059	c.C6952T	p.R2318X	Pathogenic	1900613	No	.	.	.	.	.	.	.	.	.	NA	NA
BRCA1	Pathogenic	17	41243900	41243904	TAAGT	-	Frame_Shift_Del	PM2,PVS1	PVS1=1 PS=[0, 0, 0, 0, 0] PM=[0, 1, 0, 0, 0, 0, 0] PP=[0, 0, 0, 0, 1, 0] BA1=0 BS=[0, 0, 0, 0, 0] BP=[0, 0, 0, 0, 0, 0, 0, 0]	NM_007294	c.3644_3648del	p.N1215fs	Pathogenic	1900675	No	.	.	.	.	.	.	.	.	.	NA	NA
RAD50	Likely pathogenic	5	131924434	131924435	AT	-	Frame_Shift_Del	PM2	PVS1=1 PS=[0, 0, 0, 0, 0] PM=[0, 1, 0, 0, 0, 0, 0] PP=[0, 0, 0, 0, 0, 0] BA1=0 BS=[0, 0, 0, 0, 0] BP=[0, 0, 0, 0, 0, 0, 0, 0]	NM_005732	c.1107_1108del	p.S369fs	.	1900693	No	.	.	.	.	.	.	.	.	.	NA	NA
RAD50	Pathogenic	5	131939690	131939690	C	T	Nonsense_Mutation	PM2	PVS1=1 PS=[0, 0, 0, 0, 0] PM=[0, 1, 0, 0, 0, 0, 0] PP=[0, 0, 1, 0, 1, 0] BA1=0 BS=[0, 0, 0, 0, 0] BP=[0, 0, 0, 0, 0, 0, 0, 0]	NM_005732	c.C2476T	p.Q826X	Pathogenic	1900708	No	.	.	.	.	.	.	.	.	.	NA	NA
BRCA1	Pathogenic	17	41267741	41267741	A	C	Splice_Site	PM2,PVS1	PVS1=1 PS=[0, 0, 0, 0, 0] PM=[0, 1, 0, 0, 0, 0, 0] PP=[0, 0, 1, 0, 1, 0] BA1=0 BS=[0, 0, 0, 0, 0] BP=[0, 0, 0, 0, 0, 0, 0, 0]	NM_007294	c.134+2T>G	p.X45_splice	Pathogenic	1900716	No	.	.	.	.	.	.	.	.	.	NA	NA
PALB2	Pathogenic	16	23647028	23647028	T	-	Frame_Shift_Del	PM2,PVS1	PVS1=1 PS=[0, 0, 0, 0, 0] PM=[0, 1, 0, 0, 0, 0, 0] PP=[0, 0, 0, 0, 1, 0] BA1=0 BS=[0, 0, 0, 0, 0] BP=[0, 0, 0, 0, 0, 0, 0, 0]	NM_024675	c.839delA	p.N280fs	Pathogenic	1900735	No	.	.	.	.	.	.	.	.	.	Missense_Mutation	p.V991G
BRCA1	Pathogenic	17	41245437	41245438	TT	-	Frame_Shift_Del	PM2,PS1,PVS1	PVS1=1 PS=[0, 0, 0, 0, 0] PM=[0, 1, 0, 0, 0, 0, 0] PP=[0, 0, 0, 0, 1, 0] BA1=0 BS=[0, 0, 0, 0, 0] BP=[0, 0, 0, 0, 0, 0, 0, 0]	NM_007294	c.2110_2111del	p.N704fs	Pathogenic	1900748	No	.	.	.	.	.	.	.	.	.	NA	NA
PTEN	Pathogenic	10	89720852	89720852	C	T	Nonsense_Mutation	PM2,PVS1	PVS1=1 PS=[0, 0, 0, 0, 0] PM=[0, 1, 0, 0, 0, 0, 0] PP=[0, 0, 1, 0, 1, 0] BA1=0 BS=[0, 0, 0, 0, 0] BP=[0, 0, 0, 0, 0, 0, 0, 0]	NM_000314	c.C1003T	p.R335X	Pathogenic	1900779	No	.	.	.	.	.	.	.	.	.	Missense_Mutation	p.K128E
RUNX1	Pathogenic	21	36164908	36164908	C	T	Splice_Site	PM2,PVS1	PVS1=1 PS=[0, 0, 0, 0, 0] PM=[0, 1, 0, 0, 0, 0, 0] PP=[0, 0, 1, 0, 0, 0] BA1=0 BS=[0, 0, 0, 0, 0] BP=[0, 0, 0, 0, 0, 0, 0, 0]	NM_001001890	c.887-1G>A	p.X296_splice	.	1900790	No	.	.	.	.	.	.	.	.	.	NA	NA
BRCA2	Pathogenic	13	32954022	32954022	-	A	Frame_Shift_Ins	PM2,PVS1	PVS1=1 PS=[0, 0, 0, 0, 0] PM=[0, 1, 0, 0, 0, 0, 0] PP=[0, 0, 0, 0, 1, 0] BA1=0 BS=[0, 0, 0, 0, 0] BP=[0, 0, 0, 0, 0, 0, 0, 0]	NM_000059	c.9090dupA	p.T3030fs	Pathogenic	1900807	No	.	9.62e-05	0	9.12e-05	0	0	0.0002	0	0	NA	NA
BRCA1	Pathogenic	17	41245594	41245594	T	A	Nonsense_Mutation	PM2,PVS1	PVS1=1 PS=[0, 0, 0, 0, 0] PM=[0, 1, 0, 0, 0, 0, 0] PP=[0, 0, 0, 0, 0, 0] BA1=0 BS=[0, 0, 0, 0, 0] BP=[0, 0, 0, 0, 0, 0, 0, 0]	NM_007294	c.A1954T	p.K652X	.	1900835	No	.	.	.	.	.	.	.	.	.	NA	NA
CHEK2	Pathogenic	22	29130463	29130463	G	A	Nonsense_Mutation	PM2,PVS1	PVS1=1 PS=[0, 0, 0, 0, 0] PM=[0, 1, 0, 0, 0, 0, 0] PP=[0, 0, 0, 0, 1, 0] BA1=0 BS=[0, 0, 0, 0, 0] BP=[0, 0, 0, 0, 0, 0, 0, 0]	NM_001005735	c.C247T	p.Q83X	Pathogenic	1900852	No	.	.	.	.	.	.	.	.	.	NA	NA
PTEN	Pathogenic	10	89717608	89717608	A	G	Splice_Site	PM2,PVS1	PVS1=1 PS=[0, 0, 0, 0, 0] PM=[0, 1, 0, 0, 0, 0, 0] PP=[0, 0, 1, 0, 1, 0] BA1=0 BS=[0, 0, 0, 0, 0] BP=[0, 0, 0, 0, 0, 0, 0, 0]	NM_000314	c.635-2A>G	p.X212_splice	Pathogenic	1900868	No	.	.	.	.	.	.	.	.	.	Frame_Shift_Ins	p.L100fs
BRCA1	Pathogenic	17	41203078	41203078	A	G	Splice_Site	PM2,PVS1	PVS1=1 PS=[0, 0, 0, 0, 0] PM=[0, 1, 0, 0, 0, 0, 0] PP=[0, 0, 1, 0, 1, 0] BA1=0 BS=[0, 0, 0, 0, 0] BP=[0, 0, 0, 0, 0, 0, 0, 0]	NM_007294	c.5332+2T>C	p.X1778_splice	Pathogenic	1900896	No	.	.	.	.	.	.	.	.	.	NA	NA
BRCA1	Pathogenic	17	41197810	41197817	TGCCCAAT	-	Frame_Shift_Del	PM2,PVS1	PVS1=0 PS=[0, 0, 0, 0, 0] PM=[0, 1, 0, 0, 0, 0, 0] PP=[0, 0, 0, 0, 1, 0] BA1=0 BS=[0, 0, 0, 0, 0] BP=[0, 0, 0, 0, 0, 0, 0, 0]	NM_007294	c.5470_5477del	p.I1824fs	Pathogenic	1900908	No	.	.	.	.	.	.	.	.	.	NA	NA
BRCA2	Likely pathogenic	13	32906701	32906701	-	A	Frame_Shift_Ins	PM2,PVS1	PVS1=1 PS=[0, 0, 0, 0, 0] PM=[0, 1, 0, 0, 0, 0, 0] PP=[0, 0, 0, 0, 0, 0] BA1=0 BS=[0, 0, 0, 0, 0] BP=[0, 0, 0, 0, 0, 0, 0, 0]	NM_000059	c.1087dupA	p.D362fs	.	1900913	No	.	.	.	.	.	.	.	.	.	NA	NA
CHEK2	Pathogenic	22	29121258	29121258	G	T	Nonsense_Mutation	PM2,PVS1	PVS1=1 PS=[0, 0, 0, 0, 0] PM=[0, 1, 0, 0, 0, 0, 0] PP=[0, 0, 0, 0, 1, 0] BA1=0 BS=[0, 0, 0, 0, 0] BP=[0, 0, 0, 0, 0, 0, 0, 0]	NM_001349956	c.C417A	p.Y139X	Pathogenic	1900923	No	.	.	.	.	.	.	.	.	.	NA	NA
BRCA1	Pathogenic	17	41256219	41256219	C	A	Nonsense_Mutation	PM2,PVS1	PVS1=1 PS=[0, 0, 0, 0, 0] PM=[0, 1, 0, 0, 0, 0, 0] PP=[0, 0, 1, 0, 0, 0] BA1=0 BS=[0, 0, 0, 0, 0] BP=[0, 0, 0, 0, 0, 0, 0, 0]	NM_007294	c.G361T	p.E121X	.	1900954	No	.	.	.	.	.	.	.	.	.	NA	NA
BRCA1	Pathogenic	17	41197810	41197817	TGCCCAAT	-	Frame_Shift_Del	PM2,PVS1	PVS1=0 PS=[0, 0, 0, 0, 0] PM=[0, 1, 0, 0, 0, 0, 0] PP=[0, 0, 0, 0, 1, 0] BA1=0 BS=[0, 0, 0, 0, 0] BP=[0, 0, 0, 0, 0, 0, 0, 0]	NM_007294	c.5470_5477del	p.I1824fs	Pathogenic	1900986	No	.	.	.	.	.	.	.	.	.	NA	NA
RET	Pathogenic	10	43614996	43614996	G	T	Missense_Mutation	PM2,PP2,PP3,PS1	PVS1=0 PS=[0, 0, 0, 0, 0] PM=[1, 1, 0, 0, 0, 0, 0] PP=[0, 0, 1, 0, 0, 0] BA1=0 BS=[0, 0, 0, 0, 0] BP=[0, 0, 0, 0, 0, 0, 0, 0]	NM_001355216	c.G1648T	p.V550L	Pathogenic	1900996	No	.	1.57e-05	0	0	0	0	2.86e-05	0	0	NA	NA
BRCA2	Pathogenic	13	32913656	32913657	AG	-	Frame_Shift_Del	PM2,PS1,PVS1	PVS1=1 PS=[0, 0, 0, 0, 0] PM=[0, 1, 0, 0, 0, 0, 0] PP=[0, 0, 0, 0, 1, 0] BA1=0 BS=[0, 0, 0, 0, 0] BP=[0, 0, 0, 0, 0, 0, 0, 0]	NM_000059	c.5164_5165del	p.S1722fs	Pathogenic	1901038	No	3.189e-05	.	.	.	.	.	.	.	.	NA	NA
BRCA2	Pathogenic	13	32913054	32913055	TA	-	Frame_Shift_Del	PM2,PVS1	PVS1=1 PS=[0, 0, 0, 0, 0] PM=[0, 1, 0, 0, 0, 0, 0] PP=[0, 0, 0, 0, 1, 0] BA1=0 BS=[0, 0, 0, 0, 0] BP=[0, 0, 0, 0, 0, 0, 0, 0]	NM_000059	c.4562_4563del	p.L1521fs	Pathogenic	1901043	No	.	8.31e-06	0	0	0	0	1.51e-05	0	0	NA	NA
BRCA1	Pathogenic	17	41197810	41197817	TGCCCAAT	-	Frame_Shift_Del	PM2,PVS1	PVS1=0 PS=[0, 0, 0, 0, 0] PM=[0, 1, 0, 0, 0, 0, 0] PP=[0, 0, 0, 0, 1, 0] BA1=0 BS=[0, 0, 0, 0, 0] BP=[0, 0, 0, 0, 0, 0, 0, 0]	NM_007294	c.5470_5477del	p.I1824fs	Pathogenic	1901046	No	.	.	.	.	.	.	.	.	.	NA	NA
BRCA1	Pathogenic	17	41244143	41244147	CTGTT	-	Frame_Shift_Del	PM2,PVS1	PVS1=1 PS=[0, 0, 0, 0, 0] PM=[0, 1, 0, 0, 0, 0, 0] PP=[0, 0, 0, 0, 1, 0] BA1=0 BS=[0, 0, 0, 0, 0] BP=[0, 0, 0, 0, 0, 0, 0, 0]	NM_007294	c.3401_3405del	p.E1134fs	Pathogenic	1901051	No	.	.	.	.	.	.	.	.	.	NA	NA
BRCA2	Likely pathogenic	13	32911840	32911844	TATAT	-	Frame_Shift_Del	PM2,PVS1	PVS1=1 PS=[0, 0, 0, 0, 0] PM=[0, 1, 0, 0, 0, 0, 0] PP=[0, 0, 0, 0, 0, 0] BA1=0 BS=[0, 0, 0, 0, 0] BP=[0, 0, 0, 0, 0, 0, 0, 0]	NM_000059	c.3348_3352del	p.T1116fs	.	1901141	No	.	.	.	.	.	.	.	.	.	NA	NA
TP53	Pathogenic	17	7578406	7578406	C	T	Missense_Mutation	PM2,PP2	PVS1=0 PS=[0, 0, 0, 0, 0] PM=[1, 1, 0, 0, 0, 0, 0] PP=[0, 0, 1, 0, 1, 0] BA1=0 BS=[0, 0, 0, 0, 0] BP=[0, 0, 0, 0, 0, 0, 0, 0]	NM_001126118	c.G407A	p.R136H	Pathogenic	1901152	No	.	8.24e-06	0	0	0	0	1.5e-05	0	0	NA	NA
BRCA2	Likely pathogenic	13	32907095	32907095	G	-	Frame_Shift_Del	PM2,PVS1	PVS1=1 PS=[0, 0, 0, 0, 0] PM=[0, 1, 0, 0, 0, 0, 0] PP=[0, 0, 0, 0, 0, 0] BA1=0 BS=[0, 0, 0, 0, 0] BP=[0, 0, 0, 0, 0, 0, 0, 0]	NM_000059	c.1480delG	p.V494fs	.	1901153	No	.	.	.	.	.	.	.	.	.	NA	NA
PALB2	Pathogenic	16	23652472	23652472	C	A	Nonsense_Mutation	PM2,PVS1	PVS1=1 PS=[0, 0, 0, 0, 0] PM=[0, 1, 0, 0, 0, 0, 0] PP=[0, 0, 1, 0, 1, 0] BA1=0 BS=[0, 0, 0, 0, 0] BP=[0, 0, 0, 0, 0, 0, 0, 0]	NM_024675	c.G7T	p.E3X	Pathogenic	1901191	No	.	.	.	.	.	.	.	.	.	NA	NA
BRCA1	Pathogenic	17	41246566	41246567	AT	-	Frame_Shift_Del	PM2,PS1,PVS1	PVS1=1 PS=[0, 0, 0, 0, 0] PM=[0, 1, 0, 0, 0, 0, 0] PP=[0, 0, 0, 0, 1, 0] BA1=0 BS=[0, 0, 0, 0, 0] BP=[0, 0, 0, 0, 0, 0, 0, 0]	NM_007294	c.981_982del	p.T327fs	Pathogenic	1901209	No	.	.	.	.	.	.	.	.	.	NA	NA
CBL	Likely pathogenic	11	119103404	119103404	A	-	Frame_Shift_Del	PM2,PVS1	PVS1=1 PS=[0, 0, 0, 0, 0] PM=[0, 1, 0, 0, 0, 0, 0] PP=[0, 0, 0, 0, 0, 0] BA1=0 BS=[0, 0, 0, 0, 0] BP=[0, 0, 0, 0, 0, 0, 0, 0]	NM_005188	c.442delA	p.R148fs	.	1901216	No	.	.	.	.	.	.	.	.	.	NA	NA
ATM	Likely pathogenic	11	108127035	108127035	G	-	Frame_Shift_Del	PM2,PVS1	PVS1=1 PS=[0, 0, 0, 0, 0] PM=[0, 1, 0, 0, 0, 0, 0] PP=[0, 0, 0, 0, 0, 0] BA1=0 BS=[0, 0, 0, 0, 0] BP=[0, 0, 0, 0, 0, 0, 0, 0]	NM_000051	c.2218delG	p.A740fs	.	1901221	No	.	.	.	.	.	.	.	.	.	NA	NA
BRCA1	Pathogenic	17	41244185	41244189	ATTAA	-	Frame_Shift_Del	PM2,PVS1	PVS1=1 PS=[0, 0, 0, 0, 0] PM=[0, 1, 0, 0, 0, 0, 0] PP=[0, 0, 0, 0, 1, 0] BA1=0 BS=[0, 0, 0, 0, 0] BP=[0, 0, 0, 0, 0, 0, 0, 0]	NM_007294	c.3359_3363del	p.V1120fs	Pathogenic	1901229	No	.	.	.	.	.	.	.	.	.	NA	NA
PALB2	Pathogenic	16	23640959	23640959	A	G	Splice_Site	PM2,PVS1	PVS1=1 PS=[0, 0, 0, 0, 0] PM=[0, 1, 0, 0, 0, 0, 0] PP=[0, 0, 1, 0, 1, 0] BA1=0 BS=[0, 0, 0, 0, 0] BP=[0, 0, 0, 0, 0, 0, 0, 0]	NM_024675	c.2514+2T>C	p.X838_splice	Pathogenic	1901252	No	.	.	.	.	.	.	.	.	.	NA	NA
BRCA1	Pathogenic	17	41244106	41244106	C	-	Frame_Shift_Del	PM2,PS1,PVS1	PVS1=1 PS=[0, 0, 0, 0, 0] PM=[0, 1, 0, 0, 0, 0, 0] PP=[0, 0, 0, 0, 1, 0] BA1=0 BS=[0, 0, 0, 0, 0] BP=[0, 0, 0, 0, 0, 0, 0, 0]	NM_007294	c.3442delG	p.E1148fs	Pathogenic	1901261	No	.	.	.	.	.	.	.	.	.	NA	NA
FANCD2	Likely pathogenic	3	10107614	10107623	GTTCATTCAT	-	Frame_Shift_Del	PM2,PSC1	PVS1=1 PS=[0, 0, 0, 0, 0] PM=[0, 1, 0, 0, 0, 0, 0] PP=[0, 0, 0, 0, 0, 0] BA1=0 BS=[0, 0, 0, 0, 0] BP=[0, 0, 0, 0, 0, 0, 0, 0]	NM_001018115	c.2336_2345del	p.R779fs	.	1901373	No	.	.	.	.	.	.	.	.	.	NA	NA
ATM	Pathogenic	11	108121531	108121531	C	T	Nonsense_Mutation	PM2,PVS1	PVS1=1 PS=[0, 0, 0, 0, 0] PM=[0, 1, 0, 0, 0, 0, 0] PP=[0, 0, 1, 0, 1, 0] BA1=0 BS=[0, 0, 0, 0, 0] BP=[0, 0, 0, 0, 0, 0, 0, 0]	NM_000051	c.C1339T	p.R447X	Pathogenic/Likely pathogenic	1901453	No	.	8.25e-06	9.62e-05	0	0	0	0	0	0	NA	NA
BRCA1	Pathogenic	17	41243009	41243010	AG	-	Frame_Shift_Del	PM2,PVS1	PVS1=1 PS=[0, 0, 0, 0, 0] PM=[0, 1, 0, 0, 0, 0, 0] PP=[0, 0, 0, 0, 1, 0] BA1=0 BS=[0, 0, 0, 0, 0] BP=[0, 0, 0, 0, 0, 0, 0, 0]	NM_007294	c.4136_4137del	p.S1379fs	Pathogenic	1901461	No	.	.	.	.	.	.	.	.	.	NA	NA
BRCA2	Pathogenic	13	32914954	32914957	TCTC	-	Frame_Shift_Del	PM2,PM5,PVS1	PVS1=1 PS=[0, 0, 0, 0, 0] PM=[0, 1, 0, 0, 0, 0, 0] PP=[0, 0, 0, 0, 1, 0] BA1=0 BS=[0, 0, 0, 0, 0] BP=[0, 0, 0, 0, 0, 0, 0, 0]	NM_000059	c.6462_6465del	p.Y2154fs	Pathogenic	1901462	No	.	8.44e-06	0	0	0	0	1.52e-05	0	0	NA	NA
BRCA2	Pathogenic	13	32953885	32953885	A	G	Splice_Site	PM2,PVS1	PVS1=1 PS=[0, 0, 0, 0, 0] PM=[0, 1, 0, 0, 0, 0, 0] PP=[0, 0, 1, 0, 0, 0] BA1=0 BS=[0, 0, 0, 0, 0] BP=[0, 0, 0, 0, 0, 0, 0, 0]	NM_000059	c.8954-2A>G	p.X2985_splice	.	1901466	No	.	.	.	.	.	.	.	.	.	NA	NA
BRCA2	Pathogenic	13	32914340	32914343	GTTA	-	Frame_Shift_Del	PM2,PS1,PVS1	PVS1=1 PS=[0, 0, 0, 0, 0] PM=[0, 1, 0, 0, 0, 0, 0] PP=[0, 0, 0, 0, 1, 0] BA1=0 BS=[0, 0, 0, 0, 0] BP=[0, 0, 0, 0, 0, 0, 0, 0]	NM_000059	c.5848_5851del	p.V1950fs	Pathogenic	1901484	No	.	.	.	.	.	.	.	.	.	NA	NA
BRCA1	Pathogenic	17	41197810	41197817	TGCCCAAT	-	Frame_Shift_Del	PM2,PVS1	PVS1=0 PS=[0, 0, 0, 0, 0] PM=[0, 1, 0, 0, 0, 0, 0] PP=[0, 0, 0, 0, 1, 0] BA1=0 BS=[0, 0, 0, 0, 0] BP=[0, 0, 0, 0, 0, 0, 0, 0]	NM_007294	c.5470_5477del	p.I1824fs	Pathogenic	1901496	No	.	.	.	.	.	.	.	.	.	NA	NA
BRCA2	Pathogenic	13	32911601	32911601	C	T	Nonsense_Mutation	PM2,PS1,PVS1	PVS1=1 PS=[0, 0, 0, 0, 0] PM=[0, 1, 0, 0, 0, 0, 0] PP=[0, 0, 1, 0, 1, 0] BA1=0 BS=[0, 0, 0, 0, 0] BP=[0, 0, 0, 0, 0, 0, 0, 0]	NM_000059	c.C3109T	p.Q1037X	Pathogenic	1901500	No	.	.	.	.	.	.	.	.	.	NA	NA
TSC2	Pathogenic	16	2132436	2132436	G	A	Splice_Site	PM2,PVS1	PVS1=1 PS=[0, 0, 0, 0, 0] PM=[0, 1, 0, 0, 0, 0, 0] PP=[0, 0, 1, 0, 0, 0] BA1=0 BS=[0, 0, 0, 0, 0] BP=[0, 0, 0, 0, 0, 0, 0, 0]	NM_001318831	c.3083-1G>A	p.X1028_splice	Uncertain_significance	1901529	No	.	.	.	.	.	.	.	.	.	NA	NA
MTAP	Likely pathogenic	9	21818046	21818046	-	CA	Frame_Shift_Ins	PM2,PVS1	PVS1=0 PS=[0, 0, 0, 0, 0] PM=[0, 1, 0, 0, 0, 0, 0] PP=[0, 0, 0, 0, 0, 0] BA1=0 BS=[0, 0, 0, 0, 0] BP=[0, 0, 0, 0, 0, 0, 0, 0]	NM_002451	c.192_193insCA	p.Q64fs	.	1901532	No	.	.	.	.	.	.	.	.	.	NA	NA
BRCA1	Pathogenic	17	41219625	41219625	C	T	Missense_Mutation	PM2,PP2	PVS1=0 PS=[0, 0, 0, 0, 0] PM=[1, 1, 0, 0, 0, 0, 0] PP=[0, 0, 1, 0, 1, 0] BA1=0 BS=[0, 0, 0, 0, 0] BP=[1, 0, 0, 0, 0, 0, 0, 0]	NM_007294	c.G5074A	p.D1692N	Pathogenic/Likely pathogenic	1901538	No	.	.	.	.	.	.	.	.	.	NA	NA
PMS2	Likely pathogenic	7	6048650	6048650	T	C	Missense_Mutation	PM2,PVS1	PVS1=0 PS=[0, 0, 0, 0, 0] PM=[1, 1, 0, 0, 0, 0, 0] PP=[0, 0, 0, 0, 1, 0] BA1=0 BS=[0, 0, 0, 0, 0] BP=[1, 0, 0, 0, 0, 0, 0, 0]	NM_000535	c.A1G	p.M1V	Likely pathogenic	1901557	No	3.185e-05	4.2e-05	0.0001	8.67e-05	0	0	1.54e-05	0	0.0001	NA	NA
BRCA1	Pathogenic	17	41245437	41245438	TT	-	Frame_Shift_Del	PM2,PS1,PVS1	PVS1=1 PS=[0, 0, 0, 0, 0] PM=[0, 1, 0, 0, 0, 0, 0] PP=[0, 0, 0, 0, 1, 0] BA1=0 BS=[0, 0, 0, 0, 0] BP=[0, 0, 0, 0, 0, 0, 0, 0]	NM_007294	c.2110_2111del	p.N704fs	Pathogenic	1901577	No	.	.	.	.	.	.	.	.	.	NA	NA
BRCA2	Pathogenic	13	32913656	32913657	AG	-	Frame_Shift_Del	PM2,PS1,PVS1	PVS1=1 PS=[0, 0, 0, 0, 0] PM=[0, 1, 0, 0, 0, 0, 0] PP=[0, 0, 0, 0, 1, 0] BA1=0 BS=[0, 0, 0, 0, 0] BP=[0, 0, 0, 0, 0, 0, 0, 0]	NM_000059	c.5164_5165del	p.S1722fs	Pathogenic	1901594	No	3.189e-05	.	.	.	.	.	.	.	.	NA	NA
BRCA2	Pathogenic	13	32900751	32900751	G	A	Splice_Site	PM2,PVS1	PVS1=1 PS=[0, 0, 0, 0, 0] PM=[0, 1, 0, 0, 0, 0, 0] PP=[0, 0, 1, 0, 1, 0] BA1=0 BS=[0, 0, 0, 0, 0] BP=[0, 0, 0, 0, 0, 0, 0, 0]	NM_000059	c.631+1G>A	p.X211_splice	Pathogenic/Likely pathogenic	1901629	Yes	.	.	.	.	.	.	.	.	.	NA	NA
TP53	Likely pathogenic	17	7579313	7579313	G	A	Missense_Mutation	PM2,PP2,PP3	PVS1=0 PS=[0, 0, 0, 0, 0] PM=[1, 1, 0, 0, 1, 0, 0] PP=[0, 0, 1, 0, 0, 0] BA1=0 BS=[0, 0, 0, 0, 0] BP=[0, 0, 0, 0, 0, 0, 0, 0]	NM_001126118	c.C257T	p.T86M	Likely pathogenic	1901629	Yes	3.185e-05	.	.	.	.	.	.	.	.	NA	NA
TP53	Pathogenic	17	7578213	7578214	AA	-	Frame_Shift_Del	PM2,PVS1	PVS1=1 PS=[0, 0, 0, 0, 0] PM=[0, 1, 0, 0, 0, 0, 0] PP=[0, 0, 0, 0, 1, 0] BA1=0 BS=[0, 0, 0, 0, 0] BP=[0, 0, 0, 0, 0, 0, 0, 0]	NM_001126118	c.518_519del	p.F173fs	Pathogenic	1901631	No	.	.	.	.	.	.	.	.	.	NA	NA
PALB2	Pathogenic	16	23632800	23632800	C	G	Splice_Site	PM2,PVS1	PVS1=1 PS=[0, 0, 0, 0, 0] PM=[0, 1, 0, 0, 0, 0, 0] PP=[0, 0, 1, 0, 0, 0] BA1=0 BS=[0, 0, 0, 0, 0] BP=[0, 0, 0, 0, 0, 0, 0, 0]	NM_024675	c.2997-1G>C	p.X999_splice	.	1901641	No	.	8.28e-06	0	0	0.0001	0	0	0	0	NA	NA
BRCA1	Likely pathogenic	17	41276052	41276052	-	T	Frame_Shift_Ins	PM2,PVS1	PVS1=1 PS=[0, 0, 0, 0, 0] PM=[0, 1, 0, 0, 0, 0, 0] PP=[0, 0, 0, 0, 0, 0] BA1=0 BS=[0, 0, 0, 0, 0] BP=[0, 0, 0, 0, 0, 0, 0, 0]	NM_007294	c.61dupA	p.I21fs	.	1901645	No	.	.	.	.	.	.	.	.	.	NA	NA
BRCA1	Pathogenic	17	41246334	41246334	G	C	Nonsense_Mutation	PM2,PS1,PVS1	PVS1=1 PS=[0, 0, 0, 0, 0] PM=[0, 1, 0, 0, 0, 0, 0] PP=[0, 0, 0, 0, 1, 0] BA1=0 BS=[0, 0, 0, 0, 0] BP=[0, 0, 0, 0, 0, 0, 0, 0]	NM_007294	c.C1214G	p.S405X	Pathogenic	1901658	No	.	.	.	.	.	.	.	.	.	NA	NA
BRCA1	Likely pathogenic	17	41215905	41215905	A	-	Frame_Shift_Del	PM2,PVS1	PVS1=1 PS=[0, 0, 0, 0, 0] PM=[0, 1, 0, 0, 0, 0, 0] PP=[0, 0, 0, 0, 0, 0] BA1=0 BS=[0, 0, 0, 0, 0] BP=[0, 0, 0, 0, 0, 0, 0, 0]	NM_007294	c.5138delT	p.V1713fs	.	1901660	No	.	.	.	.	.	.	.	.	.	NA	NA
FANCM	Likely pathogenic	14	45645061	45645061	-	T	Frame_Shift_Ins	PM2,PVS1	PVS1=1 PS=[0, 0, 0, 0, 0] PM=[0, 1, 0, 0, 0, 0, 0] PP=[0, 0, 0, 0, 0, 0] BA1=0 BS=[0, 0, 0, 0, 0] BP=[0, 0, 0, 0, 0, 0, 0, 0]	NM_001308133	c.3026_3027insT	p.T1009fs	.	1901669	No	.	.	.	.	.	.	.	.	.	NA	NA
BRCA1	Pathogenic	17	41197810	41197817	TGCCCAAT	-	Frame_Shift_Del	PM2,PVS1	PVS1=0 PS=[0, 0, 0, 0, 0] PM=[0, 1, 0, 0, 0, 0, 0] PP=[0, 0, 0, 0, 1, 0] BA1=0 BS=[0, 0, 0, 0, 0] BP=[0, 0, 0, 0, 0, 0, 0, 0]	NM_007294	c.5470_5477del	p.I1824fs	Pathogenic	1901671	No	.	.	.	.	.	.	.	.	.	NA	NA
BRCA2	Pathogenic	13	32913656	32913657	AG	-	Frame_Shift_Del	PM2,PS1,PVS1	PVS1=1 PS=[0, 0, 0, 0, 0] PM=[0, 1, 0, 0, 0, 0, 0] PP=[0, 0, 0, 0, 1, 0] BA1=0 BS=[0, 0, 0, 0, 0] BP=[0, 0, 0, 0, 0, 0, 0, 0]	NM_000059	c.5164_5165del	p.S1722fs	Pathogenic	1901673	No	3.189e-05	.	.	.	.	.	.	.	.	NA	NA
ATR	Pathogenic	3	142281298	142281298	-	A	Frame_Shift_Ins	PM2,PVS1	PVS1=1 PS=[0, 0, 0, 0, 0] PM=[0, 1, 0, 0, 0, 0, 0] PP=[0, 0, 0, 0, 0, 0] BA1=0 BS=[0, 0, 0, 0, 0] BP=[0, 0, 0, 0, 0, 0, 0, 0]	NM_001184	c.945dupT	p.V316fs	.	1901681	Yes	.	.	.	.	.	.	.	.	.	NA	NA
BRCA2	Pathogenic	13	32910749	32910749	T	-	Frame_Shift_Del	PM2,PVS1	PVS1=1 PS=[0, 0, 0, 0, 0] PM=[0, 1, 0, 0, 0, 0, 0] PP=[0, 0, 0, 0, 1, 0] BA1=0 BS=[0, 0, 0, 0, 0] BP=[0, 0, 0, 0, 0, 0, 0, 0]	NM_000059	c.2257delT	p.F753fs	Pathogenic	1901681	Yes	.	.	.	.	.	.	.	.	.	NA	NA
PALB2	Pathogenic	16	23641307	23641308	AT	-	Frame_Shift_Del	PM2,PVS1	PVS1=1 PS=[0, 0, 0, 0, 0] PM=[0, 1, 0, 0, 0, 0, 0] PP=[0, 0, 0, 0, 1, 0] BA1=0 BS=[0, 0, 0, 0, 0] BP=[0, 0, 0, 0, 0, 0, 0, 0]	NM_024675	c.2167_2168del	p.M723fs	Pathogenic	1901693	No	.	6.59e-05	0	0.0005	0	0	3e-05	0	0	NA	NA
PMS2	Likely pathogenic	7	6037053	6037053	A	-	Frame_Shift_Del	PM2,PVS1	PVS1=1 PS=[0, 0, 0, 0, 0] PM=[0, 1, 0, 0, 0, 0, 0] PP=[0, 0, 0, 0, 0, 0] BA1=0 BS=[0, 0, 0, 0, 0] BP=[0, 0, 0, 0, 0, 0, 0, 0]	NM_001322008	c.389delT	p.L130fs	.	1901725	No	.	.	.	.	.	.	.	.	.	NA	NA
BRCA2	Pathogenic	13	32937671	32937671	G	A	Splice_Site	PM2,PVS1	PVS1=1 PS=[0, 0, 0, 0, 0] PM=[0, 1, 0, 0, 0, 0, 0] PP=[0, 0, 1, 0, 1, 0] BA1=0 BS=[0, 0, 0, 0, 0] BP=[0, 0, 0, 0, 0, 0, 0, 0]	NM_000059	c.8331+1G>A	p.X2777_splice	Pathogenic	1901738	No	.	.	.	.	.	.	.	.	.	NA	NA
BRCA2	Pathogenic	13	32911322	32911322	A	T	Nonsense_Mutation	PM2,PS1,PVS1	PVS1=1 PS=[0, 0, 0, 0, 0] PM=[0, 1, 0, 0, 0, 0, 0] PP=[0, 0, 0, 0, 1, 0] BA1=0 BS=[0, 0, 0, 0, 0] BP=[0, 0, 0, 0, 0, 0, 0, 0]	NM_000059	c.A2830T	p.K944X	Pathogenic	1901750	No	3.184e-05	.	.	.	.	.	.	.	.	NA	NA
BRCA1	Pathogenic	17	41215940	41215941	CA	-	Frame_Shift_Del	PM2,PVS1	PVS1=1 PS=[0, 0, 0, 0, 0] PM=[0, 1, 0, 0, 0, 0, 0] PP=[0, 0, 0, 0, 1, 0] BA1=0 BS=[0, 0, 0, 0, 0] BP=[0, 0, 0, 0, 0, 0, 0, 0]	NM_007294	c.5102_5103del	p.L1701fs	Pathogenic	1901757	No	.	8.3e-06	0	0	0.0001	0	0	0	0	NA	NA
BRCA2	Pathogenic	13	32954051	32954051	G	A	Splice_Site	PM2,PVS1	PVS1=1 PS=[0, 0, 0, 0, 0] PM=[0, 1, 0, 0, 0, 0, 0] PP=[0, 0, 1, 0, 1, 0] BA1=0 BS=[0, 0, 0, 0, 0] BP=[0, 0, 0, 0, 0, 0, 0, 0]	NM_000059	c.9117+1G>A	p.X3039_splice	Pathogenic	1901779	No	.	.	.	.	.	.	.	.	.	NA	NA
BRCA1	Pathogenic	17	41244614	41244614	A	C	Nonsense_Mutation	PM2,PS1,PVS1	PVS1=1 PS=[0, 0, 0, 0, 0] PM=[0, 1, 0, 0, 0, 0, 0] PP=[0, 0, 1, 0, 1, 0] BA1=0 BS=[0, 0, 0, 0, 0] BP=[0, 0, 0, 0, 0, 0, 0, 0]	NM_007294	c.T2934G	p.Y978X	Pathogenic	1901784	No	.	.	.	.	.	.	.	.	.	NA	NA
PALB2	Pathogenic	16	23619279	23619279	G	A	Nonsense_Mutation	PM2,PVS1	PVS1=1 PS=[0, 0, 0, 0, 0] PM=[0, 1, 0, 0, 0, 0, 0] PP=[0, 0, 1, 0, 1, 0] BA1=0 BS=[0, 0, 0, 0, 0] BP=[0, 0, 0, 0, 0, 0, 0, 0]	NM_024675	c.C3256T	p.R1086X	Pathogenic/Likely pathogenic	1901787	No	.	8.24e-06	0	0	0	0	1.5e-05	0	0	NA	NA
MUTYH	Likely pathogenic	1	45797951	45797951	G	A	Missense_Mutation	PM2,PP2	PVS1=0 PS=[0, 0, 0, 0, 0] PM=[1, 1, 0, 0, 0, 0, 0] PP=[0, 0, 1, 0, 1, 0] BA1=0 BS=[0, 0, 0, 0, 0] BP=[1, 0, 0, 0, 0, 0, 0, 0]	NM_012222	c.C811T	p.R271W	Likely pathogenic	1901789	No	.	8.38e-06	0	0	0	0	1.53e-05	0	0	NA	NA
MUTYH	Pathogenic	1	45800165	45800165	G	A	Nonsense_Mutation	PM2,PSC1	PVS1=1 PS=[0, 0, 0, 0, 0] PM=[0, 1, 0, 0, 0, 0, 0] PP=[0, 0, 1, 0, 1, 0] BA1=0 BS=[0, 0, 0, 0, 0] BP=[0, 0, 0, 0, 0, 0, 0, 0]	NM_012222	c.C55T	p.R19X	Pathogenic	1901796	No	.	.	.	.	.	.	.	.	.	NA	NA
BRCA1	Pathogenic	17	41244426	41244426	G	T	Nonsense_Mutation	PM2,PVS1	PVS1=1 PS=[0, 0, 0, 0, 0] PM=[0, 1, 0, 0, 0, 0, 0] PP=[0, 0, 1, 0, 0, 0] BA1=0 BS=[0, 0, 0, 0, 0] BP=[0, 0, 0, 0, 0, 0, 0, 0]	NM_007294	c.C3122A	p.S1041X	.	1901798	No	.	.	.	.	.	.	.	.	.	NA	NA
BRIP1	Likely pathogenic	17	59761166	59761166	-	A	Frame_Shift_Ins	PM2,PVS1	PVS1=0 PS=[0, 0, 0, 0, 0] PM=[0, 1, 0, 0, 0, 0, 0] PP=[0, 0, 0, 0, 0, 0] BA1=0 BS=[0, 0, 0, 0, 0] BP=[0, 0, 0, 0, 0, 0, 0, 0]	NM_032043	c.3240dupT	p.A1081fs	Likely pathogenic	1901830	No	.	8.25e-06	0	0	0.0001	0	0	0	0	NA	NA
BRCA1	Pathogenic	17	41209095	41209095	G	A	Nonsense_Mutation	PM2,PVS1	PVS1=1 PS=[0, 0, 0, 0, 0] PM=[0, 0, 0, 0, 0, 0, 0] PP=[0, 0, 0, 0, 1, 0] BA1=0 BS=[0, 0, 0, 0, 0] BP=[0, 0, 0, 0, 0, 0, 0, 0]	NM_007294	c.C5251T	p.R1751X	Pathogenic	1901832	No	3.185e-05	.	.	.	.	.	.	.	.	NA	NA
BRCA2	Pathogenic	13	32907440	32907440	C	T	Nonsense_Mutation	PM2,PS1,PVS1	PVS1=1 PS=[0, 0, 0, 0, 0] PM=[0, 1, 0, 0, 0, 0, 0] PP=[0, 0, 1, 0, 1, 0] BA1=0 BS=[0, 0, 0, 0, 0] BP=[0, 0, 0, 0, 0, 0, 0, 0]	NM_000059	c.C1825T	p.Q609X	Pathogenic	1901835	No	.	.	.	.	.	.	.	.	.	Frame_Shift_Del	p.E238fs
BRCA2	Pathogenic	13	32910768	32910769	TT	-	Frame_Shift_Del	PM2,PVS1	PVS1=1 PS=[0, 0, 0, 0, 0] PM=[0, 1, 0, 0, 0, 0, 0] PP=[0, 0, 0, 0, 1, 0] BA1=0 BS=[0, 0, 0, 0, 0] BP=[0, 0, 0, 0, 0, 0, 0, 0]	NM_000059	c.2276_2277del	p.L759fs	Pathogenic	1901841	No	.	.	.	.	.	.	.	.	.	NA	NA
BRCA2	Pathogenic	13	32932067	32932067	G	C	Splice_Site	PM2,PVS1	PVS1=1 PS=[0, 0, 0, 0, 0] PM=[0, 1, 0, 0, 0, 0, 0] PP=[0, 0, 1, 0, 0, 0] BA1=0 BS=[0, 0, 0, 0, 0] BP=[0, 0, 0, 0, 0, 0, 0, 0]	NM_000059	c.7805+1G>C	p.X2602_splice	.	1901861	No	.	.	.	.	.	.	.	.	.	NA	NA
BRCA2	Likely pathogenic	13	32914613	32914613	T	-	Frame_Shift_Del	PM2,PVS1	PVS1=1 PS=[0, 0, 0, 0, 0] PM=[0, 1, 0, 0, 0, 0, 0] PP=[0, 0, 0, 0, 0, 0] BA1=0 BS=[0, 0, 0, 0, 0] BP=[0, 0, 0, 0, 0, 0, 0, 0]	NM_000059	c.6121delT	p.S2041fs	.	1901895	No	.	.	.	.	.	.	.	.	.	Frame_Shift_Del	p.Q397fs
BRCA2	Pathogenic	13	32931932	32931933	AG	-	Frame_Shift_Del	PM2,PVS1	PVS1=1 PS=[0, 0, 0, 0, 0] PM=[0, 1, 0, 0, 0, 0, 0] PP=[0, 0, 0, 0, 1, 0] BA1=0 BS=[0, 0, 0, 0, 0] BP=[0, 0, 0, 0, 0, 0, 0, 0]	NM_000059	c.7671_7672del	p.A2557fs	Pathogenic	1901912	No	.	.	.	.	.	.	.	.	.	NA	NA
CBL	Pathogenic	11	119170203	119170203	A	G	Splice_Site	PM2,PVS1	PVS1=1 PS=[0, 0, 0, 0, 0] PM=[0, 1, 0, 0, 0, 0, 0] PP=[0, 0, 1, 0, 0, 0] BA1=0 BS=[0, 0, 0, 0, 0] BP=[0, 0, 0, 0, 0, 0, 0, 0]	NM_005188	c.2435-2A>G	p.X812_splice	.	1901922	No	.	.	.	.	.	.	.	.	.	NA	NA
BRCA2	Pathogenic	13	32914504	32914507	AGAT	-	Frame_Shift_Del	PM2,PVS1	PVS1=1 PS=[0, 0, 0, 0, 0] PM=[0, 1, 0, 0, 0, 0, 0] PP=[0, 0, 0, 0, 1, 0] BA1=0 BS=[0, 0, 0, 0, 0] BP=[0, 0, 0, 0, 0, 0, 0, 0]	NM_000059	c.6012_6015del	p.E2004fs	Pathogenic	1901949	No	.	.	.	.	.	.	.	.	.	NA	NA
PALB2	Pathogenic	16	23625413	23625413	C	T	Splice_Site	PM2,PVS1	PVS1=1 PS=[0, 0, 0, 0, 0] PM=[0, 1, 0, 0, 0, 0, 0] PP=[0, 0, 1, 0, 1, 0] BA1=0 BS=[0, 0, 0, 0, 0] BP=[0, 0, 0, 0, 0, 0, 0, 0]	NM_024675	c.3114-1G>A	p.X1038_splice	Likely pathogenic	1901956	Yes	.	.	.	.	.	.	.	.	.	NA	NA
BRIP1	Likely pathogenic	17	59763203	59763203	C	-	Frame_Shift_Del	PM2,PVS1	PVS1=1 PS=[0, 0, 0, 0, 0] PM=[0, 1, 0, 0, 0, 0, 0] PP=[0, 0, 0, 0, 0, 0] BA1=0 BS=[0, 0, 0, 0, 0] BP=[0, 0, 0, 0, 0, 0, 0, 0]	NM_032043	c.2899delG	p.E967fs	.	1901956	Yes	.	.	.	.	.	.	.	.	.	NA	NA
BRCA2	Pathogenic	13	32912902	32912905	AAGA	-	Frame_Shift_Del	PM2,PVS1	PVS1=1 PS=[0, 0, 0, 0, 0] PM=[0, 1, 0, 0, 0, 0, 0] PP=[0, 0, 0, 0, 1, 0] BA1=0 BS=[0, 0, 0, 0, 0] BP=[0, 0, 0, 0, 0, 0, 0, 0]	NM_000059	c.4410_4413del	p.I1470fs	Pathogenic	1901973	No	.	8.38e-06	0	0	0	0	1.52e-05	0	0	NA	NA
BRCA1	Likely pathogenic	17	41246118	41246118	A	-	Frame_Shift_Del	PM2,PVS1	PVS1=1 PS=[0, 0, 0, 0, 0] PM=[0, 1, 0, 0, 0, 0, 0] PP=[0, 0, 0, 0, 0, 0] BA1=0 BS=[0, 0, 0, 0, 0] BP=[0, 0, 0, 0, 0, 0, 0, 0]	NM_007294	c.1430delT	p.V477fs	.	1901985	Yes	.	.	.	.	.	.	.	.	.	NA	NA
FANCA	Likely pathogenic	16	89882995	89882995	-	CGGA	Frame_Shift_Ins	PM2,PSC1	PVS1=1 PS=[0, 0, 0, 0, 0] PM=[0, 1, 0, 0, 0, 0, 0] PP=[0, 0, 0, 0, 0, 0] BA1=0 BS=[0, 0, 0, 0, 0] BP=[0, 0, 0, 0, 0, 0, 0, 0]	NM_000135	c.28_29insTCCG	p.A10fs	.	1901985	Yes	.	.	.	.	.	.	.	.	.	NA	NA
BRIP1	Pathogenic	17	59761412	59761415	TCTT	-	Frame_Shift_Del	PM2,PVS1	PVS1=0 PS=[0, 0, 0, 0, 0] PM=[0, 1, 0, 0, 0, 0, 0] PP=[0, 0, 0, 0, 0, 0] BA1=0 BS=[0, 0, 0, 0, 0] BP=[0, 0, 0, 0, 0, 0, 0, 0]	NM_032043	c.2992_2995del	p.K998fs	Pathogenic	1902008	No	3.186e-05	.	.	.	.	.	.	.	.	NA	NA
BRCA2	Pathogenic	13	32914976	32914977	AA	-	Frame_Shift_Del	PM2,PVS1	PVS1=1 PS=[0, 0, 0, 0, 0] PM=[0, 1, 0, 0, 0, 0, 0] PP=[0, 0, 0, 0, 1, 0] BA1=0 BS=[0, 0, 0, 0, 0] BP=[0, 0, 0, 0, 0, 0, 0, 0]	NM_000059	c.6484_6485del	p.K2162fs	Pathogenic	1902015	Yes	.	.	.	.	.	.	.	.	.	Frame_Shift_Del	p.P527fs
ERCC2	Likely pathogenic	19	45855838	45855838	G	A	Missense_Mutation	PM2,PP2	PVS1=0 PS=[0, 0, 0, 0, 0] PM=[1, 1, 0, 0, 0, 0, 0] PP=[0, 0, 1, 0, 1, 0] BA1=0 BS=[0, 0, 0, 0, 0] BP=[0, 0, 0, 0, 0, 0, 0, 0]	NM_000400	c.C1972T	p.R658C	Pathogenic	1902015	Yes	3.187e-05	2.48e-05	9.68e-05	0	0	0	0	0	0.0001	NA	NA
BRCA2	Pathogenic	13	32910517	32910518	AT	-	Frame_Shift_Del	PM2,PVS1	PVS1=1 PS=[0, 0, 0, 0, 0] PM=[0, 1, 0, 0, 0, 0, 0] PP=[0, 0, 0, 0, 1, 0] BA1=0 BS=[0, 0, 0, 0, 0] BP=[0, 0, 0, 0, 0, 0, 0, 0]	NM_000059	c.2025_2026del	p.T675fs	Pathogenic	1902062	No	.	.	.	.	.	.	.	.	.	NA	NA
BRCA1	Pathogenic	17	41244367	41244367	T	-	Nonsense_Mutation	PM2,PS1,PVS1	PVS1=1 PS=[0, 0, 0, 0, 0] PM=[0, 1, 0, 0, 0, 0, 0] PP=[0, 0, 0, 0, 1, 0] BA1=0 BS=[0, 0, 0, 0, 0] BP=[0, 0, 0, 0, 0, 0, 0, 0]	NM_007294	c.3181delA	p.I1061X	Pathogenic	1902069	No	.	.	.	.	.	.	.	.	.	NA	NA
BRCA1	Pathogenic	17	41246566	41246567	AT	-	Frame_Shift_Del	PM2,PS1,PVS1	PVS1=1 PS=[0, 0, 0, 0, 0] PM=[0, 1, 0, 0, 0, 0, 0] PP=[0, 0, 0, 0, 1, 0] BA1=0 BS=[0, 0, 0, 0, 0] BP=[0, 0, 0, 0, 0, 0, 0, 0]	NM_007294	c.981_982del	p.T327fs	Pathogenic	1902074	No	.	.	.	.	.	.	.	.	.	Frame_Shift_Del	p.I1777fs
BUB1B	Likely pathogenic	15	40510714	40510714	C	T	Nonsense_Mutation	PM2,PSC1	PVS1=1 PS=[0, 0, 0, 0, 0] PM=[0, 1, 0, 0, 0, 0, 0] PP=[0, 0, 1, 0, 0, 0] BA1=0 BS=[0, 0, 0, 0, 0] BP=[0, 0, 0, 0, 0, 0, 0, 0]	NM_001211	c.C2908T	p.Q970X	.	1902078	No	.	.	.	.	.	.	.	.	.	NA	NA
BRCA1	Pathogenic	17	41197810	41197817	TGCCCAAT	-	Frame_Shift_Del	PM2,PVS1	PVS1=0 PS=[0, 0, 0, 0, 0] PM=[0, 1, 0, 0, 0, 0, 0] PP=[0, 0, 0, 0, 1, 0] BA1=0 BS=[0, 0, 0, 0, 0] BP=[0, 0, 0, 0, 0, 0, 0, 0]	NM_007294	c.5470_5477del	p.I1824fs	Pathogenic	1902088	No	.	.	.	.	.	.	.	.	.	NA	NA
CHEK2	Pathogenic	22	29091114	29091114	C	T	Splice_Site	PM2,PVS1	PVS1=1 PS=[0, 0, 0, 0, 0] PM=[0, 1, 0, 0, 0, 0, 0] PP=[0, 0, 1, 0, 1, 0] BA1=0 BS=[0, 0, 0, 0, 0] BP=[0, 0, 0, 0, 0, 0, 0, 0]	NM_001349956	c.1174+1G>A	p.X392_splice	Likely pathogenic	1902104	No	.	8.44e-06	0	0	0.0001	0	0	0	0	NA	NA
CHEK2	Pathogenic	22	29121266	29121266	G	A	Nonsense_Mutation	PM2,PVS1	PVS1=1 PS=[0, 0, 0, 0, 0] PM=[0, 1, 0, 0, 0, 0, 0] PP=[0, 0, 0, 0, 1, 0] BA1=0 BS=[0, 0, 0, 0, 0] BP=[0, 0, 0, 0, 0, 0, 0, 0]	NM_001349956	c.C409T	p.R137X	Pathogenic	1902127	No	.	3.3e-05	0	0	0	0	4.5e-05	0.0011	0	NA	NA
FANCD2	Likely pathogenic	3	10122848	10122848	A	-	Frame_Shift_Del	PM2,PSC1	PVS1=1 PS=[0, 0, 0, 0, 0] PM=[0, 1, 0, 0, 0, 0, 0] PP=[0, 0, 0, 0, 0, 0] BA1=0 BS=[0, 0, 0, 0, 0] BP=[0, 0, 0, 0, 0, 0, 0, 0]	NM_001018115	c.3041delA	p.H1014fs	.	1902130	No	.	.	.	.	.	.	.	.	.	NA	NA
MUTYH	Likely pathogenic	1	45796230	45796230	C	T	Splice_Site	PM2,PSC1	PVS1=1 PS=[0, 0, 0, 0, 0] PM=[0, 1, 0, 0, 0, 0, 0] PP=[0, 0, 1, 0, 1, 0] BA1=0 BS=[0, 0, 0, 0, 0] BP=[0, 0, 0, 0, 0, 0, 0, 0]	NM_012222	c.1468-1G>A	p.X490_splice	Likely pathogenic	1902142	No	.	.	.	.	.	.	.	.	.	NA	NA
BRCA2	Pathogenic	13	32911104	32911104	C	A	Nonsense_Mutation	PM2,PVS1	PVS1=1 PS=[0, 0, 0, 0, 0] PM=[0, 1, 0, 0, 0, 0, 0] PP=[0, 0, 1, 0, 1, 0] BA1=0 BS=[0, 0, 0, 0, 0] BP=[0, 0, 0, 0, 0, 0, 0, 0]	NM_000059	c.C2612A	p.S871X	Pathogenic	1902157	No	3.19e-05	.	.	.	.	.	.	.	.	In_Frame_Del	p.868_873del
BRCA1	Pathogenic	17	41228524	41228524	T	A	Nonsense_Mutation	PM2,PVS1	PVS1=1 PS=[0, 0, 0, 0, 0] PM=[0, 1, 0, 0, 0, 0, 0] PP=[0, 0, 0, 0, 0, 0] BA1=0 BS=[0, 0, 0, 0, 0] BP=[0, 0, 0, 0, 0, 0, 0, 0]	NM_007294	c.A4465T	p.K1489X	.	1902174	No	.	.	.	.	.	.	.	.	.	NA	NA
BRCA2	Pathogenic	13	32910749	32910749	T	-	Frame_Shift_Del	PM2,PVS1	PVS1=1 PS=[0, 0, 0, 0, 0] PM=[0, 1, 0, 0, 0, 0, 0] PP=[0, 0, 0, 0, 1, 0] BA1=0 BS=[0, 0, 0, 0, 0] BP=[0, 0, 0, 0, 0, 0, 0, 0]	NM_000059	c.2257delT	p.F753fs	Pathogenic	1902183	No	.	.	.	.	.	.	.	.	.	NA	NA
BUB1B	Pathogenic	15	40457318	40457318	C	T	Nonsense_Mutation	PM2,PSC1	PVS1=1 PS=[0, 0, 0, 0, 0] PM=[0, 1, 0, 0, 0, 0, 0] PP=[0, 0, 1, 0, 0, 0] BA1=0 BS=[0, 0, 0, 0, 0] BP=[0, 0, 0, 0, 0, 0, 0, 0]	NM_001211	c.C100T	p.Q34X	.	1902218	No	.	.	.	.	.	.	.	.	.	NA	NA
BRCA1	Pathogenic	17	41243941	41243941	G	A	Nonsense_Mutation	PM2,PS1,PVS1	PVS1=1 PS=[0, 0, 0, 0, 0] PM=[0, 0, 0, 0, 0, 0, 0] PP=[0, 0, 1, 0, 1, 0] BA1=0 BS=[0, 0, 0, 0, 0] BP=[0, 0, 0, 0, 0, 0, 0, 0]	NM_007294	c.C3607T	p.R1203X	Pathogenic	1902230	No	.	.	.	.	.	.	.	.	.	In_Frame_Del	p.1797_1803del
BRCA2	Pathogenic	13	32929396	32929396	-	T	Frame_Shift_Ins	PM2,PVS1	PVS1=1 PS=[0, 0, 0, 0, 0] PM=[0, 1, 0, 0, 0, 0, 0] PP=[0, 0, 0, 0, 1, 0] BA1=0 BS=[0, 0, 0, 0, 0] BP=[0, 0, 0, 0, 0, 0, 0, 0]	NM_000059	c.7407dupT	p.T2469fs	Pathogenic	1902232	No	.	.	.	.	.	.	.	.	.	NA	NA
MUTYH	Likely pathogenic	1	45797914	45797914	C	T	Missense_Mutation	PM2,PP2	PVS1=0 PS=[0, 0, 0, 0, 0] PM=[1, 1, 0, 0, 0, 0, 0] PP=[0, 0, 1, 0, 1, 0] BA1=0 BS=[0, 0, 0, 0, 0] BP=[1, 0, 0, 0, 0, 0, 0, 0]	NM_012222	c.G848A	p.G283E	Pathogenic/Likely pathogenic	1902250	No	.	2.5e-05	0	0	0.0001	0	0	0	0.0001	NA	NA
BRCA1	Pathogenic	17	41245437	41245438	TT	-	Frame_Shift_Del	PM2,PS1,PVS1	PVS1=1 PS=[0, 0, 0, 0, 0] PM=[0, 1, 0, 0, 0, 0, 0] PP=[0, 0, 0, 0, 1, 0] BA1=0 BS=[0, 0, 0, 0, 0] BP=[0, 0, 0, 0, 0, 0, 0, 0]	NM_007294	c.2110_2111del	p.N704fs	Pathogenic	1902255	No	.	.	.	.	.	.	.	.	.	NA	NA
VHL	Likely pathogenic	3	10183816	10183816	-	AC	Frame_Shift_Ins	PM2,PVS1	PVS1=1 PS=[0, 0, 0, 0, 0] PM=[0, 1, 0, 0, 0, 0, 0] PP=[0, 0, 0, 0, 0, 0] BA1=0 BS=[0, 0, 0, 0, 0] BP=[0, 0, 0, 0, 0, 0, 0, 0]	NM_000551	c.285_286insAC	p.P95fs	.	1902274	No	.	.	.	.	.	.	.	.	.	NA	NA
BRCA2	Pathogenic	13	32937354	32937354	-	A	Frame_Shift_Ins	PM2,PVS1	PVS1=1 PS=[0, 0, 0, 0, 0] PM=[0, 1, 0, 0, 0, 0, 0] PP=[0, 0, 0, 0, 1, 0] BA1=0 BS=[0, 0, 0, 0, 0] BP=[0, 0, 0, 0, 0, 0, 0, 0]	NM_000059	c.8016dupA	p.I2672fs	Pathogenic	1902278	No	.	.	.	.	.	.	.	.	.	NA	NA
BRCA1	Likely pathogenic	17	41199688	41199688	A	-	Frame_Shift_Del	PM2,PVS1	PVS1=1 PS=[0, 0, 0, 0, 0] PM=[0, 1, 0, 0, 0, 0, 0] PP=[0, 0, 0, 0, 0, 0] BA1=0 BS=[0, 0, 0, 0, 0] BP=[0, 0, 0, 0, 0, 0, 0, 0]	NM_007294	c.5502delT	p.D1834fs	.	1902311	No	.	.	.	.	.	.	.	.	.	NA	NA
BRCA1	Pathogenic	17	41215970	41215970	T	C	Splice_Site	PM2,PVS1	PVS1=1 PS=[0, 0, 0, 0, 0] PM=[0, 1, 0, 0, 0, 0, 0] PP=[0, 0, 1, 0, 1, 0] BA1=0 BS=[0, 0, 0, 0, 0] BP=[0, 0, 0, 0, 0, 0, 0, 0]	NM_007294	c.5075-2A>G	p.X1692_splice	Pathogenic	1902336	No	.	.	.	.	.	.	.	.	.	NA	NA
BRCA1	Pathogenic	17	41243777	41243778	CT	-	Frame_Shift_Del	PM2,PVS1	PVS1=1 PS=[0, 0, 0, 0, 0] PM=[0, 1, 0, 0, 0, 0, 0] PP=[0, 0, 0, 0, 1, 0] BA1=0 BS=[0, 0, 0, 0, 0] BP=[0, 0, 0, 0, 0, 0, 0, 0]	NM_007294	c.3770_3771del	p.E1257fs	Pathogenic	1902342	No	.	8.24e-06	0	0	0	0	1.5e-05	0	0	NA	NA
BRCA1	Pathogenic	17	41223149	41223149	T	-	Frame_Shift_Del	PM2,PVS1	PVS1=1 PS=[0, 0, 0, 0, 0] PM=[0, 1, 0, 0, 0, 0, 0] PP=[0, 0, 0, 0, 1, 0] BA1=0 BS=[0, 0, 0, 0, 0] BP=[0, 0, 0, 0, 0, 0, 0, 0]	NM_007294	c.4782delA	p.P1594fs	Pathogenic	1902353	No	.	.	.	.	.	.	.	.	.	NA	NA
BRCA2	Pathogenic	13	32954272	32954272	-	A	Frame_Shift_Ins	PM2,PVS1	PVS1=1 PS=[0, 0, 0, 0, 0] PM=[0, 1, 0, 0, 0, 0, 0] PP=[0, 0, 0, 0, 1, 0] BA1=0 BS=[0, 0, 0, 0, 0] BP=[0, 0, 0, 0, 0, 0, 0, 0]	NM_000059	c.9247dupA	p.V3082fs	Pathogenic	1902357	No	.	.	.	.	.	.	.	.	.	NA	NA
FANCL	Pathogenic	2	58425713	58425713	C	T	Splice_Site	PM2,PSC1	PVS1=1 PS=[0, 0, 0, 0, 0] PM=[0, 1, 0, 0, 0, 0, 0] PP=[0, 0, 1, 0, 0, 0] BA1=0 BS=[0, 0, 0, 0, 0] BP=[0, 0, 0, 0, 0, 0, 0, 0]	NM_001114636	c.555+1G>A	p.X185_splice	.	1902375	Yes	.	.	.	.	.	.	.	.	.	NA	NA
MUTYH	Pathogenic	1	45798627	45798627	C	T	Nonsense_Mutation	PM2,PSC1	PVS1=1 PS=[0, 0, 0, 0, 0] PM=[0, 1, 0, 0, 0, 0, 0] PP=[0, 0, 1, 0, 1, 0] BA1=0 BS=[0, 0, 0, 0, 0] BP=[0, 0, 0, 0, 0, 0, 0, 0]	NM_012222	c.G458A	p.W153X	Pathogenic/Likely pathogenic	1902375	Yes	6.38e-05	4.96e-05	0	0	0.0006	0	0	0.0011	0	NA	NA
BRCA1	Likely pathogenic	17	41222971	41222971	C	-	Frame_Shift_Del	PM2,PVS1	PVS1=1 PS=[0, 0, 0, 0, 0] PM=[0, 1, 0, 0, 0, 0, 0] PP=[0, 0, 0, 0, 0, 0] BA1=0 BS=[0, 0, 0, 0, 0] BP=[0, 0, 0, 0, 0, 0, 0, 0]	NM_007294	c.4960delG	p.V1654fs	.	1902378	No	.	.	.	.	.	.	.	.	.	NA	NA
BRCA1	Pathogenic	17	41243941	41243941	G	A	Nonsense_Mutation	PM2,PS1,PVS1	PVS1=1 PS=[0, 0, 0, 0, 0] PM=[0, 0, 0, 0, 0, 0, 0] PP=[0, 0, 1, 0, 1, 0] BA1=0 BS=[0, 0, 0, 0, 0] BP=[0, 0, 0, 0, 0, 0, 0, 0]	NM_007294	c.C3607T	p.R1203X	Pathogenic	1902392	No	.	.	.	.	.	.	.	.	.	NA	NA
FANCC	Likely pathogenic	9	97873807	97873807	-	C	Frame_Shift_Ins	PM2,PSC1	PVS1=1 PS=[0, 0, 0, 0, 0] PM=[0, 1, 0, 0, 0, 0, 0] PP=[0, 0, 0, 0, 0, 0] BA1=0 BS=[0, 0, 0, 0, 0] BP=[0, 0, 0, 0, 0, 0, 0, 0]	NM_000136	c.1266dupG	p.L423fs	.	1902395	No	.	.	.	.	.	.	.	.	.	NA	NA
BRCA1	Pathogenic	17	41197810	41197817	TGCCCAAT	-	Frame_Shift_Del	PM2,PVS1	PVS1=0 PS=[0, 0, 0, 0, 0] PM=[0, 1, 0, 0, 0, 0, 0] PP=[0, 0, 0, 0, 1, 0] BA1=0 BS=[0, 0, 0, 0, 0] BP=[0, 0, 0, 0, 0, 0, 0, 0]	NM_007294	c.5470_5477del	p.I1824fs	Pathogenic	1902411	No	.	.	.	.	.	.	.	.	.	NA	NA
BUB1B	Likely pathogenic	15	40510691	40510691	T	G	Nonsense_Mutation	PM2,PSC1	PVS1=1 PS=[0, 0, 0, 0, 0] PM=[0, 1, 0, 0, 0, 0, 0] PP=[0, 0, 1, 0, 0, 0] BA1=0 BS=[0, 0, 0, 0, 0] BP=[0, 0, 0, 0, 0, 0, 0, 0]	NM_001211	c.T2885G	p.L962X	.	1902414	No	.	.	.	.	.	.	.	.	.	NA	NA
BRCA2	Pathogenic	13	32936829	32936829	A	G	Missense_Mutation	PM2,PP2	PVS1=0 PS=[0, 0, 0, 0, 0] PM=[1, 1, 0, 0, 0, 0, 0] PP=[0, 0, 1, 0, 1, 0] BA1=0 BS=[0, 0, 0, 0, 0] BP=[1, 0, 0, 0, 0, 0, 0, 0]	NM_000059	c.A7975G	p.R2659G	Pathogenic	1902444	No	.	.	.	.	.	.	.	.	.	NA	NA
PALB2	Pathogenic	16	23614914	23614914	-	T	Frame_Shift_Ins	PM2,PVS1	PVS1=0 PS=[0, 0, 0, 0, 0] PM=[0, 1, 0, 0, 0, 0, 0] PP=[0, 0, 0, 0, 1, 0] BA1=0 BS=[0, 0, 0, 0, 0] BP=[0, 0, 0, 0, 0, 0, 0, 0]	NM_024675	c.3426dupA	p.L1143fs	Pathogenic	1902455	No	.	.	.	.	.	.	.	.	.	NA	NA
BRCA1	Pathogenic	17	41197810	41197817	TGCCCAAT	-	Frame_Shift_Del	PM2,PVS1	PVS1=0 PS=[0, 0, 0, 0, 0] PM=[0, 1, 0, 0, 0, 0, 0] PP=[0, 0, 0, 0, 1, 0] BA1=0 BS=[0, 0, 0, 0, 0] BP=[0, 0, 0, 0, 0, 0, 0, 0]	NM_007294	c.5470_5477del	p.I1824fs	Pathogenic	1902468	No	.	.	.	.	.	.	.	.	.	NA	NA
BRCA1	Pathogenic	17	41246532	41246532	T	-	Frame_Shift_Del	PM2,PS1,PVS1	PVS1=1 PS=[0, 0, 0, 0, 0] PM=[0, 1, 0, 0, 0, 0, 0] PP=[0, 0, 0, 0, 1, 0] BA1=0 BS=[0, 0, 0, 0, 0] BP=[0, 0, 0, 0, 0, 0, 0, 0]	NM_007294	c.1016delA	p.K339fs	Pathogenic	1902470	No	.	.	.	.	.	.	.	.	.	NA	NA
BRCA1	Likely pathogenic	17	41197776	41197776	C	G	Missense_Mutation	PM2,PP2	PVS1=0 PS=[1, 0, 0, 0, 0] PM=[1, 1, 0, 0, 0, 0, 0] PP=[0, 0, 1, 0, 0, 0] BA1=0 BS=[0, 0, 0, 0, 0] BP=[1, 0, 0, 0, 0, 0, 0, 0]	NM_007294	c.G5511C	p.W1837C	Pathogenic/Likely pathogenic	1902489	No	.	.	.	.	.	.	.	.	.	NA	NA
BRCA2	Likely pathogenic	13	32912543	32912543	A	-	Frame_Shift_Del	PM2,PVS1	PVS1=1 PS=[0, 0, 0, 0, 0] PM=[0, 1, 0, 0, 0, 0, 0] PP=[0, 0, 0, 0, 0, 0] BA1=0 BS=[0, 0, 0, 0, 0] BP=[0, 0, 0, 0, 0, 0, 0, 0]	NM_000059	c.4051delA	p.K1351fs	Pathogenic	1902496	No	.	.	.	.	.	.	.	.	.	NA	NA
PALB2	Pathogenic	16	23647116	23647116	G	A	Nonsense_Mutation	PM2,PVS1	PVS1=1 PS=[0, 0, 0, 0, 0] PM=[0, 1, 0, 0, 0, 0, 0] PP=[0, 0, 0, 0, 1, 0] BA1=0 BS=[0, 0, 0, 0, 0] BP=[0, 0, 0, 0, 0, 0, 0, 0]	NM_024675	c.C751T	p.Q251X	Pathogenic	1902502	No	.	.	.	.	.	.	.	.	.	NA	NA
CHEK2	Pathogenic	22	29120963	29120963	A	T	Splice_Site	PM2,PVS1	PVS1=1 PS=[0, 0, 0, 0, 0] PM=[0, 1, 0, 0, 0, 0, 0] PP=[0, 0, 1, 0, 0, 0] BA1=0 BS=[0, 0, 0, 0, 0] BP=[0, 0, 0, 0, 0, 0, 0, 0]	NM_145862	c.592+2T>A	p.X198_splice	.	1902503	No	.	.	.	.	.	.	.	.	.	NA	NA
RAD54L	Likely pathogenic	1	46743519	46743519	C	T	Missense_Mutation	PM2	PVS1=0 PS=[0, 0, 0, 0, 0] PM=[1, 1, 0, 0, 0, 0, 0] PP=[0, 1, 0, 0, 1, 0] BA1=0 BS=[0, 0, 0, 0, 0] BP=[0, 0, 0, 0, 0, 0, 0, 0]	NM_001370766	c.C1360T	p.R454C	Likely pathogenic	1902518	No	.	8.24e-06	9.62e-05	0	0	0	0	0	0	NA	NA
BRCA2	Pathogenic	13	32911410	32911410	C	A	Nonsense_Mutation	PM2,PVS1	PVS1=1 PS=[0, 0, 0, 0, 0] PM=[0, 1, 0, 0, 0, 0, 0] PP=[0, 0, 1, 0, 1, 0] BA1=0 BS=[0, 0, 0, 0, 0] BP=[0, 0, 0, 0, 0, 0, 0, 0]	NM_000059	c.C2918A	p.S973X	Pathogenic	1902543	No	.	.	.	.	.	.	.	.	.	Missense_Mutation	p.D427G
FANCD2	Likely pathogenic	3	10105524	10105524	C	T	Nonsense_Mutation	PM2,PSC1	PVS1=1 PS=[0, 0, 0, 0, 0] PM=[0, 1, 0, 0, 0, 0, 0] PP=[0, 0, 0, 0, 0, 0] BA1=0 BS=[0, 0, 0, 0, 0] BP=[0, 0, 0, 0, 0, 0, 0, 0]	NM_001018115	c.C1876T	p.Q626X	.	1902547	No	.	8.24e-06	0	8.64e-05	0	0	0	0	0	NA	NA
PALB2	Pathogenic	16	23647116	23647116	G	A	Nonsense_Mutation	PM2,PVS1	PVS1=1 PS=[0, 0, 0, 0, 0] PM=[0, 1, 0, 0, 0, 0, 0] PP=[0, 0, 0, 0, 1, 0] BA1=0 BS=[0, 0, 0, 0, 0] BP=[0, 0, 0, 0, 0, 0, 0, 0]	NM_024675	c.C751T	p.Q251X	Pathogenic	1902571	No	.	.	.	.	.	.	.	.	.	NA	NA
MLH1	Pathogenic	3	37053589	37053589	C	T	Nonsense_Mutation	PM2,PVS1	PVS1=1 PS=[0, 0, 0, 0, 0] PM=[0, 1, 0, 0, 0, 0, 0] PP=[0, 0, 1, 0, 1, 0] BA1=0 BS=[0, 0, 0, 0, 0] BP=[0, 0, 0, 0, 0, 0, 0, 0]	NM_001354629	c.C577T	p.R193X	Pathogenic	2000000	No	.	8.27e-06	0	0	0	0	1.51e-05	0	0	NA	NA
BRCA1	Pathogenic	17	41244254	41244254	A	-	Frame_Shift_Del	PM2,PVS1	PVS1=1 PS=[0, 0, 0, 0, 0] PM=[0, 1, 0, 0, 0, 0, 0] PP=[0, 0, 0, 0, 1, 0] BA1=0 BS=[0, 0, 0, 0, 0] BP=[0, 0, 0, 0, 0, 0, 0, 0]	NM_007294	c.3294delT	p.L1098fs	Pathogenic	2000020	No	.	.	.	.	.	.	.	.	.	NA	NA
PALB2	Pathogenic	16	23641419	23641419	T	-	Frame_Shift_Del	PM2,PVS1	PVS1=1 PS=[0, 0, 0, 0, 0] PM=[0, 1, 0, 0, 0, 0, 0] PP=[0, 0, 0, 0, 1, 0] BA1=0 BS=[0, 0, 0, 0, 0] BP=[0, 0, 0, 0, 0, 0, 0, 0]	NM_024675	c.2056delA	p.R686fs	Pathogenic	2000025	No	.	.	.	.	.	.	.	.	.	NA	NA
NBN	Likely pathogenic	8	90949304	90949304	C	T	Splice_Site	PM2,PSC1	PVS1=1 PS=[0, 0, 0, 0, 0] PM=[0, 1, 0, 0, 0, 0, 0] PP=[0, 0, 1, 0, 1, 0] BA1=0 BS=[0, 0, 0, 0, 0] BP=[0, 0, 0, 0, 0, 0, 0, 0]	NM_002485	c.2185-1G>A	p.X729_splice	Likely pathogenic	2000026	No	.	.	.	.	.	.	.	.	.	NA	NA
BRCA1	Pathogenic	17	41243941	41243941	G	A	Nonsense_Mutation	PM2,PS1,PVS1	PVS1=1 PS=[0, 0, 0, 0, 0] PM=[0, 0, 0, 0, 0, 0, 0] PP=[0, 0, 1, 0, 1, 0] BA1=0 BS=[0, 0, 0, 0, 0] BP=[0, 0, 0, 0, 0, 0, 0, 0]	NM_007294	c.C3607T	p.R1203X	Pathogenic	2000043	No	.	.	.	.	.	.	.	.	.	NA	NA
PALB2	Pathogenic	16	23646363	23646363	T	A	Nonsense_Mutation	PM2,PVS1	PVS1=1 PS=[0, 0, 0, 0, 0] PM=[0, 1, 0, 0, 0, 0, 0] PP=[0, 0, 1, 0, 0, 0] BA1=0 BS=[0, 0, 0, 0, 0] BP=[0, 0, 0, 0, 0, 0, 0, 0]	NM_024675	c.A1504T	p.K502X	.	2000090	No	.	.	.	.	.	.	.	.	.	Frame_Shift_Del	p.I887fs
BRCA1	Pathogenic	17	41243789	41243792	AGAC	-	Frame_Shift_Del	PM2,PVS1	PVS1=1 PS=[0, 0, 0, 0, 0] PM=[0, 0, 0, 0, 0, 0, 0] PP=[0, 0, 0, 0, 1, 0] BA1=0 BS=[0, 0, 0, 0, 0] BP=[0, 0, 0, 0, 0, 0, 0, 0]	NM_007294	c.3756_3759del	p.L1252fs	Pathogenic	2000133	No	.	2.47e-05	0	0	0	0	4.5e-05	0	0	NA	NA
BUB1B	Likely pathogenic	15	40477367	40477367	T	-	Frame_Shift_Del	PM2,PSC1	PVS1=1 PS=[0, 0, 0, 0, 0] PM=[0, 1, 0, 0, 0, 0, 0] PP=[0, 0, 0, 0, 0, 0] BA1=0 BS=[0, 0, 0, 0, 0] BP=[0, 0, 0, 0, 0, 0, 0, 0]	NM_001211	c.753delT	p.A251fs	.	2000188	No	.	.	.	.	.	.	.	.	.	NA	NA
BRCA2	Pathogenic	13	32929396	32929396	-	T	Frame_Shift_Ins	PM2,PVS1	PVS1=1 PS=[0, 0, 0, 0, 0] PM=[0, 1, 0, 0, 0, 0, 0] PP=[0, 0, 0, 0, 1, 0] BA1=0 BS=[0, 0, 0, 0, 0] BP=[0, 0, 0, 0, 0, 0, 0, 0]	NM_000059	c.7407dupT	p.T2469fs	Pathogenic	2000193	No	.	.	.	.	.	.	.	.	.	NA	NA
PTEN	Likely pathogenic	10	89693001	89693001	A	-	Frame_Shift_Del	PM2,PVS1	PVS1=1 PS=[0, 0, 0, 0, 0] PM=[0, 1, 0, 0, 0, 0, 0] PP=[0, 0, 0, 0, 0, 0] BA1=0 BS=[0, 0, 0, 0, 0] BP=[0, 0, 0, 0, 0, 0, 0, 0]	NM_000314	c.485delA	p.D162fs	Pathogenic	2000200	No	.	.	.	.	.	.	.	.	.	Frame_Shift_Del	p.K237fs
BRCA2	Pathogenic	13	32914174	32914174	C	G	Nonsense_Mutation	PM2,PS1,PVS1	PVS1=1 PS=[0, 0, 0, 0, 0] PM=[0, 1, 0, 0, 0, 0, 0] PP=[0, 0, 0, 0, 1, 0] BA1=0 BS=[0, 0, 0, 0, 0] BP=[0, 0, 0, 0, 0, 0, 0, 0]	NM_000059	c.C5682G	p.Y1894X	Pathogenic	2000201	No	.	.	.	.	.	.	.	.	.	NA	NA
PALB2	Pathogenic	16	23625414	23625414	T	A	Splice_Site	PM2,PVS1	PVS1=1 PS=[0, 0, 0, 0, 0] PM=[0, 1, 0, 0, 0, 0, 0] PP=[0, 0, 1, 0, 0, 0] BA1=0 BS=[0, 0, 0, 0, 0] BP=[0, 0, 0, 0, 0, 0, 0, 0]	NM_024675	c.3114-2A>T	p.X1038_splice	.	2000202	No	.	.	.	.	.	.	.	.	.	NA	NA
FANCA	Likely pathogenic	16	89862325	89862331	GGGCTGT	-	Frame_Shift_Del	PM2,PSC1	PVS1=1 PS=[0, 0, 0, 0, 0] PM=[0, 1, 0, 0, 0, 0, 0] PP=[0, 0, 0, 0, 1, 0] BA1=0 BS=[0, 0, 0, 0, 0] BP=[0, 0, 0, 0, 0, 0, 0, 0]	NM_000135	c.989_995del	p.H330fs	Likely pathogenic	2000257	No	.	.	.	.	.	.	.	.	.	NA	NA
BLM	Likely pathogenic	15	91293266	91293267	CT	-	Frame_Shift_Del	PM2,PSC1	PVS1=1 PS=[0, 0, 0, 0, 0] PM=[0, 1, 0, 0, 0, 0, 0] PP=[0, 0, 0, 0, 1, 0] BA1=0 BS=[0, 0, 0, 0, 0] BP=[0, 0, 0, 0, 0, 0, 0, 0]	NM_000057	c.768_769del	p.D256fs	Pathogenic/Likely pathogenic	2000278	No	3.184e-05	4.19e-05	0.0003	0	0	0	1.52e-05	0	6.09e-05	NA	NA
BRCA2	Likely pathogenic	13	32900279	32900279	-	TATC	Frame_Shift_Ins	PM2,PVS1	PVS1=1 PS=[0, 0, 0, 0, 0] PM=[0, 1, 0, 0, 0, 0, 0] PP=[0, 0, 0, 0, 0, 0] BA1=0 BS=[0, 0, 0, 0, 0] BP=[0, 0, 0, 0, 0, 0, 0, 0]	NM_000059	c.467_468insTATC	p.D156fs	.	2000313	No	.	.	.	.	.	.	.	.	.	NA	NA
BRCA1	Likely pathogenic	17	41276044	41276044	A	G	Missense_Mutation	PM2,PM5,PP2	PVS1=0 PS=[0, 0, 0, 0, 0] PM=[1, 1, 0, 0, 0, 0, 0] PP=[0, 0, 1, 0, 1, 0] BA1=0 BS=[0, 0, 0, 0, 0] BP=[1, 0, 0, 0, 0, 0, 0, 0]	NM_007294	c.T70C	p.C24R	Pathogenic/Likely pathogenic	2000322	No	.	.	.	.	.	.	.	.	.	NA	NA
FANCD2	Likely pathogenic	3	10084834	10084834	G	-	Frame_Shift_Del	PM2,PSC1	PVS1=1 PS=[0, 0, 0, 0, 0] PM=[0, 1, 0, 0, 0, 0, 0] PP=[0, 0, 0, 0, 0, 0] BA1=0 BS=[0, 0, 0, 0, 0] BP=[0, 0, 0, 0, 0, 0, 0, 0]	NM_001018115	c.989delG	p.S330fs	.	2000342	No	.	.	.	.	.	.	.	.	.	NA	NA
MUTYH	Likely pathogenic	1	45797914	45797914	C	T	Missense_Mutation	PM2,PP2	PVS1=0 PS=[0, 0, 0, 0, 0] PM=[1, 1, 0, 0, 0, 0, 0] PP=[0, 0, 1, 0, 1, 0] BA1=0 BS=[0, 0, 0, 0, 0] BP=[1, 0, 0, 0, 0, 0, 0, 0]	NM_012222	c.G848A:	p.G283E	Pathogenic/Likely pathogenic	2000346	No	.	2.5e-05	0	0	0.0001	0	0	0	0.0001	NA	NA
ERCC2	Pathogenic	19	45856593	45856593	C	T	Splice_Site	PM2,PSC1	PVS1=1 PS=[0, 0, 0, 0, 0] PM=[0, 1, 0, 0, 0, 0, 0] PP=[0, 0, 1, 0, 0, 0] BA1=0 BS=[0, 0, 0, 0, 0] BP=[0, 0, 0, 0, 0, 0, 0, 0]	NM_000400	c.1666-1G>A	p.X556_splice	.	2000423	No	.	.	.	.	.	.	.	.	.	NA	NA
BRCA1	Pathogenic	17	41246679	41246679	A	-	Frame_Shift_Del	PM2,PVS1	PVS1=1 PS=[0, 0, 0, 0, 0] PM=[0, 1, 0, 0, 0, 0, 0] PP=[0, 0, 0, 0, 1, 0] BA1=0 BS=[0, 0, 0, 0, 0] BP=[0, 0, 0, 0, 0, 0, 0, 0]	NM_007294	c.869delT	p.L290fs	Pathogenic	2000432	No	.	.	.	.	.	.	.	.	.	NA	NA
BRCA2	Pathogenic	13	32912855	32912855	G	T	Nonsense_Mutation	PM2,PVS1	PVS1=1 PS=[0, 0, 0, 0, 0] PM=[0, 1, 0, 0, 0, 0, 0] PP=[0, 0, 1, 0, 1, 0] BA1=0 BS=[0, 0, 0, 0, 0] BP=[0, 0, 0, 0, 0, 0, 0, 0]	NM_000059	c.G4363T	p.E1455X	Pathogenic	2000440	No	.	.	.	.	.	.	.	.	.	NA	NA
ATM	Pathogenic	11	108121800	108121800	G	T	Splice_Site	PM2,PVS1	PVS1=1 PS=[0, 0, 0, 0, 0] PM=[0, 1, 0, 0, 0, 0, 0] PP=[0, 0, 1, 0, 1, 0] BA1=0 BS=[0, 0, 0, 0, 0] BP=[0, 0, 0, 0, 0, 0, 0, 0]	NM_000051	c.1607+1G>T	p.X536_splice	Pathogenic/Likely pathogenic	2000446	No	.	8.29e-06	0	0	0	0	1.5e-05	0	0	NA	NA
PALB2	Pathogenic	16	23641307	23641308	AT	-	Frame_Shift_Del	PM2,PVS1	PVS1=1 PS=[0, 0, 0, 0, 0] PM=[0, 1, 0, 0, 0, 0, 0] PP=[0, 0, 0, 0, 1, 0] BA1=0 BS=[0, 0, 0, 0, 0] BP=[0, 0, 0, 0, 0, 0, 0, 0]	NM_024675	c.2167_2168del	p.M723fs	Pathogenic	2000457	No	.	6.59e-05	0	0.0005	0	0	3e-05	0	0	NA	NA
FANCD2	Likely pathogenic	3	10138097	10138097	-	CTCT	Frame_Shift_Ins	PM2,PSC1	PVS1=1 PS=[0, 0, 0, 0, 0] PM=[0, 1, 0, 0, 0, 0, 0] PP=[0, 0, 0, 0, 0, 0] BA1=0 BS=[0, 0, 0, 0, 0] BP=[0, 0, 0, 0, 0, 0, 0, 0]	NM_001018115	c.4126_4127insCTCT	p.T1376fs	.	2000488	No	.	.	.	.	.	.	.	.	.	NA	NA
FANCE	Likely pathogenic	6	35423540	35423540	C	T	Nonsense_Mutation	PM2,PSC1	PVS1=1 PS=[0, 0, 0, 0, 0] PM=[0, 1, 0, 0, 0, 0, 0] PP=[0, 0, 1, 0, 0, 0] BA1=0 BS=[0, 0, 0, 0, 0] BP=[0, 0, 0, 0, 0, 0, 0, 0]	NM_021922	c.C265T	p.R89X	Pathogenic	2000504	No	.	8.24e-06	0	0	0	0	0	0	6.06e-05	NA	NA
ATM	Pathogenic	11	108150224	108150224	C	-	Frame_Shift_Del	PM2,PVS1	PVS1=1 PS=[0, 0, 0, 0, 0] PM=[0, 1, 0, 0, 0, 0, 0] PP=[0, 0, 0, 0, 1, 0] BA1=0 BS=[0, 0, 0, 0, 0] BP=[0, 0, 0, 0, 0, 0, 0, 0]	NM_000051	c.3291delC	p.F1097fs	Pathogenic/Likely pathogenic	2000542	No	.	.	.	.	.	.	.	.	.	Missense_Mutation	p.G2786V
ATR	Likely pathogenic	3	142257442	142257442	G	-	Frame_Shift_Del	PM2,PVS1	PVS1=1 PS=[0, 0, 0, 0, 0] PM=[0, 1, 0, 0, 0, 0, 0] PP=[0, 0, 0, 0, 0, 0] BA1=0 BS=[0, 0, 0, 0, 0] BP=[0, 0, 0, 0, 0, 0, 0, 0]	NM_001354579	c.3415delC	p.L1139fs	.	2000549	No	.	.	.	.	.	.	.	.	.	NA	NA
TP53	Pathogenic	17	7579358	7579358	C	G	Missense_Mutation	PM2,PM5,PP2,PP3	PVS1=0 PS=[0, 0, 0, 0, 0] PM=[1, 1, 0, 0, 0, 0, 0] PP=[0, 0, 0, 0, 1, 0] BA1=0 BS=[0, 0, 0, 0, 0] BP=[0, 0, 0, 0, 0, 0, 0, 0]	NM_001126118	c.G212C	p.R71P	Pathogenic	2000555	No	.	.	.	.	.	.	.	.	.	Missense_Mutation	p.R71P
BRCA1	Pathogenic	17	41243844	41243848	TTTAC	-	Frame_Shift_Del	PM2,PS1,PVS1	PVS1=1 PS=[0, 0, 0, 0, 0] PM=[0, 1, 0, 0, 0, 0, 0] PP=[0, 0, 0, 0, 1, 0] BA1=0 BS=[0, 0, 0, 0, 0] BP=[0, 0, 0, 0, 0, 0, 0, 0]	NM_007294	c.3700_3704del	p.V1234fs	Pathogenic	2000680	Yes	.	.	.	.	.	.	.	.	.	NA	NA
BRCA2	Likely pathogenic	13	32906738	32906738	C	-	Frame_Shift_Del	PM2,PVS1	PVS1=1 PS=[0, 0, 0, 0, 0] PM=[0, 1, 0, 0, 0, 0, 0] PP=[0, 0, 0, 0, 0, 0] BA1=0 BS=[0, 0, 0, 0, 0] BP=[0, 0, 0, 0, 0, 0, 0, 0]	NM_000059	c.1123delC	p.P375fs	.	2000680	Yes	.	.	.	.	.	.	.	.	.	NA	NA
BRCA1	Pathogenic	17	41243480	41243483	TTGA	-	Frame_Shift_Del	PM2,PS1,PVS1	PVS1=1 PS=[0, 0, 0, 0, 0] PM=[0, 1, 0, 0, 0, 0, 0] PP=[0, 0, 0, 0, 1, 0] BA1=0 BS=[0, 0, 0, 0, 0] BP=[0, 0, 0, 0, 0, 0, 0, 0]	NM_007294	c.4065_4068del	p.N1355fs	Pathogenic	2000737	No	.	1.65e-05	0	0	0	0	1.5e-05	0	6.06e-05	NA	NA
FANCD2	Pathogenic	3	10083368	10083368	C	T	Nonsense_Mutation	PM2,PSC1	PVS1=1 PS=[0, 0, 0, 0, 0] PM=[0, 1, 0, 0, 0, 0, 0] PP=[0, 0, 1, 0, 1, 0] BA1=0 BS=[0, 0, 0, 0, 0] BP=[0, 0, 0, 0, 0, 0, 0, 0]	NM_001018115	c.C757T	p.R253X	Pathogenic	2000747	No	3.187e-05	.	.	.	.	.	.	.	.	NA	NA
BRCA1	Pathogenic	17	41246566	41246567	AT	-	Frame_Shift_Del	PM2,PS1,PVS1	PVS1=1 PS=[0, 0, 0, 0, 0] PM=[0, 1, 0, 0, 0, 0, 0] PP=[0, 0, 0, 0, 1, 0] BA1=0 BS=[0, 0, 0, 0, 0] BP=[0, 0, 0, 0, 0, 0, 0, 0]	NM_007294	c.981_982del	p.T327fs	Pathogenic	2000752	No	.	.	.	.	.	.	.	.	.	NA	NA
PALB2	Pathogenic	16	23625413	23625413	C	T	Splice_Site	PM2,PVS1	PVS1=1 PS=[0, 0, 0, 0, 0] PM=[0, 1, 0, 0, 0, 0, 0] PP=[0, 0, 1, 0, 1, 0] BA1=0 BS=[0, 0, 0, 0, 0] BP=[0, 0, 0, 0, 0, 0, 0, 0]	NM_024675	c.3114-1G>A	p.X1038_splice	Likely pathogenic	2000753	No	.	.	.	.	.	.	.	.	.	NA	NA
BRCA1	Pathogenic	17	41197810	41197817	TGCCCAAT	-	Frame_Shift_Del	PM2,PVS1	PVS1=0 PS=[0, 0, 0, 0, 0] PM=[0, 1, 0, 0, 0, 0, 0] PP=[0, 0, 0, 0, 1, 0] BA1=0 BS=[0, 0, 0, 0, 0] BP=[0, 0, 0, 0, 0, 0, 0, 0]	NM_007294	c.5470_5477del	p.I1824fs	Pathogenic	2000759	No	.	.	.	.	.	.	.	.	.	NA	NA
BRCA2	Likely pathogenic	13	32937507	32937507	A	T	Missense_Mutation	PM2,PP2	PVS1=0 PS=[0, 0, 0, 0, 0] PM=[1, 1, 0, 0, 0, 0, 0] PP=[0, 0, 1, 0, 1, 0] BA1=0 BS=[0, 0, 0, 0, 0] BP=[1, 0, 0, 0, 0, 0, 0, 0]	NM_000059	c.A8168T	p.D2723V	Pathogenic/Likely pathogenic	2000794	No	.	.	.	.	.	.	.	.	.	NA	NA
PALB2	Pathogenic	16	23635416	23635416	C	G	Splice_Site	PM2,PVS1	PVS1=1 PS=[0, 0, 0, 0, 0] PM=[0, 1, 0, 0, 0, 0, 0] PP=[0, 0, 1, 0, 1, 0] BA1=0 BS=[0, 0, 0, 0, 0] BP=[0, 0, 0, 0, 0, 0, 0, 0]	NM_024675	c.2749-1G>C	p.X917_splice	Likely pathogenic	2000838	No	.	.	.	.	.	.	.	.	.	NA	NA
PALB2	Pathogenic	16	23634446	23634446	A	T	Nonsense_Mutation	PM2,PVS1	PVS1=1 PS=[0, 0, 0, 0, 0] PM=[0, 1, 0, 0, 0, 0, 0] PP=[0, 0, 1, 0, 0, 0] BA1=0 BS=[0, 0, 0, 0, 0] BP=[0, 0, 0, 0, 0, 0, 0, 0]	NM_024675	c.T2840A	p.L947X	.	2000869	No	.	.	.	.	.	.	.	.	.	NA	NA
BLM	Likely pathogenic	15	91293266	91293267	CT	-	Frame_Shift_Del	PM2,PSC1	PVS1=1 PS=[0, 0, 0, 0, 0] PM=[0, 1, 0, 0, 0, 0, 0] PP=[0, 0, 0, 0, 1, 0] BA1=0 BS=[0, 0, 0, 0, 0] BP=[0, 0, 0, 0, 0, 0, 0, 0]	NM_000057	c.768_769del	p.D256fs	Pathogenic/Likely pathogenic	2000871	No	3.184e-05	4.19e-05	0.0003	0	0	0	1.52e-05	0	6.09e-05	NA	NA
TP53	Pathogenic	17	7579357	7579357	-	CGGAAAC	Frame_Shift_Ins	PM2,PM5,PVS1	PVS1=1 PS=[0, 0, 0, 0, 0] PM=[0, 1, 0, 0, 0, 0, 0] PP=[0, 0, 0, 0, 1, 0] BA1=0 BS=[0, 0, 0, 0, 0] BP=[0, 0, 0, 0, 0, 0, 0, 0]	NM_001126118	c.212_213insGTTTCCG	p.R71fs	Pathogenic	2000896	No	.	.	.	.	.	.	.	.	.	NA	NA
BRCA1	Pathogenic	17	41244936	41244937	GG	-	Frame_Shift_Del	PM2,PS1,PVS1	PVS1=1 PS=[0, 0, 0, 0, 0] PM=[0, 1, 0, 0, 0, 0, 0] PP=[0, 0, 0, 0, 1, 0] BA1=0 BS=[0, 0, 0, 0, 0] BP=[0, 0, 0, 0, 0, 0, 0, 0]	NM_007294	c.2611_2612del	p.P871fs	Pathogenic	2000898	No	.	.	.	.	.	.	.	.	.	NA	NA
CHEK2	Pathogenic	22	29099492	29099492	C	T	Splice_Site	PM2,PVS1	PVS1=1 PS=[0, 0, 0, 0, 0] PM=[0, 1, 0, 0, 0, 0, 0] PP=[0, 0, 1, 0, 1, 0] BA1=0 BS=[0, 0, 0, 0, 0] BP=[0, 0, 0, 0, 0, 0, 0, 0]	NM_001349956	c.707+1G>A	p.X236_splice	Likely pathogenic	2000899	No	.	.	.	.	.	.	.	.	.	NA	NA
BRCA2	Pathogenic	13	32914894	32914898	TAACT	-	Frame_Shift_Del	PM2,PS1,PVS1	PVS1=1 PS=[0, 0, 0, 0, 0] PM=[0, 1, 0, 0, 0, 0, 0] PP=[0, 0, 0, 0, 1, 0] BA1=0 BS=[0, 0, 0, 0, 0] BP=[0, 0, 0, 0, 0, 0, 0, 0]	NM_000059	c.6402_6406del	p.N2134fs	Pathogenic	2000923	No	.	8.47e-06	0	8.71e-05	0	0	0	0	0	NA	NA
BRCA1	Pathogenic	17	41267798	41267798	T	C	Splice_Site	PM2,PVS1	PVS1=1 PS=[0, 0, 0, 0, 0] PM=[0, 1, 0, 0, 0, 0, 0] PP=[0, 0, 1, 0, 1, 0] BA1=0 BS=[0, 0, 0, 0, 0] BP=[0, 0, 0, 0, 0, 0, 0, 0]	NM_007294	c.81-2A>G	p.X27_splice	Likely pathogenic	2000929	No	.	.	.	.	.	.	.	.	.	NA	NA
BRCA2	Pathogenic	13	32906916	32906919	AAAG	-	Frame_Shift_Del	PM2,PS1,PVS1	PVS1=1 PS=[0, 0, 0, 0, 0] PM=[0, 1, 0, 0, 0, 0, 0] PP=[0, 0, 0, 0, 1, 0] BA1=0 BS=[0, 0, 0, 0, 0] BP=[0, 0, 0, 0, 0, 0, 0, 0]	NM_000059	c.1301_1304del	p.K434fs	Pathogenic	2000992	No	.	8.3e-06	0.0001	0	0	0	0	0	0	NA	NA
ERCC2	Pathogenic	19	45856593	45856593	C	T	Splice_Site	PM2,PSC1	PVS1=1 PS=[0, 0, 0, 0, 0] PM=[0, 1, 0, 0, 0, 0, 0] PP=[0, 0, 1, 0, 0, 0] BA1=0 BS=[0, 0, 0, 0, 0] BP=[0, 0, 0, 0, 0, 0, 0, 0]	NM_000400	c.1666-1G>A	p.X556_splice	.	2000994	No	.	.	.	.	.	.	.	.	.	NA	NA
FANCA	Likely pathogenic	16	89882356	89882356	C	-	Frame_Shift_Del	PM2,PSC1	PVS1=1 PS=[0, 0, 0, 0, 0] PM=[0, 1, 0, 0, 0, 0, 0] PP=[0, 0, 0, 0, 0, 0] BA1=0 BS=[0, 0, 0, 0, 0] BP=[0, 0, 0, 0, 0, 0, 0, 0]	NM_000135	c.118delG	p.A40fs	.	2000999	No	.	.	.	.	.	.	.	.	.	NA	NA
BRCA2	Pathogenic	13	32911298	32911301	AAAC	-	Frame_Shift_Del	PM2,PVS1	PVS1=1 PS=[0, 0, 0, 0, 0] PM=[0, 1, 0, 0, 0, 0, 0] PP=[0, 0, 0, 0, 1, 0] BA1=0 BS=[0, 0, 0, 0, 0] BP=[0, 0, 0, 0, 0, 0, 0, 0]	NM_000059	c.2806_2809del	p.K936fs	Pathogenic	2001016	No	.	1.66e-05	0	0	0	0	3.01e-05	0	0	NA	NA
BRCA1	Pathogenic	17	41245437	41245438	TT	-	Frame_Shift_Del	PM2,PS1,PVS1	PVS1=1 PS=[0, 0, 0, 0, 0] PM=[0, 1, 0, 0, 0, 0, 0] PP=[0, 0, 0, 0, 1, 0] BA1=0 BS=[0, 0, 0, 0, 0] BP=[0, 0, 0, 0, 0, 0, 0, 0]	NM_007294	c.2110_2111del	p.N704fs	Pathogenic	2001033	No	.	.	.	.	.	.	.	.	.	NA	NA
FANCE	Likely pathogenic	6	35423840	35423840	G	T	Nonsense_Mutation	PM2,PSC1	PVS1=1 PS=[0, 0, 0, 0, 0] PM=[0, 1, 0, 0, 0, 0, 0] PP=[0, 0, 0, 0, 0, 0] BA1=0 BS=[0, 0, 0, 0, 0] BP=[0, 0, 0, 0, 0, 0, 0, 0]	NM_021922	c.G565T	p.E189X	.	2001044	No	.	.	.	.	.	.	.	.	.	NA	NA
MUTYH	Likely pathogenic	1	45797193	45797193	-	CA	Nonsense_Mutation	PM2,PSC1	PVS1=1 PS=[0, 0, 0, 0, 0] PM=[0, 1, 0, 0, 0, 0, 0] PP=[0, 0, 0, 0, 0, 0] BA1=0 BS=[0, 0, 0, 0, 0] BP=[0, 0, 0, 0, 0, 0, 0, 0]	NM_012222	c.1212_1213insTG	p.T405_W406delinsX	.	2001046	No	.	.	.	.	.	.	.	.	.	NA	NA
BRCA2	Pathogenic	13	32907383	32907386	TTTA	-	Frame_Shift_Del	PM2,PVS1	PVS1=1 PS=[0, 0, 0, 0, 0] PM=[0, 1, 0, 0, 0, 0, 0] PP=[0, 0, 0, 0, 1, 0] BA1=0 BS=[0, 0, 0, 0, 0] BP=[0, 0, 0, 0, 0, 0, 0, 0]	NM_000059	c.1768_1771del	p.F590fs	Pathogenic	2001048	Yes	.	.	.	.	.	.	.	.	.	NA	NA
MUTYH	Pathogenic	1	45800165	45800165	G	A	Nonsense_Mutation	PM2,PSC1	PVS1=1 PS=[0, 0, 0, 0, 0] PM=[0, 1, 0, 0, 0, 0, 0] PP=[0, 0, 1, 0, 1, 0] BA1=0 BS=[0, 0, 0, 0, 0] BP=[0, 0, 0, 0, 0, 0, 0, 0]	NM_012222	c.C55T	p.R19X	Pathogenic	2001048	Yes	.	.	.	.	.	.	.	.	.	NA	NA
ATR	Likely pathogenic	3	142231122	142231122	C	-	Frame_Shift_Del	PM2,PVS1	PVS1=1 PS=[0, 0, 0, 0, 0] PM=[0, 1, 0, 0, 0, 0, 0] PP=[0, 0, 0, 0, 0, 0] BA1=0 BS=[0, 0, 0, 0, 0] BP=[0, 0, 0, 0, 0, 0, 0, 0]	NM_001354579	c.4640delG	p.R1547fs	.	2001077	No	.	.	.	.	.	.	.	.	.	NA	NA
BRCA2	Pathogenic	13	32968843	32968846	TATT	-	Frame_Shift_Del	PM2,PVS1	PVS1=1 PS=[0, 0, 0, 0, 0] PM=[0, 1, 0, 0, 0, 0, 0] PP=[0, 0, 0, 0, 1, 0] BA1=0 BS=[0, 0, 0, 0, 0] BP=[0, 0, 0, 0, 0, 0, 0, 0]	NM_000059	c.9274_9277del	p.Y3092fs	Pathogenic	2001112	No	.	.	.	.	.	.	.	.	.	NA	NA
BRCA1	Pathogenic	17	41246494	41246494	C	A	Nonsense_Mutation	PM2,PS1,PVS1	PVS1=1 PS=[0, 0, 0, 0, 0] PM=[0, 1, 0, 0, 0, 0, 0] PP=[0, 0, 0, 0, 1, 0] BA1=0 BS=[0, 0, 0, 0, 0] BP=[0, 0, 0, 0, 0, 0, 0, 0]	NM_007294	c.G1054T	p.E352X	Pathogenic	2001158	No	.	1.65e-05	9.62e-05	0	0	0	1.5e-05	0	0	NA	NA
BRCA2	Pathogenic	13	32913054	32913055	TA	-	Frame_Shift_Del	PM2,PVS1	PVS1=1 PS=[0, 0, 0, 0, 0] PM=[0, 1, 0, 0, 0, 0, 0] PP=[0, 0, 0, 0, 1, 0] BA1=0 BS=[0, 0, 0, 0, 0] BP=[0, 0, 0, 0, 0, 0, 0, 0]	NM_000059	c.4562_4563del	p.L1521fs	Pathogenic	2001187	No	.	8.31e-06	0	0	0	0	1.51e-05	0	0	NA	NA
MUTYH	Pathogenic	1	45798627	45798627	C	T	Nonsense_Mutation	PM2,PSC1	PVS1=1 PS=[0, 0, 0, 0, 0] PM=[0, 1, 0, 0, 0, 0, 0] PP=[0, 0, 1, 0, 1, 0] BA1=0 BS=[0, 0, 0, 0, 0] BP=[0, 0, 0, 0, 0, 0, 0, 0]	NM_012222	c.G458A	p.W153X	Pathogenic/Likely pathogenic	2001217	Yes	6.38e-05	4.96e-05	0	0	0.0006	0	0	0.0011	0	NA	NA
CHEK2	Pathogenic	22	29121230	29121230	C	-	Splice_Site	PM2,PVS1	PVS1=0 PS=[0, 0, 0, 0, 0] PM=[0, 1, 0, 0, 0, 0, 0] PP=[0, 0, 0, 0, 1, 0] BA1=0 BS=[0, 0, 0, 0, 0] BP=[0, 0, 0, 0, 0, 0, 0, 0]	NM_001349956	c.444+1G>-	p.X148_splice	Pathogenic/Likely pathogenic	2001217	Yes	.	.	.	.	.	.	.	.	.	NA	NA
BRCA1	Pathogenic	17	41203079	41203079	C	T	Splice_Site	PM2,PVS1	PVS1=1 PS=[0, 0, 0, 0, 0] PM=[0, 1, 0, 0, 0, 0, 0] PP=[0, 0, 1, 0, 1, 0] BA1=0 BS=[0, 0, 0, 0, 0] BP=[0, 0, 0, 0, 0, 0, 0, 0]	NM_007294	c.5332+1G>A	p.X1778_splice	Pathogenic	2001228	No	.	8.29e-06	0	0	0.0001	0	0	0	0	NA	NA
BRCA2	Pathogenic	13	32968886	32968886	G	A	Nonsense_Mutation	PM2,PS1,PVS1	PVS1=1 PS=[0, 0, 0, 0, 0] PM=[0, 1, 0, 0, 0, 0, 0] PP=[0, 0, 1, 0, 1, 0] BA1=0 BS=[0, 0, 0, 0, 0] BP=[0, 0, 0, 0, 0, 0, 0, 0]	NM_000059	c.G9317A	p.W3106X	Pathogenic	2001246	No	.	.	.	.	.	.	.	.	.	NA	NA
MSH6	Likely pathogenic	2	48025776	48025776	-	T	Frame_Shift_Ins	PM2,PVS1	PVS1=1 PS=[0, 0, 0, 0, 0] PM=[0, 1, 0, 0, 0, 0, 0] PP=[0, 0, 0, 0, 0, 0] BA1=0 BS=[0, 0, 0, 0, 0] BP=[0, 0, 0, 0, 0, 0, 0, 0]	NM_001281492	c.264_265insT	p.K88fs	.	2001256	No	.	.	.	.	.	.	.	.	.	NA	NA
TP53	Likely pathogenic	17	7577548	7577548	C	T	Missense_Mutation	PM2,PM5,PP2,PP3	PVS1=0 PS=[0, 0, 0, 0, 0] PM=[1, 1, 0, 0, 0, 0, 0] PP=[0, 0, 1, 0, 1, 0] BA1=0 BS=[0, 0, 0, 0, 0] BP=[0, 0, 0, 0, 0, 0, 0, 0]	NM_001126118	c.G616A	p.G206S	Pathogenic	2001322	No	3.193e-05	8.24e-06	0	0	0	0	1.5e-05	0	0	NA	NA
MUTYH	Likely pathogenic	1	45800140	45800140	-	T	Frame_Shift_Ins	PM2,PSC1	PVS1=1 PS=[0, 0, 0, 0, 0] PM=[0, 1, 0, 0, 0, 0, 0] PP=[0, 0, 0, 0, 0, 0] BA1=0 BS=[0, 0, 0, 0, 0] BP=[0, 0, 0, 0, 0, 0, 0, 0]	NM_012222	c.79dupA	p.R27fs	.	2001349	No	.	.	.	.	.	.	.	.	.	NA	NA
RAD51D	Pathogenic	17	33430317	33430317	G	A	Nonsense_Mutation	PM2,PVS1	PVS1=1 PS=[0, 0, 0, 0, 0] PM=[0, 0, 0, 0, 0, 0, 0] PP=[0, 0, 0, 0, 1, 0] BA1=0 BS=[0, 0, 0, 0, 0] BP=[0, 0, 0, 0, 0, 0, 0, 0]	NM_133629	c.C358T	p.R120X	Pathogenic	2001397	Yes	3.185e-05	1.09e-05	0	0	0	0	1.94e-05	0	0	NA	NA
PALB2	Likely pathogenic	16	23646815	23646815	-	T	Frame_Shift_Ins	PM2,PVS1	PVS1=1 PS=[0, 0, 0, 0, 0] PM=[0, 1, 0, 0, 0, 0, 0] PP=[0, 0, 0, 0, 0, 0] BA1=0 BS=[0, 0, 0, 0, 0] BP=[0, 0, 0, 0, 0, 0, 0, 0]	NM_024675	c.1051dupA	p.T351fs	Pathogenic	2001397	Yes	.	.	.	.	.	.	.	.	.	NA	NA
BRCA2	Pathogenic	13	32954174	32954174	C	T	Nonsense_Mutation	PM2,PS1,PVS1	PVS1=1 PS=[0, 0, 0, 0, 0] PM=[0, 1, 0, 0, 0, 0, 0] PP=[0, 0, 1, 0, 1, 0] BA1=0 BS=[0, 0, 0, 0, 0] BP=[0, 0, 0, 0, 0, 0, 0, 0]	NM_000059	c.C9148T	p.Q3050X	Pathogenic	2001439	No	.	.	.	.	.	.	.	.	.	NA	NA
BRCA2	Pathogenic	13	32912855	32912855	G	T	Nonsense_Mutation	PM2,PVS1	PVS1=1 PS=[0, 0, 0, 0, 0] PM=[0, 1, 0, 0, 0, 0, 0] PP=[0, 0, 1, 0, 1, 0] BA1=0 BS=[0, 0, 0, 0, 0] BP=[0, 0, 0, 0, 0, 0, 0, 0]	NM_000059	c.G4363T	p.E1455X	Pathogenic	2001440	No	.	.	.	.	.	.	.	.	.	NA	NA
BRCA1	Pathogenic	17	41244614	41244614	A	C	Nonsense_Mutation	PM2,PS1,PVS1	PVS1=1 PS=[0, 0, 0, 0, 0] PM=[0, 1, 0, 0, 0, 0, 0] PP=[0, 0, 1, 0, 1, 0] BA1=0 BS=[0, 0, 0, 0, 0] BP=[0, 0, 0, 0, 0, 0, 0, 0]	NM_007294	c.T2934G	p.Y978X	Pathogenic	2001464	No	.	.	.	.	.	.	.	.	.	NA	NA
BRCA2	Pathogenic	13	32920978	32920978	C	T	Nonsense_Mutation	PM2,PS1,PVS1	PVS1=1 PS=[0, 0, 0, 0, 0] PM=[0, 1, 0, 0, 0, 0, 0] PP=[0, 0, 1, 0, 1, 0] BA1=0 BS=[0, 0, 0, 0, 0] BP=[0, 0, 0, 0, 0, 0, 0, 0]	NM_000059	c.C6952T	p.R2318X	Pathogenic	2001474	No	.	.	.	.	.	.	.	.	.	NA	NA
PALB2	Pathogenic	16	23646627	23646627	G	A	Nonsense_Mutation	PM2,PVS1	PVS1=1 PS=[0, 0, 0, 0, 0] PM=[0, 1, 0, 0, 0, 0, 0] PP=[0, 0, 1, 0, 1, 0] BA1=0 BS=[0, 0, 0, 0, 0] BP=[0, 0, 0, 0, 0, 0, 0, 0]	NM_024675	c.C1240T	p.R414X	Pathogenic	2001491	No	.	.	.	.	.	.	.	.	.	NA	NA
PALB2	Pathogenic	16	23619279	23619279	G	A	Nonsense_Mutation	PM2,PVS1	PVS1=1 PS=[0, 0, 0, 0, 0] PM=[0, 1, 0, 0, 0, 0, 0] PP=[0, 0, 1, 0, 1, 0] BA1=0 BS=[0, 0, 0, 0, 0] BP=[0, 0, 0, 0, 0, 0, 0, 0]	NM_024675	c.C3256T	p.R1086X	Pathogenic/Likely pathogenic	2001494	No	.	8.24e-06	0	0	0	0	1.5e-05	0	0	NA	NA
ERCC2	Pathogenic	19	45860730	45860730	A	C	Splice_Site	PM2,PSC1	PVS1=1 PS=[0, 0, 0, 0, 0] PM=[0, 1, 0, 0, 0, 0, 0] PP=[0, 0, 1, 0, 0, 0] BA1=0 BS=[0, 0, 0, 0, 0] BP=[0, 0, 0, 0, 0, 0, 0, 0]	NM_000400	c.1377+2T>G	p.X459_splice	.	2001508	No	.	.	.	.	.	.	.	.	.	NA	NA
PALB2	Likely pathogenic	16	23641691	23641691	T	-	Frame_Shift_Del	PM2,PVS1	PVS1=1 PS=[0, 0, 0, 0, 0] PM=[0, 1, 0, 0, 0, 0, 0] PP=[0, 0, 0, 0, 0, 0] BA1=0 BS=[0, 0, 0, 0, 0] BP=[0, 0, 0, 0, 0, 0, 0, 0]	NM_024675	c.1784delA	p.D595fs	.	2001531	No	.	.	.	.	.	.	.	.	.	NA	NA
BRCA2	Likely pathogenic	13	32945116	32945116	-	T	Frame_Shift_Ins	PM2,PVS1	PVS1=1 PS=[0, 0, 0, 0, 0] PM=[0, 1, 0, 0, 0, 0, 0] PP=[0, 0, 0, 0, 0, 0] BA1=0 BS=[0, 0, 0, 0, 0] BP=[0, 0, 0, 0, 0, 0, 0, 0]	NM_000059	c.8512dupT	p.G2837fs	.	2001549	No	.	.	.	.	.	.	.	.	.	NA	NA
NBN	Likely pathogenic	8	90949257	90949257	-	T	Frame_Shift_Ins	PM2,PSC1	PVS1=1 PS=[0, 0, 0, 0, 0] PM=[0, 1, 0, 0, 0, 0, 0] PP=[0, 0, 0, 0, 0, 0] BA1=0 BS=[0, 0, 0, 0, 0] BP=[0, 0, 0, 0, 0, 0, 0, 0]	NM_002485	c.2230_2231insA	p.F744fs	.	2001550	No	.	.	.	.	.	.	.	.	.	NA	NA
BRCA1	Likely pathogenic	17	41231378	41231378	A	-	Frame_Shift_Del	PM2,PVS1	PVS1=1 PS=[0, 0, 0, 0, 0] PM=[0, 1, 0, 0, 0, 0, 0] PP=[0, 0, 0, 0, 0, 0] BA1=0 BS=[0, 0, 0, 0, 0] BP=[0, 0, 0, 0, 0, 0, 0, 0]	NM_007294	c.4396delT	p.S1466fs	.	2001570	No	.	.	.	.	.	.	.	.	.	NA	NA
PALB2	Pathogenic	16	23649207	23649210	ACAA	-	Frame_Shift_Del	PM2,PVS1	PVS1=1 PS=[0, 0, 0, 0, 0] PM=[0, 1, 0, 0, 0, 0, 0] PP=[0, 0, 0, 0, 1, 0] BA1=0 BS=[0, 0, 0, 0, 0] BP=[0, 0, 0, 0, 0, 0, 0, 0]	NM_024675	c.172_175del	p.L58fs	Pathogenic/Likely pathogenic	2001579	No	6.369e-05	3.3e-05	0	0	0	0	4.5e-05	0.0011	0	NA	NA
RAD51D	Pathogenic	17	33428225	33428225	G	A	Nonsense_Mutation	PM2,PVS1	PVS1=1 PS=[0, 0, 0, 0, 0] PM=[0, 1, 0, 0, 0, 0, 0] PP=[0, 0, 1, 0, 1, 0] BA1=0 BS=[0, 0, 0, 0, 0] BP=[0, 0, 0, 0, 0, 0, 0, 0]	NM_133629	c.C562T	p.R188X	Likely pathogenic	2001586	No	.	3.3e-05	0	0	0.0001	0	3e-05	0	6.06e-05	NA	NA
BRCA2	Pathogenic	13	32944695	32944695	G	A	Splice_Site	PM2,PVS1	PVS1=1 PS=[0, 0, 0, 0, 0] PM=[0, 1, 0, 0, 0, 0, 0] PP=[0, 0, 1, 0, 1, 0] BA1=0 BS=[0, 0, 0, 0, 0] BP=[0, 0, 0, 0, 0, 0, 0, 0]	NM_000059	c.8487+1G>A	p.X2829_splice	Pathogenic	2001593	No	.	.	.	.	.	.	.	.	.	Nonsense_Mutation	p.S2984X
FANCC	Pathogenic	9	97869552	97869552	C	T	Splice_Site	PM2,PSC1	PVS1=1 PS=[0, 0, 0, 0, 0] PM=[0, 1, 0, 0, 0, 0, 0] PP=[0, 0, 1, 0, 0, 0] BA1=0 BS=[0, 0, 0, 0, 0] BP=[0, 0, 0, 0, 0, 0, 0, 0]	NM_000136	c.1330-1G>A	p.X444_splice	.	2001598	No	.	.	.	.	.	.	.	.	.	NA	NA
BARD1	Pathogenic	2	215645737	215645738	CT	-	Frame_Shift_Del	PM2	PVS1=1 PS=[0, 0, 0, 0, 0] PM=[0, 1, 0, 0, 0, 0, 0] PP=[0, 0, 0, 0, 1, 0] BA1=0 BS=[0, 0, 0, 0, 0] BP=[0, 0, 0, 0, 0, 0, 0, 0]	NM_001282543	c.803_804del	p.E268fs	Pathogenic	2001613	No	.	.	.	.	.	.	.	.	.	NA	NA
BRCA1	Pathogenic	17	41243707	41243707	G	A	Nonsense_Mutation	PM2,PS1,PVS1	PVS1=1 PS=[0, 0, 0, 0, 0] PM=[0, 1, 0, 0, 0, 0, 0] PP=[0, 0, 1, 0, 1, 0] BA1=0 BS=[0, 0, 0, 0, 0] BP=[0, 0, 0, 0, 0, 0, 0, 0]	NM_007294	c.C3841T	p.Q1281X	Pathogenic	2001615	No	.	.	.	.	.	.	.	.	.	NA	NA
BRCA2	Likely pathogenic	13	32910795	32910796	CT	-	Frame_Shift_Del	PM2,PVS1	PVS1=1 PS=[0, 0, 0, 0, 0] PM=[0, 1, 0, 0, 0, 0, 0] PP=[0, 0, 0, 0, 0, 0] BA1=0 BS=[0, 0, 0, 0, 0] BP=[0, 0, 0, 0, 0, 0, 0, 0]	NM_000059	c.2303_2304del	p.T768fs	.	2001617	No	.	.	.	.	.	.	.	.	.	NA	NA
BRCA1	Pathogenic	17	41256138	41256138	C	T	Splice_Site	PM2,PVS1	PVS1=1 PS=[0, 0, 0, 0, 0] PM=[0, 1, 0, 0, 0, 0, 0] PP=[0, 0, 1, 0, 1, 0] BA1=0 BS=[0, 0, 0, 0, 0] BP=[0, 0, 0, 0, 0, 0, 0, 0]	NM_007294	c.441+1G>A	p.X147_splice	Pathogenic/Likely pathogenic	2001639	Yes	.	.	.	.	.	.	.	.	.	NA	NA
MUTYH	Pathogenic	1	45800165	45800165	G	A	Nonsense_Mutation	PM2,PSC1	PVS1=1 PS=[0, 0, 0, 0, 0] PM=[0, 1, 0, 0, 0, 0, 0] PP=[0, 0, 1, 0, 1, 0] BA1=0 BS=[0, 0, 0, 0, 0] BP=[0, 0, 0, 0, 0, 0, 0, 0]	NM_012222	c.C55T	p.R19X	Pathogenic	2001639	Yes	.	.	.	.	.	.	.	.	.	NA	NA
ATM	Pathogenic	11	108137985	108137985	C	T	Nonsense_Mutation	PM2,PVS1	PVS1=1 PS=[0, 0, 0, 0, 0] PM=[0, 1, 0, 0, 0, 0, 0] PP=[0, 0, 1, 0, 1, 0] BA1=0 BS=[0, 0, 0, 0, 0] BP=[0, 0, 0, 0, 0, 0, 0, 0]	NM_000051	c.C2554T	p.Q852X	Pathogenic	2001709	No	3.186e-05	2.47e-05	0	0	0	0.0002	3e-05	0	0	NA	NA
BRCA2	Likely pathogenic	13	32972421	32972422	AG	-	Frame_Shift_Del	PM2,PVS1	PVS1=0 PS=[0, 0, 0, 0, 0] PM=[0, 1, 0, 0, 0, 0, 0] PP=[0, 0, 0, 0, 0, 0] BA1=0 BS=[0, 0, 0, 0, 0] BP=[0, 0, 0, 0, 0, 0, 0, 0]	NM_000059	c.9771_9772del	p.K3257fs	.	2001716	No	.	.	.	.	.	.	.	.	.	NA	NA
CHEK2	Likely pathogenic	22	29121242	29121242	G	A	Missense_Mutation	PM2,PP2	PVS1=0 PS=[0, 0, 0, 0, 0] PM=[1, 1, 0, 0, 0, 0, 0] PP=[0, 0, 1, 0, 1, 0] BA1=0 BS=[0, 0, 0, 0, 0] BP=[1, 0, 0, 0, 0, 0, 0, 0]	NM_001349956	c.C433T	p.R145W	Likely pathogenic	2001744	No	3.186e-05	3.3e-05	0	8.64e-05	0	0	3e-05	0	6.06e-05	NA	NA
BRCA2	Pathogenic	13	32907363	32907363	T	A	Nonsense_Mutation	PM2,PVS1	PVS1=1 PS=[0, 0, 0, 0, 0] PM=[0, 1, 0, 0, 0, 0, 0] PP=[0, 0, 1, 0, 1, 0] BA1=0 BS=[0, 0, 0, 0, 0] BP=[0, 0, 0, 0, 0, 0, 0, 0]	NM_000059	c.T1748A	p.L583X	Pathogenic	2001750	No	.	.	.	.	.	.	.	.	.	NA	NA
BRCA1	Pathogenic	17	41246248	41246248	-	G	Frame_Shift_Ins	PM2,PVS1	PVS1=1 PS=[0, 0, 0, 0, 0] PM=[0, 1, 0, 0, 0, 0, 0] PP=[0, 0, 0, 0, 1, 0] BA1=0 BS=[0, 0, 0, 0, 0] BP=[0, 0, 0, 0, 0, 0, 0, 0]	NM_007294	c.1299dupC	p.S434fs	Pathogenic	2001829	No	.	.	.	.	.	.	.	.	.	NA	NA
RAD50	Pathogenic	5	131972871	131972871	C	T	Nonsense_Mutation	PM2	PVS1=1 PS=[0, 0, 0, 0, 0] PM=[0, 1, 0, 0, 0, 0, 0] PP=[0, 0, 1, 0, 1, 0] BA1=0 BS=[0, 0, 0, 0, 0] BP=[0, 0, 0, 0, 0, 0, 0, 0]	NM_005732	c.C3454T	p.R1152X	Pathogenic	2001837	Yes	.	8.24e-06	0	0	0	0	1.5e-05	0	0	NA	NA
BRCA1	Pathogenic	17	41243789	41243792	AGAC	-	Frame_Shift_Del	PM2,PVS1	PVS1=1 PS=[0, 0, 0, 0, 0] PM=[0, 0, 0, 0, 0, 0, 0] PP=[0, 0, 0, 0, 1, 0] BA1=0 BS=[0, 0, 0, 0, 0] BP=[0, 0, 0, 0, 0, 0, 0, 0]	NM_007294	c.3756_3759del	p.L1252fs	Pathogenic	2001837	Yes	.	2.47e-05	0	0	0	0	4.5e-05	0	0	NA	NA
PMS2	Pathogenic	7	6026514	6026514	G	A	Nonsense_Mutation	PM2,PVS1	PVS1=1 PS=[0, 0, 0, 0, 0] PM=[0, 1, 0, 0, 0, 0, 0] PP=[0, 0, 1, 0, 1, 0] BA1=0 BS=[0, 0, 0, 0, 0] BP=[0, 0, 0, 0, 0, 0, 0, 0]	NM_001322008	c.C1564T	p.R522X	Pathogenic	2001863	No	.	3.3e-05	0	0.0002	0.0001	0	1.5e-05	0	0	Missense_Mutation	p.G175E
BUB1B	Pathogenic	15	40462754	40462754	G	T	Nonsense_Mutation	PM2,PSC1	PVS1=1 PS=[0, 0, 0, 0, 0] PM=[0, 1, 0, 0, 0, 0, 0] PP=[0, 0, 1, 0, 0, 0] BA1=0 BS=[0, 0, 0, 0, 0] BP=[0, 0, 0, 0, 0, 0, 0, 0]	NM_001211	c.G256T	p.E86X	.	2001912	No	.	.	.	.	.	.	.	.	.	NA	NA
BRCA2	Likely pathogenic	13	32937348	32937348	C	T	Missense_Mutation	PM2,PP2	PVS1=0 PS=[0, 0, 0, 0, 0] PM=[1, 1, 0, 0, 0, 0, 0] PP=[0, 0, 1, 0, 1, 0] BA1=0 BS=[0, 0, 0, 0, 0] BP=[1, 0, 0, 0, 0, 0, 0, 0]	NM_000059	c.C8009T	p.S2670L	Pathogenic/Likely pathogenic	2001984	No	.	.	.	.	.	.	.	.	.	NA	NA
PALB2	Pathogenic	16	23647116	23647116	G	A	Nonsense_Mutation	PM2,PVS1	PVS1=1 PS=[0, 0, 0, 0, 0] PM=[0, 1, 0, 0, 0, 0, 0] PP=[0, 0, 0, 0, 1, 0] BA1=0 BS=[0, 0, 0, 0, 0] BP=[0, 0, 0, 0, 0, 0, 0, 0]	NM_024675	c.C751T	p.Q251X	Pathogenic	2001988	No	.	.	.	.	.	.	.	.	.	NA	NA
FANCI	Likely pathogenic	15	89834842	89834846	AGTTA	-	Splice_Site	PM2,PSC1	PVS1=0 PS=[0, 0, 0, 0, 0] PM=[0, 1, 0, 1, 0, 0, 0] PP=[0, 0, 0, 0, 0, 0] BA1=0 BS=[0, 0, 0, 0, 0] BP=[0, 0, 0, 0, 0, 0, 0, 0]	NM_001113378	c.1891_1893del	p.631_631del	.	2002051	No	.	.	.	.	.	.	.	.	.	NA	NA
BRCA2	Pathogenic	13	32911061	32911061	-	T	Frame_Shift_Ins	PM2,PVS1	PVS1=1 PS=[0, 0, 0, 0, 0] PM=[0, 1, 0, 0, 0, 0, 0] PP=[0, 0, 0, 0, 1, 0] BA1=0 BS=[0, 0, 0, 0, 0] BP=[0, 0, 0, 0, 0, 0, 0, 0]	NM_000059	c.2570dupT	p.L857fs	Pathogenic	2002064	No	.	.	.	.	.	.	.	.	.	NA	NA
FANCI	Likely pathogenic	15	89843081	89843084	GAAA	-	Frame_Shift_Del	PM2,PSC1	PVS1=1 PS=[0, 0, 0, 0, 0] PM=[0, 1, 0, 0, 0, 0, 0] PP=[0, 0, 0, 0, 0, 0] BA1=0 BS=[0, 0, 0, 0, 0] BP=[0, 0, 0, 0, 0, 0, 0, 0]	NM_018193	c.2507_2510del	p.G836fs	.	2002065	No	.	.	.	.	.	.	.	.	.	NA	NA
BRCA2	Pathogenic	13	32914721	32914721	A	T	Nonsense_Mutation	PM2,PVS1	PVS1=1 PS=[0, 0, 0, 0, 0] PM=[0, 1, 0, 0, 0, 0, 0] PP=[0, 0, 1, 0, 1, 0] BA1=0 BS=[0, 0, 0, 0, 0] BP=[0, 0, 0, 0, 0, 0, 0, 0]	NM_000059	c.A6229T	p.K2077X	Pathogenic	2002068	No	.	.	.	.	.	.	.	.	.	Missense_Mutation	p.G2793E
BRCA2	Pathogenic	13	32907421	32907421	A	-	Frame_Shift_Del	PM2,PS1,PVS1	PVS1=1 PS=[0, 0, 0, 0, 0] PM=[0, 0, 0, 0, 0, 0, 0] PP=[0, 0, 0, 0, 1, 0] BA1=0 BS=[0, 0, 0, 0, 0] BP=[0, 0, 0, 0, 0, 0, 0, 0]	NM_000059	c.1806delA	p.G602fs	Pathogenic	2002072	No	.	.	.	.	.	.	.	.	.	Nonsense_Mutation	p.L2885X
BRCA2	Pathogenic	13	32907420	32907420	-	A	Frame_Shift_Ins	PM2,PM5,PVS1	PVS1=1 PS=[0, 0, 0, 0, 0] PM=[0, 1, 0, 0, 0, 0, 0] PP=[0, 0, 0, 0, 1, 0] BA1=0 BS=[0, 0, 0, 0, 0] BP=[0, 0, 0, 0, 0, 0, 0, 0]	NM_000059	c.1806dupA	p.G602fs	Pathogenic	2002077	No	.	2.59e-05	0	0	0	0	4.74e-05	0	0	NA	NA
BRCA2	Pathogenic	13	32929123	32929123	C	G	Nonsense_Mutation	PM2,PS1,PVS1	PVS1=1 PS=[0, 0, 0, 0, 0] PM=[0, 1, 0, 0, 0, 0, 0] PP=[0, 0, 1, 0, 1, 0] BA1=0 BS=[0, 0, 0, 0, 0] BP=[0, 0, 0, 0, 0, 0, 0, 0]	NM_000059	c.C7133G	p.S2378X	Pathogenic	2002093	No	.	.	.	.	.	.	.	.	.	NA	NA
PMS2	Pathogenic	7	6026658	6026658	T	A	Nonsense_Mutation	PM2,PVS1	PVS1=1 PS=[0, 0, 0, 0, 0] PM=[0, 1, 0, 0, 0, 0, 0] PP=[0, 0, 1, 0, 1, 0] BA1=0 BS=[0, 0, 0, 0, 0] BP=[0, 0, 0, 0, 0, 0, 0, 0]	NM_001322008	c.A1420T	p.K474X	Pathogenic	2002097	No	.	.	.	.	.	.	.	.	.	NA	NA
PMS2	Pathogenic	7	6026658	6026658	T	A	Nonsense_Mutation	PM2,PVS1	PVS1=1 PS=[0, 0, 0, 0, 0] PM=[0, 1, 0, 0, 0, 0, 0] PP=[0, 0, 1, 0, 1, 0] BA1=0 BS=[0, 0, 0, 0, 0] BP=[0, 0, 0, 0, 0, 0, 0, 0]	NM_001322008	c.A1420T	p.K474X	Pathogenic	2002114	No	.	.	.	.	.	.	.	.	.	NA	NA
BRCA2	Pathogenic	13	32911684	32911687	AATT	-	Frame_Shift_Del	PM2,PS1,PVS1	PVS1=1 PS=[0, 0, 0, 0, 0] PM=[0, 1, 0, 0, 0, 0, 0] PP=[0, 0, 0, 0, 1, 0] BA1=0 BS=[0, 0, 0, 0, 0] BP=[0, 0, 0, 0, 0, 0, 0, 0]	NM_000059	c.3192_3195del	p.S1064fs	Pathogenic	2002139	No	.	.	.	.	.	.	.	.	.	NA	NA
BRCA2	Pathogenic	13	32913646	32913650	TAATT	-	Frame_Shift_Del	PM2,PVS1	PVS1=1 PS=[0, 0, 0, 0, 0] PM=[0, 1, 0, 0, 0, 0, 0] PP=[0, 0, 0, 0, 1, 0] BA1=0 BS=[0, 0, 0, 0, 0] BP=[0, 0, 0, 0, 0, 0, 0, 0]	NM_000059	c.5154_5158del	p.N1718fs	Pathogenic	2002140	No	.	.	.	.	.	.	.	.	.	NA	NA
BRCA2	Pathogenic	13	32910551	32910555	GATTA	-	Frame_Shift_Del	PM2,PVS1	PVS1=1 PS=[0, 0, 0, 0, 0] PM=[0, 1, 0, 0, 0, 0, 0] PP=[0, 0, 0, 0, 1, 0] BA1=0 BS=[0, 0, 0, 0, 0] BP=[0, 0, 0, 0, 0, 0, 0, 0]	NM_000059	c.2059_2063del	p.D687fs	Pathogenic	2002203	No	.	.	.	.	.	.	.	.	.	NA	NA
PALB2	Pathogenic	16	23641307	23641308	AT	-	Frame_Shift_Del	PM2,PVS1	PVS1=1 PS=[0, 0, 0, 0, 0] PM=[0, 1, 0, 0, 0, 0, 0] PP=[0, 0, 0, 0, 1, 0] BA1=0 BS=[0, 0, 0, 0, 0] BP=[0, 0, 0, 0, 0, 0, 0, 0]	NM_024675	c.2167_2168del	p.M723fs	Pathogenic	2002206	No	.	6.59e-05	0	0.0005	0	0	3e-05	0	0	NA	NA
FANCA	Pathogenic	16	89831475	89831475	C	A	Splice_Site	PM2,PSC1	PVS1=1 PS=[0, 0, 0, 0, 0] PM=[0, 1, 0, 0, 0, 0, 0] PP=[0, 0, 1, 0, 0, 0] BA1=0 BS=[0, 0, 0, 0, 0] BP=[0, 0, 0, 0, 0, 0, 0, 0]	NM_001286167	c.2602-1G>T	p.X868_splice	Likely pathogenic	2002235	No	.	.	.	.	.	.	.	.	.	NA	NA
BRCA2	Pathogenic	13	32910932	32910932	C	-	Frame_Shift_Del	PM2,PVS1	PVS1=1 PS=[0, 0, 0, 0, 0] PM=[0, 1, 0, 0, 0, 0, 0] PP=[0, 0, 0, 0, 1, 0] BA1=0 BS=[0, 0, 0, 0, 0] BP=[0, 0, 0, 0, 0, 0, 0, 0]	NM_000059	c.2440delC	p.P814fs	Pathogenic	2002260	No	.	8.31e-06	0	0	0.0001	0	0	0	0	NA	NA
MTAP	Pathogenic	9	21854629	21854629	G	C	Splice_Site	PM2,PVS1	PVS1=0 PS=[0, 0, 0, 0, 0] PM=[0, 1, 0, 0, 0, 0, 0] PP=[0, 0, 1, 0, 0, 0] BA1=0 BS=[0, 0, 0, 0, 0] BP=[0, 0, 0, 0, 0, 0, 0, 0]	NM_002451	c.451-1G>C	p.X151_splice	.	2002262	No	.	.	.	.	.	.	.	.	.	NA	NA
ATM	Pathogenic	11	108153464	108153464	G	T	Nonsense_Mutation	PM2,PVS1	PVS1=1 PS=[0, 0, 0, 0, 0] PM=[0, 1, 0, 0, 0, 0, 0] PP=[0, 0, 1, 0, 0, 0] BA1=0 BS=[0, 0, 0, 0, 0] BP=[0, 0, 0, 0, 0, 0, 0, 0]	NM_000051	c.G3604T	p.G1202X	Uncertain_significance	2002285	No	.	.	.	.	.	.	.	.	.	NA	NA
BRCA1	Pathogenic	17	41197784	41197784	G	A	Nonsense_Mutation	PM2,PVS1	PVS1=0 PS=[0, 0, 0, 0, 0] PM=[0, 1, 0, 0, 0, 0, 0] PP=[0, 0, 0, 0, 1, 0] BA1=0 BS=[0, 0, 0, 0, 0] BP=[0, 0, 0, 0, 0, 0, 0, 0]	NM_007294	c.C5503T	p.R1835X	Pathogenic	2002293	No	.	.	.	.	.	.	.	.	.	NA	NA
ATM	Likely pathogenic	11	108206689	108206689	-	T	Splice_Site	PM2,PVS1	PVS1=0 PS=[0, 0, 0, 0, 0] PM=[0, 1, 0, 0, 0, 0, 0] PP=[0, 0, 0, 0, 0, 0] BA1=0 BS=[0, 0, 0, 0, 0] BP=[0, 0, 0, 0, 0, 0, 0, 0]	NM_000051	c.8268+1->T	p.X2756_splice	.	2002312	No	.	.	.	.	.	.	.	.	.	NA	NA
MUTYH	Likely pathogenic	1	45798118	45798118	G	A	Missense_Mutation	PM2,PSC1	PVS1=0 PS=[0, 0, 0, 0, 0] PM=[1, 1, 0, 0, 0, 0, 0] PP=[0, 0, 1, 0, 1, 0] BA1=0 BS=[0, 0, 0, 0, 0] BP=[1, 0, 0, 0, 0, 0, 0, 0]	NM_012222	c.C724T	p.R242C	Pathogenic	2002337	No	.	8.37e-05	0.0001	0.0003	0.0001	0	0	0	0.0002	NA	NA
ERCC4	Pathogenic	16	14029032	14029032	C	T	Nonsense_Mutation	PM2,PP2	PVS1=1 PS=[0, 0, 0, 0, 0] PM=[0, 1, 0, 0, 0, 0, 0] PP=[0, 0, 1, 0, 0, 0] BA1=0 BS=[0, 0, 0, 0, 0] BP=[0, 0, 0, 0, 0, 0, 0, 0]	NM_005236	c.C1243T	p.R415X	.	2002356	No	.	.	.	.	.	.	.	.	.	NA	NA
ATM	Pathogenic	11	108121594	108121595	AA	-	Frame_Shift_Del	PM2,PVS1	PVS1=1 PS=[0, 0, 0, 0, 0] PM=[0, 1, 0, 0, 0, 0, 0] PP=[0, 0, 0, 0, 1, 0] BA1=0 BS=[0, 0, 0, 0, 0] BP=[0, 0, 0, 0, 0, 0, 0, 0]	NM_000051	c.1402_1403del	p.K468fs	Pathogenic/Likely pathogenic	2002357	No	9.565e-05	4.94e-05	9.61e-05	0	0.0003	0	3e-05	0	0	NA	NA
BRCA1	Likely pathogenic	17	41276043	41276043	C	T	Missense_Mutation	PM2,PM5,PP2	PVS1=0 PS=[0, 0, 0, 0, 0] PM=[1, 1, 0, 0, 0, 0, 0] PP=[0, 0, 1, 0, 0, 0] BA1=0 BS=[0, 0, 0, 0, 0] BP=[1, 0, 0, 0, 0, 0, 0, 0]	NM_007294	c.G71A	p.C24Y	Likely pathogenic	2002423	No	.	.	.	.	.	.	.	.	.	NA	NA
BRCA2	Pathogenic	13	32905141	32905145	CAAAT	-	Frame_Shift_Del	PM2,PS1,PVS1	PVS1=1 PS=[0, 0, 0, 0, 0] PM=[0, 1, 0, 0, 0, 0, 0] PP=[0, 0, 0, 0, 1, 0] BA1=0 BS=[0, 0, 0, 0, 0] BP=[0, 0, 0, 0, 0, 0, 0, 0]	NM_000059	c.767_771del	p.T256fs	Pathogenic	2002430	Yes	.	1.77e-05	0	0	0	0.0002	1.62e-05	0	0	NA	NA
FANCM	Pathogenic	14	45665687	45665687	C	T	Nonsense_Mutation	PM2,PVS1	PVS1=1 PS=[0, 0, 0, 0, 0] PM=[0, 1, 0, 0, 0, 0, 0] PP=[0, 0, 1, 0, 0, 0] BA1=0 BS=[0, 0, 0, 0, 0] BP=[0, 0, 0, 0, 0, 0, 0, 0]	NM_001308133	c.C5575T	p.Q1859X	.	2002430	Yes	.	.	.	.	.	.	.	.	.	NA	NA
BLM	Pathogenic	15	91290721	91290721	G	T	Splice_Site	PM2,PSC1	PVS1=1 PS=[0, 0, 0, 0, 0] PM=[0, 1, 0, 0, 0, 0, 0] PP=[0, 0, 1, 0, 1, 0] BA1=0 BS=[0, 0, 0, 0, 0] BP=[0, 0, 0, 0, 0, 0, 0, 0]	NM_000057	c.98+1G>T	p.X33_splice	Pathogenic/Likely pathogenic	2002432	Yes	.	1.42e-05	0	0	0	0	2.88e-05	0	0	NA	NA
FANCA	Pathogenic	16	89882320	89882320	G	A	Nonsense_Mutation	PM2,PSC1	PVS1=1 PS=[0, 0, 0, 0, 0] PM=[0, 1, 0, 0, 0, 0, 0] PP=[0, 0, 1, 0, 1, 0] BA1=0 BS=[0, 0, 0, 0, 0] BP=[0, 0, 0, 0, 0, 0, 0, 0]	NM_000135	c.C154T	p.R52X	Pathogenic	2002432	Yes	.	8.24e-06	0	0	0.0001	0	0	0	0	NA	NA
ATM	Pathogenic	11	108121594	108121595	AA	-	Frame_Shift_Del	PM2,PVS1	PVS1=1 PS=[0, 0, 0, 0, 0] PM=[0, 1, 0, 0, 0, 0, 0] PP=[0, 0, 0, 0, 1, 0] BA1=0 BS=[0, 0, 0, 0, 0] BP=[0, 0, 0, 0, 0, 0, 0, 0]	NM_000051	c.1402_1403del	p.K468fs	Pathogenic/Likely pathogenic	2002522	No	9.565e-05	4.94e-05	9.61e-05	0	0.0003	0	3e-05	0	0	NA	NA
BRCA1	Pathogenic	17	41197810	41197817	TGCCCAAT	-	Frame_Shift_Del	PM2,PVS1	PVS1=0 PS=[0, 0, 0, 0, 0] PM=[0, 1, 0, 0, 0, 0, 0] PP=[0, 0, 0, 0, 1, 0] BA1=0 BS=[0, 0, 0, 0, 0] BP=[0, 0, 0, 0, 0, 0, 0, 0]	NM_007294	c.5470_5477del	p.I1824fs	Pathogenic	2002523	No	.	.	.	.	.	.	.	.	.	NA	NA
MUTYH	Pathogenic	1	45797969	45797969	G	A	Nonsense_Mutation	PM2,PSC1	PVS1=1 PS=[0, 0, 0, 0, 0] PM=[0, 1, 0, 0, 0, 0, 0] PP=[0, 0, 1, 0, 0, 0] BA1=0 BS=[0, 0, 0, 0, 0] BP=[0, 0, 0, 0, 0, 0, 0, 0]	NM_012222	c.C793T	p.Q265X	.	2002531	No	.	.	.	.	.	.	.	.	.	NA	NA
BRIP1	Pathogenic	17	59858254	59858254	G	A	Nonsense_Mutation	PM2,PVS1	PVS1=1 PS=[0, 0, 0, 0, 0] PM=[0, 1, 0, 0, 0, 0, 0] PP=[0, 0, 0, 0, 1, 0] BA1=0 BS=[0, 0, 0, 0, 0] BP=[0, 0, 0, 0, 0, 0, 0, 0]	NM_032043	c.C1741T	p.R581X	Pathogenic/Likely pathogenic	2002532	No	.	8.24e-06	0	0	0.0001	0	0	0	0	NA	NA
BRCA1	Likely pathogenic	17	41201137	41201137	-	TGTGCCAAGGGTGAATG	Splice_Site	PM2,PVS1	PVS1=0 PS=[0, 0, 0, 0, 0] PM=[0, 1, 0, 0, 0, 0, 0] PP=[0, 0, 0, 0, 0, 0] BA1=0 BS=[0, 0, 0, 0, 0] BP=[0, 0, 0, 0, 0, 0, 0, 0]	NM_007294	c.5406+1->CATTCACCCTTGGCACA	p.X1802_splice	.	2002608	No	.	.	.	.	.	.	.	.	.	NA	NA
BRCA2	Pathogenic	13	32906565	32906565	-	A	Frame_Shift_Ins	PM2,PVS1	PVS1=1 PS=[0, 0, 0, 0, 0] PM=[0, 1, 0, 0, 0, 0, 0] PP=[0, 0, 0, 0, 1, 0] BA1=0 BS=[0, 0, 0, 0, 0] BP=[0, 0, 0, 0, 0, 0, 0, 0]	NM_000059	c.951dupA	p.T317fs	Pathogenic	2002660	No	.	8.32e-06	0	0	0.0001	0	0	0	0	NA	NA
BRCA2	Likely pathogenic	13	32911924	32911925	GC	-	Frame_Shift_Del	PM2,PVS1	PVS1=1 PS=[0, 0, 0, 0, 0] PM=[0, 1, 0, 0, 0, 0, 0] PP=[0, 0, 0, 0, 0, 0] BA1=0 BS=[0, 0, 0, 0, 0] BP=[0, 0, 0, 0, 0, 0, 0, 0]	NM_000059	c.3432_3433del	p.V1144fs	.	2002667	No	.	.	.	.	.	.	.	.	.	NA	NA
BRCA2	Pathogenic	13	32914174	32914174	C	G	Nonsense_Mutation	PM2,PS1,PVS1	PVS1=1 PS=[0, 0, 0, 0, 0] PM=[0, 1, 0, 0, 0, 0, 0] PP=[0, 0, 0, 0, 1, 0] BA1=0 BS=[0, 0, 0, 0, 0] BP=[0, 0, 0, 0, 0, 0, 0, 0]	NM_000059	c.C5682G	p.Y1894X	Pathogenic	2002731	No	.	.	.	.	.	.	.	.	.	NA	NA
BRCA2	Likely pathogenic	13	32937497	32937497	G	T	Nonsense_Mutation	PM2,PVS1	PVS1=1 PS=[0, 0, 0, 0, 0] PM=[0, 1, 0, 0, 0, 0, 0] PP=[0, 0, 1, 0, 0, 0] BA1=0 BS=[0, 0, 0, 0, 0] BP=[0, 0, 0, 0, 0, 0, 0, 0]	NM_000059	c.G8158T	p.E2720X	.	2002777	No	.	.	.	.	.	.	.	.	.	NA	NA
BRIP1	Likely pathogenic	17	59761335	59761335	C	-	Frame_Shift_Del	PM2,PVS1	PVS1=0 PS=[0, 0, 0, 0, 0] PM=[0, 1, 0, 0, 0, 0, 0] PP=[0, 0, 0, 0, 0, 0] BA1=0 BS=[0, 0, 0, 0, 0] BP=[0, 0, 0, 0, 0, 0, 0, 0]	NM_032043	c.3072delG	p.G1024fs	Likely pathogenic	2002794	No	.	.	.	.	.	.	.	.	.	NA	NA
FANCA	Pathogenic	16	89862330	89862333	GTGA	-	Frame_Shift_Del	PM2,PSC1	PVS1=1 PS=[0, 0, 0, 0, 0] PM=[0, 1, 0, 0, 0, 0, 0] PP=[0, 0, 0, 0, 1, 0] BA1=0 BS=[0, 0, 0, 0, 0] BP=[0, 0, 0, 0, 0, 0, 0, 0]	NM_000135	c.987_990del	p.T329fs	Pathogenic	2002796	Yes	9.554e-05	3.3e-05	0	0	0.0002	0	1.5e-05	0	6.06e-05	NA	NA
PALB2	Pathogenic	16	23646193	23646196	AATA	-	Frame_Shift_Del	PM2,PVS1	PVS1=1 PS=[0, 0, 0, 0, 0] PM=[0, 1, 0, 0, 0, 0, 0] PP=[0, 0, 0, 0, 1, 0] BA1=0 BS=[0, 0, 0, 0, 0] BP=[0, 0, 0, 0, 0, 0, 0, 0]	NM_024675	c.1671_1674del	p.F557fs	Pathogenic	2002796	Yes	.	.	.	.	.	.	.	.	.	NA	NA
PALB2	Likely pathogenic	16	23646948	23646948	T	A	Nonsense_Mutation	PM2,PVS1	PVS1=1 PS=[0, 0, 0, 0, 0] PM=[0, 1, 0, 0, 0, 0, 0] PP=[0, 0, 0, 0, 0, 0] BA1=0 BS=[0, 0, 0, 0, 0] BP=[0, 0, 0, 0, 0, 0, 0, 0]	NM_024675	c.A919T	p.K307X	.	2002894	No	.	.	.	.	.	.	.	.	.	Nonsense_Mutation	p.S524X
BRCA1	Pathogenic	17	41197810	41197817	TGCCCAAT	-	Frame_Shift_Del	PM2,PVS1	PVS1=0 PS=[0, 0, 0, 0, 0] PM=[0, 1, 0, 0, 0, 0, 0] PP=[0, 0, 0, 0, 1, 0] BA1=0 BS=[0, 0, 0, 0, 0] BP=[0, 0, 0, 0, 0, 0, 0, 0]	NM_007294	c.5470_5477del	p.I1824fs	Pathogenic	2102302	No	.	.	.	.	.	.	.	.	.	NA	NA
BRCA1	Pathogenic	17	41243777	41243778	CT	-	Frame_Shift_Del	PM2,PVS1	PVS1=1 PS=[0, 0, 0, 0, 0] PM=[0, 1, 0, 0, 0, 0, 0] PP=[0, 0, 0, 0, 1, 0] BA1=0 BS=[0, 0, 0, 0, 0] BP=[0, 0, 0, 0, 0, 0, 0, 0]	NM_007294	c.3770_3771del	p.E1257fs	Pathogenic	2102330	No	.	8.24e-06	0	0	0	0	1.5e-05	0	0	NA	NA
BRCA2	Pathogenic	13	32911358	32911358	A	-	Frame_Shift_Del	PM2,PVS1	PVS1=1 PS=[0, 0, 0, 0, 0] PM=[0, 1, 0, 0, 0, 0, 0] PP=[0, 0, 0, 0, 1, 0] BA1=0 BS=[0, 0, 0, 0, 0] BP=[0, 0, 0, 0, 0, 0, 0, 0]	NM_000059	c.2866delA	p.K956fs	Pathogenic	2102446	No	.	.	.	.	.	.	.	.	.	NA	NA
PMS2	Pathogenic	7	6031649	6031649	G	A	Nonsense_Mutation	PM2,PVS1	PVS1=1 PS=[0, 0, 0, 0, 0] PM=[0, 1, 0, 0, 0, 0, 0] PP=[0, 0, 1, 0, 1, 0] BA1=0 BS=[0, 0, 0, 0, 0] BP=[0, 0, 0, 0, 0, 0, 0, 0]	NM_001322008	c.C625T	p.R209X	Pathogenic	2102473	No	3.189e-05	1.66e-05	0	0	0.0001	0	1.51e-05	0	0	NA	NA
PALB2	Pathogenic	16	23646825	23646825	G	A	Nonsense_Mutation	PM2,PVS1	PVS1=1 PS=[0, 0, 0, 0, 0] PM=[0, 1, 0, 0, 0, 0, 0] PP=[0, 0, 1, 0, 1, 0] BA1=0 BS=[0, 0, 0, 0, 0] BP=[0, 0, 0, 0, 0, 0, 0, 0]	NM_024675	c.C1042T	p.Q348X	Pathogenic/Likely pathogenic	2102561	No	.	.	.	.	.	.	.	.	.	Frame_Shift_Del	p.E672fs
BRCA2	Pathogenic	13	32900751	32900751	G	A	Splice_Site	PM2,PVS1	PVS1=1 PS=[0, 0, 0, 0, 0] PM=[0, 1, 0, 0, 0, 0, 0] PP=[0, 0, 1, 0, 1, 0] BA1=0 BS=[0, 0, 0, 0, 0] BP=[0, 0, 0, 0, 0, 0, 0, 0]	NM_000059	c.631+1G>A	p.X211_splice	Pathogenic/Likely pathogenic	2102700	No	.	.	.	.	.	.	.	.	.	NA	NA
ATR	Likely pathogenic	3	142259780	142259780	G	A	Nonsense_Mutation	PM2,PVS1	PVS1=1 PS=[0, 0, 0, 0, 0] PM=[0, 1, 0, 0, 0, 0, 0] PP=[0, 0, 0, 0, 0, 0] BA1=0 BS=[0, 0, 0, 0, 0] BP=[0, 0, 0, 0, 0, 0, 0, 0]	NM_001354579	c.C3355T	p.R1119X	.	2102707	No	.	.	.	.	.	.	.	.	.	NA	NA
BRCA2	Pathogenic	13	32913656	32913657	AG	-	Frame_Shift_Del	PM2,PVS1	PVS1=1 PS=[0, 0, 0, 0, 0] PM=[0, 1, 0, 0, 0, 0, 0] PP=[0, 0, 0, 0, 1, 0] BA1=0 BS=[0, 0, 0, 0, 0] BP=[0, 0, 0, 0, 0, 0, 0, 0]	NM_000059	c.5164_5165del	p.S1722fs	Pathogenic	2103761	No	3.189e-05	.	.	.	.	.	.	.	.	NA	NA
BRCA2	Pathogenic	13	32911278	32911278	T	G	Nonsense_Mutation	PM2,PM5,PVS1	PVS1=1 PS=[0, 0, 0, 0, 0] PM=[0, 1, 0, 0, 0, 0, 0] PP=[0, 0, 0, 0, 1, 0] BA1=0 BS=[0, 0, 0, 0, 0] BP=[0, 0, 0, 0, 0, 0, 0, 0]	NM_000059	c.T2786G	p.L929X	Pathogenic	2109664	No	.	.	.	.	.	.	.	.	.	NA	NA

## Sheet: Table S4
Supplementary Table S4 | Clinicopathologic features of high-frequency germline mutation carriers.
Variable	Odds radio(95%CI)	P Value
BRCA2
FBOC (Yes vs No)	3.81 (2.24-6.47)	<0.001
Age (continuous, years)	0.95 (0.94-0.97)	<0.001
Age (≤50 vs >50)	2.47 (1.60-3.84)	<0.001
Ki67 (continuous)	1.02 (1.01-1.03)	<0.001
Ki67 (≥15 vs <15)	3.08 (1.61-5.87)	0.001
Grade (III vs I-II)	1.39 (0.81-2.39)	0.242
Sample site (Primary vs metastasis)	0.63 (0.29-1.38)	0.194
Bilateral breast cancer (Yes vs no)	3.22 (1.43-7.25)	0.005
Tumor size (>2cm vs ≤2cm)	1.54 (0.97-2.45)	0.069
Lymph node status (Positive vs negative)	2.32 (1.47-3.67)	<0.001
BRCA1
FBOC (Yes vs No)	4.43 (2.51-7.82)	<0.001
Age (continuous, years)	0.93 (0.91-0.95)	<0.001
Age (≤50 vs >50)	2.83 (1.75-4.58)	<0.001
Ki67 (continuous)	1.03 (1.02-1.04)	<0.001
Ki67 (≥15 vs <15)	6.92 (1.66-28.87)	0.008
Grade (III vs I-II)	3.70 (1.64-8.31)	0.002
Sample site (Primary vs metastasis)	0.97 (0.52-1.78)	0.909
Bilateral breast cancer (Yes vs no)	2.87 (1.07-7.67)	0.036
Tumor size (>2cm vs ≤2cm)	1.42 (0.81-2.47)	0.218
Lymph node status (Positive vs negative)	1.71 (1.01-2.88)	0.044
PALB2
FBOC (Yes vs No)	1.65 (0.58-4.73)	0.348
Age (continuous, years)	0.98 (0.95-1.01)	0.214
Age (≤50 vs >50)	0.99 (0.52-1.89)	0.983
Ki67 (continuous)	1.02 (1.00-1.03)	0.01
Ki67 (≥15 vs <15)	3.22 (0.96-10.88)	0.059
Grade (III vs I-II)	2.96 (1.21-7.22)	0.017
Sample site (Primary vs metastasis)	1.59 (0.36-6.99)	0.538
Bilateral breast cancer (Yes vs no)	1.16 (0.16-8.62)	0.884
Tumor size (>2cm vs ≤2cm)	1.58 (0.73-3.42)	0.244
Lymph node status (Positive vs negative)	1.51 (0.75-3.04)	0.252
MUTYH
FBOC (Yes vs No)	2.6 (0.56-12.04)	0.221
Age (continuous, years)	0.94 (0.89-0.99)	0.03
Age (≤50 vs >50)	3.58 (0.97-13.2)	0.055
Ki67 (continuous)	1.00 (0.97-1.03)	0.786
Ki67 (≥15 vs <15)	0.69 (0.16-3.03)	0.627
Grade (III vs I-II)	1.21 (0.23-6.48)	0.824
Sample site (Primary vs metastasis)	0.17 (0.03-0.93)	0.041
Bilateral breast cancer (Yes vs no)	4.15 (0.51-33.69)	0.183
Tumor size (>2cm vs ≤2cm)	5.52 (0.68-45.08)	0.111
Lymph node status (Positive vs negative)	1.25 (0.33-4.72)	0.742
CHEK2
FBOC (Yes vs No)	0 (0-Inf)	0.995
Age (continuous, years)	1.01 (0.97-1.06)	0.612
Age (≤50 vs >50)	1.37 (0.52-3.61)	0.529
Ki67 (continuous)	0.98 (0.95-1.01)	0.18
Ki67 (≥15 vs <15)	0.37 (0.12-1.10)	0.074
Grade (III vs I-II)	1.33 (0.40-4.38)	0.641
Sample site (Primary vs metastasis)	4270591.74 (0-Inf)	0.995
Bilateral breast cancer (Yes vs no)	3.67 (0.47-28.65)	0.215
Tumor size (>2cm vs ≤2cm)	0.42 (0.16-1.12)	0.083
Lymph node status (Positive vs negative)	1.00 (0.37-2.71)	0.999
ATM
FBOC (Yes vs No)	2.44 (0.54-11.01)	0.247
Age (continuous, years)	0.98 (0.94-1.03)	0.528
Age (≤50 vs >50)	1.70 (0.57-5.11)	0.343
Ki67 (continuous)	1.02 (0.99-1.04)	0.219
Ki67 (≥15 vs <15)	1.43 (0.39-5.28)	0.59
Grade (III vs I-II)	1.48 (0.45-4.86)	0.522
Sample site (Primary vs metastasis)	6505577.72 (0-Inf)	0.995
Bilateral breast cancer (Yes vs no)	0 (0-Inf)	0.997
Tumor size (>2cm vs ≤2cm)	0.59 (0.20-1.75)	0.344
Lymph node status (Positive vs negative)	2.00 (0.65-6.12)	0.223
FANCA
FBOC (Yes vs No)	0 (0-Inf)	0.998
Age (continuous, years)	1.04 (0.97-1.12)	0.289
Age (≤50 vs >50)	0.45 (0.08-2.47)	0.357
Ki67 (continuous)	0.96 (0.90-1.02)	0.153
Ki67 (≥15 vs <15)	0.60 (0.09-3.84)	0.593
Grade (III vs I-II)	0.25 (0.02-2.76)	0.255
Sample site (Primary vs metastasis)	0.27 (0.03-2.90)	0.283
Bilateral breast cancer (Yes vs no)	7.85 (0.87-70.51)	0.066
Tumor size (>2cm vs ≤2cm)	1.18 (0.21-6.55)	0.854
Lymph node status (Positive vs negative)	0.74 (0.12-4.47)	0.744
TP53
FBOC (Yes vs No)	1.84 (0.23-14.99)	0.569
Age (continuous, years)	0.91 (0.85-0.97)	0.004
Age (≤50 vs >50)	3.84 (0.81-18.21)	0.09
Ki67 (continuous)	0.98 (0.95-1.02)	0.369
Ki67 (≥15 vs <15)	0.69 (0.13-3.81)	0.671
Grade (III vs I-II)	0.38 (0.04-3.90)	0.415
Sample site (Primary vs metastasis)	7959348.61 (0-Inf)	0.996
Bilateral breast cancer (Yes vs no)	0 (0-Inf)	0.997
Tumor size (>2cm vs ≤2cm)	3.15 (0.38-25.75)	0.285
Lymph node status (Positive vs negative)	2.42 (0.47-12.51)	0.29
BRIP1
FBOC (Yes vs No)	0 (0-Inf)	0.998
Age (continuous, years)	0.95 (0.87-1.04)	0.278
Age (≤50 vs >50)	4.69 (0.51-42.69)	0.17
Ki67 (continuous)	0.95 (0.89-1.01)	0.113
Ki67 (≥15 vs <15)	32909879.49 (0-Inf)	0.997
Grade (III vs I-II)	0.93 (0.07-13.17)	0.958
Sample site (Primary vs metastasis)	58538166.66 (0-Inf)	0.998
Bilateral breast cancer (Yes vs no)	0 (0-Inf)	0.999
Tumor size (>2cm vs ≤2cm)	2.1 (0.23-19.14)	0.511
Lymph node status (Positive vs negative)	0.64 (0.11-3.87)	0.626
FANCD2
FBOC (Yes vs No)	0 (0-Inf)	0.996
Age (continuous, years)	1.03 (0.97-1.09)	0.378
Age (≤50 vs >50)	1.28 (0.34-4.78)	0.719
Ki67 (continuous)	0.99 (0.95-1.03)	0.51
Ki67 (≥15 vs <15)	0.23 (0.05-1.03)	0.055
Grade (III vs I-II)	0 (0-Inf)	0.99
Sample site (Primary vs metastasis)	3797318.59 (0-Inf)	0.994
Bilateral breast cancer (Yes vs no)	0 (0-Inf)	0.996
Tumor size (>2cm vs ≤2cm)	0.38 (0.10-1.50)	0.169
Lymph node status (Positive vs negative)	0.42 (0.10-1.85)	0.251
Abbreviations: FBOC, family history of breast or ovarian cancer.
Notes: The statistical method: logistic regression accounts for clinical subtypes and histology.

## Sheet: Table S5
Supplemenary Table S5 | Description of the 62 genes corresponding to DNA damage repair pathways in the FUSCC-BC panel.
Gene Symbol	Gene Name	Entrez Gene ID	Homology-dependent recombination (HDR)	Fanconi Anemia (FA)	Mismatch Repair (MMR)	Base Excision Repair (BER)	Nucleotide Excision Repair (NER) - includes TC-NER and GC-NER	Non-homologous End Joining (NHEJ)	Translesion Synthesis (TLS)	Nucleotide pools (NP)	Direct Repair (DR)	Others
ATM	ATM serine/threonine kinase	472	No	No	No	No	No	No	No	No	No	Yes
ATR	ATR serine/threonine kinase	545	No	No	No	No	No	No	No	No	No	Yes
ATRX	ATRX, chromatin remodeler	546	No	No	No	No	No	No	No	No	No	Yes
BARD1	BRCA1 associated RING domain 1	580	Yes	Yes	No	No	No	No	No	No	No	No
BLM	Bloom syndrome, RecQ helicase-like	641	Yes	Yes	No	No	No	No	No	No	No	No
BRCA1	breast cancer 1, early onset	672	Yes	No	No	No	No	No	No	No	No	No
BRCA2	breast cancer 2, early onset	675	Yes	No	No	No	No	No	No	No	No	No
BRIP1	BRCA1 interacting protein C-terminal helicase 1	83990	Yes	Yes	No	No	No	No	No	No	No	No
CDC25A	cell division cycle 25A	993	No	No	No	No	No	No	No	No	No	Yes
CDC25B	cell division cycle 25B	994	No	No	No	No	No	No	No	No	No	Yes
CDC25C	cell division cycle 25C	995	No	No	No	No	No	No	No	No	No	Yes
CHEK1	checkpoint kinase 1	1111	No	No	No	No	No	No	No	No	No	Yes
CHEK2	checkpoint kinase 2	11200	No	No	No	No	No	No	No	No	No	Yes
CUL4A	cullin 4A	8451	No	No	No	No	Yes	No	No	No	No	No
ERCC2	excision repair cross-complementation group 2	2068	No	No	No	No	Yes	No	No	No	No	No
ERCC4	excision repair cross-complementation group 4	2072	No	Yes	No	No	Yes	No	No	No	No	No
EXO1	exonuclease 1	9156	Yes	No	Yes	No	No	No	No	No	No	No
FAAP20	Fanconi anemia core complex associated protein 20	199990	No	Yes	No	No	No	No	No	No	No	No
FAN1	FANCD2/FANCI-associated nuclease 1	22909	No	Yes	No	No	No	No	No	No	No	No
FANCA	Fanconi anemia, complementation group A	2175	No	Yes	No	No	No	No	No	No	No	No
FANCC	Fanconi anemia, complementation group C	2176	No	Yes	No	No	No	No	No	No	No	No
FANCD2	Fanconi anemia, complementation group D2	2177	No	Yes	No	No	No	No	No	No	No	No
FANCE	Fanconi anemia, complementation group E	2178	No	Yes	No	No	No	No	No	No	No	No
FANCF	Fanconi anemia, complementation group F	2188	No	Yes	No	No	No	No	No	No	No	No
FANCG	Fanconi anemia, complementation group G	2189	No	Yes	No	No	No	No	No	No	No	No
FANCI	Fanconi anemia, complementation group I	55215	No	Yes	No	No	No	No	No	No	No	No
FANCL	Fanconi anemia, complementation group L	55120	No	Yes	No	No	No	No	No	No	No	No
FANCM	Fanconi anemia, complementation group M	57697	Yes	Yes	No	No	No	No	No	No	No	No
IDH1	isocitrate dehydrogenase (NADP(+)) 1, cytosolic	3417	No	No	No	No	No	No	No	No	No	Yes
MLH1	mutL homolog 1	4292	No	No	Yes	No	No	No	No	No	No	No
MSH2	mutS homolog 2	4436	No	No	Yes	No	No	No	No	No	No	No
MSH6	mutS homolog 6	2956	No	No	Yes	No	No	No	No	No	No	No
MUTYH	mutY DNA glycosylase	4595	No	No	No	Yes	No	No	No	No	No	No
NBN	nibrin	4683	Yes	No	No	No	No	Yes	No	No	No	No
OGG1	8-oxoguanine DNA glycosylase	4968	No	No	No	Yes	No	No	No	No	No	No
PALB2	partner and localizer of BRCA2	79728	Yes	No	No	No	No	No	No	No	No	No
PARP1	poly (ADP-ribose) polymerase 1	142	Yes	No	No	Yes	No	Yes	No	No	No	No
PARP2	poly (ADP-ribose) polymerase 2	10038	Yes	No	No	Yes	No	No	No	No	No	No
PLK3	polo like kinase 3	1263	No	No	No	No	No	No	No	No	No	Yes
PMS2	PMS1 homolog 2, mismatch repair system component	5395	No	No	Yes	No	No	No	No	No	No	No
POLQ	polymerase (DNA) theta	10721	Yes	No	No	No	No	No	Yes	No	No	No
PRKDC	protein kinase, DNA-activated, catalytic polypeptid	5591	No	No	No	No	No	Yes	No	No	No	No
PTEN	phosphatase and tensin homolog	5728	No	No	No	No	No	No	No	No	No	Yes
RAD18	RAD18 E3 ubiquitin protein ligase	56852	No	No	No	No	No	No	Yes	No	No	No
RAD50	RAD50 double strand break repair protein	10111	Yes	No	No	No	No	Yes	No	No	No	No
RAD51	RAD51 recombinase	5888	Yes	Yes	No	No	No	No	No	No	No	No
RAD51B	RAD51 paralog B	5890	Yes	No	No	No	No	No	No	No	No	No
RAD51C	RAD51 paralog C	5889	Yes	Yes	No	No	No	No	No	No	No	No
RAD51D	RAD51 paralog D	5892	Yes	No	No	No	No	No	No	No	No	No
RAD52	RAD52 homolog, DNA repair protein	5893	Yes	No	No	No	No	No	No	No	No	No
RAD54L	RAD54-like (S. cerevisiae)	8438	Yes	No	No	No	No	No	No	No	No	No
RECQL5	RecQ protein-like 5	9400	Yes	No	No	No	No	No	No	No	No	No
RFC1	replication factor C subunit 1	5981	Yes	No	Yes	Yes	Yes	No	No	No	No	No
RPA1	replication protein A1	6117	Yes	No	Yes	No	Yes	No	No	No	No	No
RRM1	ribonucleotide reductase catalytic subunit M1	6240	No	No	No	No	No	No	No	Yes	No	No
RRM2	ribonucleotide reductase regulatory subunit M2	6241	No	No	No	No	No	No	No	Yes	No	No
SMARCA4	SWI/SNF related, matrix associated, actin dependent regulator of chromatin, subfamily a, member 4	6597	No	No	No	No	No	No	No	No	No	Yes
TOP3A	topoisomerase (DNA) III alpha	7156	Yes	Yes	No	No	No	No	No	No	No	No
TOP3B	topoisomerase (DNA) III beta	8940	Yes	Yes	No	No	No	No	No	No	No	No
TP53	tumor protein p53	7157	No	No	No	No	No	No	No	No	No	Yes
TTK	TTK protein kinase	7272	No	No	No	No	No	No	No	No	No	Yes
WEE1	WEE1 G2 checkpoint kinase	7465	No	No	No	No	No	No	No	No	No	Yes

## Sheet: Table S6
Supplementary Table S6 | Comparison of mutation carriers by cancer predisposition genes between breast cancer and controls.
	FUSCC cohort(n=4079)			GnomAD East Asia(n=9977)					GnomAD (n=141456)
Gene	Cases With Mutations, No.	Individuals Tested, No.	Carrier Frequency, %	Controls With Mutations, No.	Carrier Frequency, %	Odds radio(95%CI)	P value	Adjusted P value	Controls With Mutations, No.	Carrier Frequency, %	Odds radio(95%CI)	P value	Adjusted P value
BRCA2	101	4079	2.4761	28	0.280645	9.02(5.87-14.27)	0	0	488	0.344984	7.33(5.85-9.13)	0	0
BRCA1	90	4079	2.20642	21	0.210484	10.69(6.58-18.14)	0	0	362	0.25591	8.79(6.89-11.13)	0	0
PALB2	38	4079	0.931601	11	0.110254	8.52(4.26-18.5)	0	0	238	0.16825	5.58(3.85-7.9)	0	0
CHEK2	17	4079	0.416769	10	0.100231	4.17(1.8-10.2)	0	0.003	255	0.180268	2.32(1.33-3.79)	0.002	0.018
ATM	13	4079	0.318706	19	0.190438	1.68(0.76-3.58)	0.171	0.434	482	0.340742	0.94(0.49-1.62)	＞0.99	＞0.99
MUTYH	13	2062	0.630456	34	0.340784	1.86(0.9-3.61)	0.077	0.32	726	0.513234	1.23(0.65-2.12)	0.436	0.872
TP53	9	4079	0.220642	4	0.0400922	5.51(1.54-24.51)	0.003	0.024	47	0.0332259	6.65(2.86-13.74)	0	0
FANCD2	9	4079	0.220642	13	0.1303	1.69(0.64-4.29)	0.241	0.539	264	0.18663	1.18(0.53-2.28)	0.579	1
ATR	7	4079	0.171611	14	0.140323	1.22(0.42-3.24)	0.636	0.89	126	0.0890736	1.93(0.76-4.09)	0.104	0.359
PMS2	7	4079	0.171611	8	0.0801844	2.14(0.66-6.76)	0.155	0.42	195	0.137852	1.25(0.49-2.62)	0.519	0.985
BUB1B	6	4079	0.147095	10	0.100231	1.47(0.44-4.46)	0.423	0.698	95	0.0671587	2.19(0.78-4.95)	0.065	0.292
FANCA	6	2062	0.29098	34	0.340784	0.85(0.29-2.06)	0.836	0.993	452	0.319534	0.91(0.33-2)	＞0.99	＞0.99
BRIP1	5	2062	0.242483	23	0.23053	1.05(0.31-2.83)	0.806	0.988	211	0.149163	1.63(0.52-3.86)	0.245	0.621
ERCC2	4	2062	0.193986	8	0.0801844	2.42(0.53-9.05)	0.135	0.42	321	0.226926	0.85(0.23-2.21)	＞0.99	＞0.99
PTEN	4	4079	0.0980633	2	0.0200461	4.9(0.7-54.1)	0.063	0.317	30	0.021208	4.63(1.18-13.15)	0.015	0.082
ERCC4	3	2062	0.14549	3	0.0300692	4.84(0.65-36.18)	0.067	0.317	85	0.0600894	2.42(0.49-7.34)	0.133	0.399
BLM	3	2062	0.14549	18	0.180415	0.81(0.15-2.77)	＞0.99	＞0.99	242	0.171078	0.85(0.17-2.52)	＞0.99	＞0.99
MTAP	3	4079	0.0735474	2	0.0200461	3.67(0.42-43.96)	0.15	0.42	31	0.0219149	3.36(0.66-10.77)	0.069	0.292
RAD50	3	4079	0.0735474	32	0.320738	0.23(0.04-0.73)	0.005	0.031	270	0.190872	0.38(0.08-1.14)	0.097	0.359
CBL	2	2062	0.0969932	3	0.0300692	3.23(0.27-28.2)	0.205	0.487	43	0.0303981	3.19(0.37-12.27)	0.137	0.399
FANCC	2	2062	0.0969932	6	0.0601383	1.61(0.16-9.03)	0.632	0.89	167	0.118058	0.82(0.1-3.02)	＞0.99	＞0.99
FANCE	2	2062	0.0969932	2	0.0200461	4.84(0.35-66.91)	0.138	0.42	104	0.0735211	1.32(0.16-4.89)	0.667	1
FANCI	2	2062	0.0969932	13	0.1303	0.74(0.08-3.29)	＞0.99	＞0.99	215	0.151991	0.64(0.08-2.34)	0.775	1
FANCM	2	2062	0.0969932	7	0.0701614	1.38(0.14-7.27)	0.657	0.89	599	0.423453	0.23(0.03-0.83)	0.015	0.082
NBN	2	2062	0.0969932	6	0.0601383	1.61(0.16-9.03)	0.632	0.89	182	0.128662	0.75(0.09-2.77)	＞0.99	＞0.99
RAD51D	2	2062	0.0969932	20	0.200461	0.48(0.05-1.99)	0.408	0.698	71	0.0501923	1.93(0.23-7.25)	0.282	0.631
TSC2	2	4079	0.0490316	0	0	Inf(0.46-Inf)	0.084	0.32	39	0.0275704	1.78(0.21-6.87)	0.32	0.675
RAD54L	1	2062	0.0484966	1	0.0100231	4.84(0.06-378.79)	0.313	0.567	69	0.0487784	0.99(0.02-5.73)	＞0.99	＞0.99
APC	1	4079	0.0245158	6	0.0601383	0.41(0.01-3.36)	0.681	0.89	47	0.0332259	0.74(0.02-4.32)	＞0.99	＞0.99
BARD1	1	2062	0.0484966	6	0.0601383	0.81(0.02-6.65)	＞0.99	＞0.99	86	0.0607963	0.8(0.02-4.57)	＞0.99	＞0.99
FANCL	1	2062	0.0484966	4	0.0400922	1.21(0.02-12.24)	＞0.99	＞0.99	113	0.0798835	0.61(0.02-3.45)	＞0.99	＞0.99
FH	1	4079	0.0245158	2	0.0200461	1.22(0.02-23.5)	＞0.99	＞0.99	58	0.0410021	0.6(0.01-3.47)	＞0.99	＞0.99
MLH1	1	4079	0.0245158	0	0	Inf(0.06-Inf)	0.29	0.551	42	0.0296912	0.83(0.02-4.86)	＞0.99	＞0.99
MSH6	1	2062	0.0484966	10	0.100231	0.48(0.01-3.4)	0.702	0.89	134	0.0947291	0.51(0.01-2.9)	＞0.99	＞0.99
RET	1	4079	0.0245158	2	0.0200461	1.22(0.02-23.5)	＞0.99	＞0.99	71	0.0501923	0.49(0.01-2.81)	0.725	＞0.99
RUNX1	1	4079	0.0245158	0	0	Inf(0.06-Inf)	0.29	0.551	7	0.00494854	4.96(0.11-38.6)	0.203	0.552
SMARCA4	1	4079	0.0245158	1	0.0100231	2.45(0.03-191.75)	0.496	0.786	10	0.00706934	3.47(0.08-24.4)	0.269	0.631
VHL	1	4079	0.0245158	0	0	Inf(0.06-Inf)	0.29	0.551	29	0.0205011	1.2(0.03-7.22)	0.574	＞0.99

## Sheet: Table S7
Supplementary Table S7 | Breast Cancer risks of the cancer predisposition genes stratified by breast cancer subtype.
Gene	HR+ and HER2- cases (n = 1991)				HER2+ cases (n= 1270)				Triple negative cases (n= 818)
	No. of carriers (%)	OR(95% CI)	P-value	Adjusted P value	No. of carriers (%)	OR(95% CI)	P-value	Adjusted P value	No. of carriers (%)	OR(95% CI)	P-value	Adjusted P value
BRCA2	76(3.82)	14.1(9-22.67)	0	0	7(0.55)	1.97(0.72-4.63)	0.108	0.512	18(2.2)	7.99(4.14-15.04)	0	0
BRCA1	20(1.0)	4.81(2.47-9.34)	0	0	1(0.08)	0.37(0.01-2.33)	0.504	＞0.99	69(8.44)	43.62(26.27-75.48)	0	0
PALB2	21(1.05)	9.65(4.44-22.21)	0	0	5(0.39)	3.58(0.97-11.2)	0.027	0.175	12(1.47)	13.48(5.43-33.84)	0	0
CHEK2	9(0.45)	4.53(1.62-12.41)	0.002	0.012	8(0.63)	6.32(2.16-17.81)	0	0.015	0(0.0)	0(0-5.45)	＞0.99	＞0.99
ATM	11(0.55)	2.91(1.25-6.45)	0.011	0.049	2(0.16)	0.83(0.09-3.43)	＞0.99	＞0.99	0(0.0)	0(0-2.61)	0.394	＞0.99
MUTYH	6(0.6)	1.75(0.6-4.24)	0.263	0.417	6(0.93)	2.76(0.94-6.68)	0.032	0.175	1(0.24)	0.71(0.02-4.24)	＞0.99	＞0.99
TP53	4(0.2)	5.02(0.93-26.97)	0.03	0.112	4(0.31)	7.87(1.46-42.34)	0.008	0.148	1(0.12)	3.05(0.06-30.91)	0.326	＞0.99
FANCD2	5(0.25)	1.93(0.54-5.77)	0.205	0.346	3(0.24)	1.81(0.33-6.62)	0.414	＞0.99	1(0.12)	0.94(0.02-6.26)	＞0.99	＞0.99
ATR	6(0.3)	2.15(0.68-5.97)	0.127	0.296	1(0.08)	0.56(0.01-3.69)	＞0.99	＞0.99	0(0.0)	0(0-3.68)	0.619	＞0.99
PMS2	5(0.25)	3.14(0.81-10.89)	0.051	0.152	1(0.08)	0.98(0.02-7.33)	＞0.99	＞0.99	1(0.12)	1.53(0.03-11.4)	0.508	＞0.99
BUB1B	5(0.25)	2.51(0.67-8.07)	0.089	0.24	1(0.08)	0.79(0.02-5.53)	＞0.99	＞0.99	0(0.0)	0(0-5.45)	＞0.99	＞0.99
FANCA	4(0.4)	1.17(0.3-3.28)	0.775	0.837	1(0.16)	0.46(0.01-2.73)	0.722	＞0.99	1(0.24)	0.71(0.02-4.24)	＞0.99	＞0.99
BRIP1	1(0.1)	0.43(0.01-2.66)	0.72	0.81	3(0.47)	2.03(0.39-6.75)	0.206	0.763	1(0.24)	1.05(0.03-6.49)	0.624	＞0.99
ERCC2	1(0.1)	1.24(0.03-9.26)	0.579	0.71	1(0.16)	1.94(0.04-14.53)	0.43	＞0.99	2(0.48)	6.05(0.62-30.43)	0.058	0.424
PTEN	4(0.2)	10.04(1.44-111.08)	0.009	0.047	0(0.0)	0(0-41.83)	＞0.99	＞0.99	0(0.0)	0(0-64.93)	＞0.99	＞0.99
ERCC4	0(0.0)	0(0-24.01)	＞0.99	＞0.99	2(0.31)	10.38(0.87-90.56)	0.032	0.175	1(0.24)	8.05(0.15-100.24)	0.15	0.634
BLM	1(0.1)	0.55(0.01-3.49)	＞0.99	＞0.99	2(0.31)	1.73(0.19-7.25)	0.343	0.96	0(0.0)	0(0-5.49)	＞0.99	＞0.99
MTAP	2(0.1)	5.01(0.36-69.32)	0.131	0.296	0(0.0)	0(0-41.83)	＞0.99	＞0.99	1(0.12)	6.1(0.1-117.38)	0.211	0.727
RAD50	1(0.05)	0.16(0-0.94)	0.033	0.112	1(0.08)	0.24(0.01-1.47)	0.171	0.722	1(0.12)	0.38(0.01-2.28)	0.513	＞0.99
CBL	1(0.1)	3.31(0.06-41.24)	0.319	0.479	1(0.16)	5.19(0.1-64.79)	0.221	0.763	0(0.0)	0(0-58.49)	＞0.99	＞0.99
FANCC	2(0.2)	3.31(0.33-18.54)	0.162	0.321	0(0.0)	0(0-13.22)	＞0.99	＞0.99	0(0.0)	0(0-20.53)	＞0.99	＞0.99
FANCE	0(0.0)	0(0-52.84)	＞0.99	＞0.99	2(0.31)	15.57(1.13-214.81)	0.02	0.175	0(0.0)	0(0-128.47)	＞0.99	＞0.99
FANCI	2(0.2)	1.53(0.17-6.76)	0.642	0.753	0(0.0)	0(0-5.11)	＞0.99	＞0.99	0(0.0)	0(0-7.93)	＞0.99	＞0.99
FANCM	2(0.2)	2.84(0.29-14.92)	0.196	0.346	0(0.0)	0(0-10.8)	＞0.99	＞0.99	0(0.0)	0(0-16.76)	＞0.99	＞0.99
NBN	1(0.1)	1.65(0.04-13.65)	0.49	0.63	1(0.16)	2.59(0.06-21.41)	0.354	0.96	0(0.0)	0(0-20.53)	＞0.99	＞0.99
RAD51D	2(0.2)	0.99(0.11-4.09)	＞0.99	＞0.99	0(0.0)	0(0-3.15)	0.63	＞0.99	0(0.0)	0(0-4.89)	＞0.99	＞0.99
TSC2	0(0.0)	0(0-Inf)	＞0.99	＞0.99	2(0.16)	Inf(1.48-Inf)	0.013	0.161	0(0.0)	0(0-Inf)	＞0.99	＞0.99
RAD54L	0(0.0)	0(0-384.46)	＞0.99	＞0.99	0(0.0)	0(0-600.4)	＞0.99	＞0.99	1(0.24)	24.13(0.31-1863.15)	0.078	0.424
APC	0(0.0)	0(0-4.26)	0.598	0.972	1(0.08)	1.31(0.03-10.81)	0.568	＞0.99	0(0.0)	0(0-10.37)	＞0.99	＞0.99
BARD1	0(0.0)	0(0-8.43)	＞0.99	＞0.99	1(0.16)	2.59(0.06-21.41)	0.354	0.96	0(0.0)	0(0-20.53)	＞0.99	＞0.99
FANCL	1(0.1)	2.48(0.05-25.08)	0.381	0.542	0(0.0)	0(0-23.58)	＞0.99	＞0.99	0(0.0)	0(0-36.58)	＞0.99	＞0.99
FH	0(0.0)	0(0-26.69)	＞0.99	＞0.99	0(0.0)	0(0-41.83)	＞0.99	＞0.99	1(0.12)	6.1(0.1-117.38)	0.211	0.727
MLH1	0(0.0)	0(0-Inf)	＞0.99	＞0.99	0(0.0)	0(0-Inf)	＞0.99	＞0.99	1(0.12)	Inf(0.31-Inf)	0.076	0.424
MSH6	0(0.0)	0(0-4.43)	0.614	0.972	0(0.0)	0(0-6.94)	＞0.99	＞0.99	1(0.24)	2.41(0.06-17.03)	0.361	＞0.99
RET	1(0.05)	2.51(0.04-48.15)	0.421	0.568	0(0.0)	0(0-41.83)	＞0.99	＞0.99	0(0.0)	0(0-64.93)	＞0.99	＞0.99
RUNX1	0(0.0)	0(0-Inf)	＞0.99	＞0.99	0(0.0)	0(0-Inf)	＞0.99	＞0.99	1(0.12)	Inf(0.31-Inf)	0.076	0.424
SMARCA4	0(0.0)	0(0-194.84)	＞0.99	＞0.99	0(0.0)	0(0-304.93)	＞0.99	＞0.99	1(0.12)	12.2(0.16-950.45)	0.146	0.634
VHL	1(0.05)	Inf(0.13-Inf)	0.166	0.321	0(0.0)	0(0-Inf)	＞0.99	＞0.99	0(0.0)	0(0-Inf)	＞0.99	＞0.99

## Sheet: Table S8
Supplementary Table S8 | Clinicopathological characteristics between mutation carriers and noncarriers.
				Germline Mutation Carriers
Chracteristic	All Patients, n	Noncarriers, n	BCDG carriers, n	P1	Non-BCDG carriers, n	P2	All carriers, n	P3
Total, n	4079	3729	253		97		350
Age of onset (IQR), y	51 (43-59)	51 (44-60)	45 (37-52)	<0.001a	50 (45-56)	0.312a	46(39-55)	<0.001a
Ki67(IQR),%	30 (15-50)	30(15-50)	40(20-70)	<0.001a	30 (15-40)	0.370a	33(20-70)	<0.001a
Family history of any cancer				<0.001		0.091		<0.001
Yes	858	747	83		28		111
No	2907	2695	148		64		212
Unknown	214	297	22		5		27
Family history of breast or ovarian cancer				<0.001		0.209		<0.001
Yes	258	206	43		9		52
No	3507	3236	188		83		271
Unknown	314	287	22		5		27
History of contralateral breast				<0.001		＞0.99		0.005
Yes	84	69	14		1		15
No	3995	3660	239		96		335
Menopausal Status				<0.001		0.228		<0.001
Yes	2105	1961	92		52		144
No	1895	1697	157		41		198
Unknown	79	71	4		4		8
Tumor Size				0.003		0.474		0.004
≤2 cm	1302	1210	62		30		92
＞2 cm	2468	2250	161		57		218
Unknown	309	269	30		10		40
Lymph nodes status				<0.001		0.725		<0.001
Negative	1775	1657	77		41		118
Positive	2022	1825	149		48		197
Unknown	282	247	27		8		35
Metastatic disease				0.012		0.068		0.017
M0	3555	3256	211		88		299
Recurrent M	237	205	26		6		32
De novo M	287	268	16		3		19
Tumor grade				0.001		0.452		0.194
I-II	1363	1261	58		44		102
III	1259	1142	93		24		117
Unknown	1457	1326	102		29		131
Pathological type				0.175		0.98		0.232
IBC not specified	587	534	39		14		53
IDC	3208	2929	202		77		279
ILC	108	97	8		3		11
Others	152	146	3		3		6
Unknown	24	23	1		0		1
ER status				0.093		0.595		0.272
Negative	1518	1378	107		33		140
Positive	2561	2351	146		64		210
PR status				0.011		0.473		0.083
Negative	1937	1755	140		42		182
Positive	2142	1974	113		55		168
HER2 status				<0.001		0.913		<0.001
Negative	2809	2515	229		65		294
Positive	1270	1214	24		32		56
TNBC				<0.001		0.114		<0.001
Yes	818	707	99		12		111
No	3261	3022	154		85		239
Note: P1, BCDG carriers vs Noncarriers; P2, Non-BCDG carriers vs Noncarriers; P3, All carriers vs Noncarriers. P values were calculated using Fisher’s exact test except for those marked with a, which were evaluated using Mann-Whitney Wilcoxon test.
Abbreviations: BCDGs, Breast cancer DNA repair-associated genes, including BRCA1, BRCA2, PALB2, CHEK2 and TP53; Non-BCDG, not the Breast cancer DNA repair-associated genes.

## Sheet: Table S9
Supplementary Table S9 | Clinical features related to the presence of pathogenic mutations in BCDG.
	Univariate analysis		Multivariate analysis
	Odds ratio (95% CI)	P value	Odds ratio (95% CI)	P value
Age at diagnosis, yr	0.95 (0.94-0.96)	0	0.95 (0.94-0.97)	0
Ki67 index	1.02 (1.02-1.03)	0	1.01 (1.00-1.02)	0.009
History of contralateral breast cancer
No	Reference
Yes	3.14 (1.74-5.66)	0	3.01 (1.04-7.57)	0.03
Family history of cancer
No	Reference
Yes	2.00 (1.51-2.64)	0	1.53 (1.05-2.21)	0.025
Patient stage
I	Reference
II-IV	1.59 (1.15-2.18)	0.005	1.25 (0.86-1.83)	0.252
TNBC subtype
No	Reference
Yes	2.78 (2.13-3.62)	0	2.88 (1.88-4.39)	0
Sample nuclear grade
I-II	Reference
III	1.79 (1.28-2.51)	0.001	0.86 (0.57-1.31)	0.49

[truncated: 3 more sheets: Table S10, Table S11, Table S12]
